# Supplementary material for: Thermodynamic Modelling and Microstructural Study of Z-Phase Formation in a Ta-Alloyed Martensitic Steel
Source: Materials (Basel). 2021 Mar 10;14(6):1332. doi: 10.3390/ma14061332 (PMC7998842; doi:10.3390/ma14061332)
Supplement: Supplementary file 1 [file materials-14-01332-s001.zip]

Archive with 2 entries (2 files):
- Supplement-Part1.docx
- Supplement-Part2.xlsx
