# Supplementary material for: Thermodynamic Modelling and Microstructural Study of Z-Phase Formation in a Ta-Alloyed Martensitic Steel
Source: Materials (Basel). 2021 Mar 10;14(6):1332. doi: 10.3390/ma14061332 (PMC7998842; doi:10.3390/ma14061332)
Supplement: Supplementary file 1 [file materials-14-01332-s001.zip › Supplement-Part2.xlsx]

## Sheet: Equ-ZULC
Phase Fraction/ mol.%
T/ °C	F$LIQUID	F$FCC_A1	F$FCC_A1#01	F$BCC_A2	F$HCP_A3#01	F$LAVES_PHASE#01	F$M23C6	F$ZET	F$BN_HP4
500	0	0	0	96.8291	0	2.60349	0.116272	0.410215	0.0409288
500.25	0	0	0	96.8294	0	2.60323	0.116268	0.410214	0.0409301
500.5	0	0	0	96.8296	0	2.60296	0.116265	0.410214	0.0409314
500.75	0	0	0	96.8299	0	2.60269	0.116262	0.410214	0.0409327
501	0	0	0	96.8302	0	2.60242	0.116258	0.410214	0.0409339
501.25	0	0	0	96.8304	0	2.60216	0.116255	0.410213	0.0409352
501.5	0	0	0	96.8307	0	2.60189	0.116252	0.410213	0.0409365
501.75	0	0	0	96.831	0	2.60162	0.116248	0.410213	0.0409378
502	0	0	0	96.8313	0	2.60135	0.116245	0.410212	0.0409391
502.25	0	0	0	96.8315	0	2.60107	0.116242	0.410212	0.0409403
502.5	0	0	0	96.8318	0	2.6008	0.116238	0.410212	0.0409416
502.75	0	0	0	96.8321	0	2.60053	0.116235	0.410211	0.0409429
503	0	0	0	96.8324	0	2.60026	0.116232	0.410211	0.0409441
503.25	0	0	0	96.8326	0	2.59998	0.116228	0.410211	0.0409454
503.5	0	0	0	96.8329	0	2.59971	0.116225	0.41021	0.0409467
503.75	0	0	0	96.8332	0	2.59943	0.116222	0.41021	0.0409479
504	0	0	0	96.8335	0	2.59916	0.116218	0.41021	0.0409492
504.25	0	0	0	96.8337	0	2.59888	0.116215	0.410209	0.0409504
504.5	0	0	0	96.834	0	2.5986	0.116212	0.410209	0.0409517
504.75	0	0	0	96.8343	0	2.59833	0.116208	0.410208	0.0409529
505	0	0	0	96.8346	0	2.59805	0.116205	0.410208	0.0409542
505.25	0	0	0	96.8349	0	2.59777	0.116202	0.410208	0.0409554
505.5	0	0	0	96.8351	0	2.59749	0.116198	0.410207	0.0409567
505.75	0	0	0	96.8354	0	2.59721	0.116195	0.410207	0.0409579
506	0	0	0	96.8357	0	2.59693	0.116192	0.410206	0.0409591
506.25	0	0	0	96.836	0	2.59664	0.116188	0.410206	0.0409604
506.5	0	0	0	96.8363	0	2.59636	0.116185	0.410205	0.0409616
506.75	0	0	0	96.8366	0	2.59608	0.116182	0.410205	0.0409629
507	0	0	0	96.8369	0	2.59579	0.116179	0.410205	0.0409641
507.25	0	0	0	96.8371	0	2.59551	0.116175	0.410204	0.0409653
507.5	0	0	0	96.8374	0	2.59522	0.116172	0.410204	0.0409665
507.75	0	0	0	96.8377	0	2.59494	0.116169	0.410203	0.0409678
508	0	0	0	96.838	0	2.59465	0.116166	0.410203	0.040969
508.25	0	0	0	96.8383	0	2.59436	0.116162	0.410202	0.0409702
508.5	0	0	0	96.8386	0	2.59408	0.116159	0.410202	0.0409714
508.75	0	0	0	96.8389	0	2.59379	0.116156	0.410201	0.0409726
509	0	0	0	96.8392	0	2.5935	0.116152	0.410201	0.0409739
509.25	0	0	0	96.8395	0	2.59321	0.116149	0.4102	0.0409751
509.5	0	0	0	96.8398	0	2.59292	0.116146	0.4102	0.0409763
509.75	0	0	0	96.8401	0	2.59262	0.116143	0.410199	0.0409775
510	0	0	0	96.8404	0	2.59233	0.116139	0.410198	0.0409787
510.25	0	0	0	96.8406	0	2.59204	0.116136	0.410198	0.0409799
510.5	0	0	0	96.8409	0	2.59174	0.116133	0.410197	0.0409811
510.75	0	0	0	96.8412	0	2.59145	0.11613	0.410197	0.0409823
511	0	0	0	96.8415	0	2.59115	0.116126	0.410196	0.0409835
511.25	0	0	0	96.8418	0	2.59086	0.116123	0.410195	0.0409847
511.5	0	0	0	96.8421	0	2.59056	0.11612	0.410195	0.0409859
511.75	0	0	0	96.8424	0	2.59026	0.116117	0.410194	0.0409871
512	0	0	0	96.8427	0	2.58997	0.116113	0.410194	0.0409883
512.25	0	0	0	96.843	0	2.58967	0.11611	0.410193	0.0409894
512.5	0	0	0	96.8433	0	2.58937	0.116107	0.410192	0.0409906
512.75	0	0	0	96.8436	0	2.58907	0.116104	0.410192	0.0409918
513	0	0	0	96.8439	0	2.58877	0.116101	0.410191	0.040993
513.25	0	0	0	96.8443	0	2.58846	0.116097	0.41019	0.0409942
513.5	0	0	0	96.8446	0	2.58816	0.116094	0.41019	0.0409953
513.75	0	0	0	96.8449	0	2.58786	0.116091	0.410189	0.0409965
514	0	0	0	96.8452	0	2.58755	0.116088	0.410188	0.0409977
514.25	0	0	0	96.8455	0	2.58725	0.116084	0.410188	0.0409989
514.5	0	0	0	96.8458	0	2.58694	0.116081	0.410187	0.041
514.75	0	0	0	96.8461	0	2.58664	0.116078	0.410186	0.0410012
515	0	0	0	96.8464	0	2.58633	0.116075	0.410186	0.0410024
515.25	0	0	0	96.8467	0	2.58602	0.116072	0.410185	0.0410035
515.5	0	0	0	96.847	0	2.58571	0.116068	0.410184	0.0410047
515.75	0	0	0	96.8473	0	2.58541	0.116065	0.410183	0.0410058
516	0	0	0	96.8477	0	2.5851	0.116062	0.410183	0.041007
516.25	0	0	0	96.848	0	2.58479	0.116059	0.410182	0.0410082
516.5	0	0	0	96.8483	0	2.58447	0.116056	0.410181	0.0410093
516.75	0	0	0	96.8486	0	2.58416	0.116052	0.41018	0.0410105
517	0	0	0	96.8489	0	2.58385	0.116049	0.410179	0.0410116
517.25	0	0	0	96.8492	0	2.58353	0.116046	0.410179	0.0410128
517.5	0	0	0	96.8495	0	2.58322	0.116043	0.410178	0.0410139
517.75	0	0	0	96.8499	0	2.58291	0.11604	0.410177	0.041015
518	0	0	0	96.8502	0	2.58259	0.116036	0.410176	0.0410162
518.25	0	0	0	96.8505	0	2.58227	0.116033	0.410175	0.0410173
518.5	0	0	0	96.8508	0	2.58196	0.11603	0.410174	0.0410185
518.75	0	0	0	96.8511	0	2.58164	0.116027	0.410174	0.0410196
519	0	0	0	96.8515	0	2.58132	0.116024	0.410173	0.0410207
519.25	0	0	0	96.8518	0	2.581	0.116021	0.410172	0.0410219
519.5	0	0	0	96.8521	0	2.58068	0.116017	0.410171	0.041023
519.75	0	0	0	96.8524	0	2.58036	0.116014	0.41017	0.0410241
520	0	0	0	96.8528	0	2.58003	0.116011	0.410169	0.0410252
520.25	0	0	0	96.8531	0	2.57971	0.116008	0.410168	0.0410264
520.5	0	0	0	96.8534	0	2.57939	0.116005	0.410167	0.0410275
520.75	0	0	0	96.8537	0	2.57906	0.116001	0.410166	0.0410286
521	0	0	0	96.8541	0	2.57874	0.115998	0.410166	0.0410297
521.25	0	0	0	96.8544	0	2.57841	0.115995	0.410165	0.0410309
521.5	0	0	0	96.8547	0	2.57809	0.115992	0.410164	0.041032
521.75	0	0	0	96.8551	0	2.57776	0.115989	0.410163	0.0410331
522	0	0	0	96.8554	0	2.57743	0.115986	0.410162	0.0410342
522.25	0	0	0	96.8557	0	2.5771	0.115982	0.410161	0.0410353
522.5	0	0	0	96.8561	0	2.57677	0.115979	0.41016	0.0410364
522.75	0	0	0	96.8564	0	2.57644	0.115976	0.410159	0.0410375
523	0	0	0	96.8567	0	2.57611	0.115973	0.410158	0.0410386
523.25	0	0	0	96.8571	0	2.57578	0.11597	0.410157	0.0410397
523.5	0	0	0	96.8574	0	2.57544	0.115967	0.410156	0.0410408
523.75	0	0	0	96.8577	0	2.57511	0.115963	0.410155	0.0410419
524	0	0	0	96.8581	0	2.57478	0.11596	0.410153	0.041043
524.25	0	0	0	96.8584	0	2.57444	0.115957	0.410152	0.0410441
524.5	0	0	0	96.8587	0	2.5741	0.115954	0.410151	0.0410452
524.75	0	0	0	96.8591	0	2.57377	0.115951	0.41015	0.0410463
525	0	0	0	96.8594	0	2.57343	0.115948	0.410149	0.0410474
525.25	0	0	0	96.8598	0	2.57309	0.115945	0.410148	0.0410485
525.5	0	0	0	96.8601	0	2.57275	0.115941	0.410147	0.0410495
525.75	0	0	0	96.8605	0	2.57241	0.115938	0.410146	0.0410506
526	0	0	0	96.8608	0	2.57207	0.115935	0.410145	0.0410517
526.25	0	0	0	96.8611	0	2.57173	0.115932	0.410144	0.0410528
526.5	0	0	0	96.8615	0	2.57139	0.115929	0.410142	0.0410539
526.75	0	0	0	96.8618	0	2.57104	0.115926	0.410141	0.0410549
527	0	0	0	96.8622	0	2.5707	0.115922	0.41014	0.041056
527.25	0	0	0	96.8625	0	2.57035	0.115919	0.410139	0.0410571
527.5	0	0	0	96.8629	0	2.57001	0.115916	0.410138	0.0410582
527.75	0	0	0	96.8632	0	2.56966	0.115913	0.410136	0.0410592
528	0	0	0	96.8636	0	2.56931	0.11591	0.410135	0.0410603
528.25	0	0	0	96.8639	0	2.56897	0.115907	0.410134	0.0410614
528.5	0	0	0	96.8643	0	2.56862	0.115903	0.410133	0.0410624
528.75	0	0	0	96.8646	0	2.56827	0.1159	0.410132	0.0410635
529	0	0	0	96.865	0	2.56792	0.115897	0.41013	0.0410645
529.25	0	0	0	96.8653	0	2.56756	0.115894	0.410129	0.0410656
529.5	0	0	0	96.8657	0	2.56721	0.115891	0.410128	0.0410667
529.75	0	0	0	96.8661	0	2.56686	0.115888	0.410126	0.0410677
530	0	0	0	96.8664	0	2.5665	0.115885	0.410125	0.0410688
530.25	0	0	0	96.8668	0	2.56615	0.115881	0.410124	0.0410698
530.5	0	0	0	96.8671	0	2.56579	0.115878	0.410122	0.0410709
530.75	0	0	0	96.8675	0	2.56544	0.115875	0.410121	0.0410719
531	0	0	0	96.8679	0	2.56508	0.115872	0.41012	0.041073
531.25	0	0	0	96.8682	0	2.56472	0.115869	0.410118	0.041074
531.5	0	0	0	96.8686	0	2.56436	0.115866	0.410117	0.041075
531.75	0	0	0	96.8689	0	2.564	0.115862	0.410116	0.0410761
532	0	0	0	96.8693	0	2.56364	0.115859	0.410114	0.0410771
532.25	0	0	0	96.8697	0	2.56328	0.115856	0.410113	0.0410782
532.5	0	0	0	96.87	0	2.56292	0.115853	0.410112	0.0410792
532.75	0	0	0	96.8704	0	2.56255	0.11585	0.41011	0.0410802
533	0	0	0	96.8708	0	2.56219	0.115847	0.410109	0.0410813
533.25	0	0	0	96.8711	0	2.56182	0.115844	0.410107	0.0410823
533.5	0	0	0	96.8715	0	2.56146	0.11584	0.410106	0.0410833
533.75	0	0	0	96.8719	0	2.56109	0.115837	0.410104	0.0410843
534	0	0	0	96.8723	0	2.56072	0.115834	0.410103	0.0410854
534.25	0	0	0	96.8726	0	2.56035	0.115831	0.410101	0.0410864
534.5	0	0	0	96.873	0	2.55998	0.115828	0.4101	0.0410874
534.75	0	0	0	96.8734	0	2.55961	0.115825	0.410098	0.0410884
535	0	0	0	96.8737	0	2.55924	0.115821	0.410097	0.0410894
535.25	0	0	0	96.8741	0	2.55887	0.115818	0.410095	0.0410905
535.5	0	0	0	96.8745	0	2.5585	0.115815	0.410094	0.0410915
535.75	0	0	0	96.8749	0	2.55812	0.115812	0.410092	0.0410925
536	0	0	0	96.8753	0	2.55775	0.115809	0.410091	0.0410935
536.25	0	0	0	96.8756	0	2.55737	0.115806	0.410089	0.0410945
536.5	0	0	0	96.876	0	2.557	0.115802	0.410087	0.0410955
536.75	0	0	0	96.8764	0	2.55662	0.115799	0.410086	0.0410965
537	0	0	0	96.8768	0	2.55624	0.115796	0.410084	0.0410975
537.25	0	0	0	96.8772	0	2.55586	0.115793	0.410083	0.0410985
537.5	0	0	0	96.8775	0	2.55548	0.11579	0.410081	0.0410995
537.75	0	0	0	96.8779	0	2.5551	0.115787	0.410079	0.0411005
538	0	0	0	96.8783	0	2.55472	0.115783	0.410078	0.0411015
538.25	0	0	0	96.8787	0	2.55434	0.11578	0.410076	0.0411025
538.5	0	0	0	96.8791	0	2.55395	0.115777	0.410074	0.0411035
538.75	0	0	0	96.8795	0	2.55357	0.115774	0.410073	0.0411045
539	0	0	0	96.8799	0	2.55318	0.115771	0.410071	0.0411055
539.25	0	0	0	96.8803	0	2.5528	0.115767	0.410069	0.0411065
539.5	0	0	0	96.8807	0	2.55241	0.115764	0.410068	0.0411075
539.75	0	0	0	96.881	0	2.55202	0.115761	0.410066	0.0411085
540	0	0	0	96.8814	0	2.55163	0.115758	0.410064	0.0411094
540.25	0	0	0	96.8818	0	2.55124	0.115755	0.410062	0.0411104
540.5	0	0	0	96.8822	0	2.55085	0.115751	0.410061	0.0411114
540.75	0	0	0	96.8826	0	2.55046	0.115748	0.410059	0.0411124
541	0	0	0	96.883	0	2.55007	0.115745	0.410057	0.0411134
541.25	0	0	0	96.8834	0	2.54967	0.115742	0.410055	0.0411143
541.5	0	0	0	96.8838	0	2.54928	0.115739	0.410053	0.0411153
541.75	0	0	0	96.8842	0	2.54888	0.115735	0.410051	0.0411163
542	0	0	0	96.8846	0	2.54849	0.115732	0.41005	0.0411173
542.25	0	0	0	96.885	0	2.54809	0.115729	0.410048	0.0411182
542.5	0	0	0	96.8854	0	2.54769	0.115726	0.410046	0.0411192
542.75	0	0	0	96.8858	0	2.54729	0.115723	0.410044	0.0411202
543	0	0	0	96.8862	0	2.54689	0.115719	0.410042	0.0411211
543.25	0	0	0	96.8866	0	2.54649	0.115716	0.41004	0.0411221
543.5	0	0	0	96.887	0	2.54609	0.115713	0.410038	0.041123
543.75	0	0	0	96.8874	0	2.54569	0.11571	0.410036	0.041124
544	0	0	0	96.8879	0	2.54528	0.115707	0.410034	0.041125
544.25	0	0	0	96.8883	0	2.54488	0.115703	0.410032	0.0411259
544.5	0	0	0	96.8887	0	2.54447	0.1157	0.410031	0.0411269
544.75	0	0	0	96.8891	0	2.54407	0.115697	0.410029	0.0411278
545	0	0	0	96.8895	0	2.54366	0.115694	0.410027	0.0411288
545.25	0	0	0	96.8899	0	2.54325	0.11569	0.410025	0.0411297
545.5	0	0	0	96.8903	0	2.54284	0.115687	0.410023	0.0411307
545.75	0	0	0	96.8907	0	2.54243	0.115684	0.410021	0.0411316
546	0	0	0	96.8911	0	2.54202	0.115681	0.410018	0.0411326
546.25	0	0	0	96.8916	0	2.54161	0.115677	0.410016	0.0411335
546.5	0	0	0	96.892	0	2.54119	0.115674	0.410014	0.0411344
546.75	0	0	0	96.8924	0	2.54078	0.115671	0.410012	0.0411354
547	0	0	0	96.8928	0	2.54036	0.115668	0.41001	0.0411363
547.25	0	0	0	96.8932	0	2.53995	0.115664	0.410008	0.0411373
547.5	0	0	0	96.8937	0	2.53953	0.115661	0.410006	0.0411382
547.75	0	0	0	96.8941	0	2.53911	0.115658	0.410004	0.0411391
548	0	0	0	96.8945	0	2.53869	0.115655	0.410002	0.0411401
548.25	0	0	0	96.8949	0	2.53827	0.115651	0.41	0.041141
548.5	0	0	0	96.8954	0	2.53785	0.115648	0.409997	0.0411419
548.75	0	0	0	96.8958	0	2.53743	0.115645	0.409995	0.0411428
549	0	0	0	96.8962	0	2.53701	0.115642	0.409993	0.0411438
549.25	0	0	0	96.8966	0	2.53658	0.115638	0.409991	0.0411447
549.5	0	0	0	96.8971	0	2.53616	0.115635	0.409989	0.0411456
549.75	0	0	0	96.8975	0	2.53573	0.115632	0.409986	0.0411465
550	0	0	0	96.8979	0	2.53531	0.115628	0.409984	0.0411474
550.25	0	0	0	96.8984	0	2.53488	0.115625	0.409982	0.0411484
550.5	0	0	0	96.8988	0	2.53445	0.115622	0.40998	0.0411493
550.75	0	0	0	96.8992	0	2.53402	0.115618	0.409977	0.0411502
551	0	0	0	96.8997	0	2.53359	0.115615	0.409975	0.0411511
551.25	0	0	0	96.9001	0	2.53316	0.115612	0.409973	0.041152
551.5	0	0	0	96.9005	0	2.53272	0.115609	0.40997	0.0411529
551.75	0	0	0	96.901	0	2.53229	0.115605	0.409968	0.0411538
552	0	0	0	96.9014	0	2.53186	0.115602	0.409966	0.0411547
552.25	0	0	0	96.9019	0	2.53142	0.115599	0.409963	0.0411556
552.5	0	0	0	96.9023	0	2.53098	0.115595	0.409961	0.0411565
552.75	0	0	0	96.9027	0	2.53054	0.115592	0.409959	0.0411574
553	0	0	0	96.9032	0	2.53011	0.115589	0.409956	0.0411583
553.25	0	0	0	96.9036	0	2.52967	0.115585	0.409954	0.0411592
553.5	0	0	0	96.9041	0	2.52922	0.115582	0.409951	0.0411601
553.75	0	0	0	96.9045	0	2.52878	0.115579	0.409949	0.041161
554	0	0	0	96.905	0	2.52834	0.115575	0.409946	0.0411619
554.25	0	0	0	96.9054	0	2.5279	0.115572	0.409944	0.0411628
554.5	0	0	0	96.9059	0	2.52745	0.115568	0.409941	0.0411637
554.75	0	0	0	96.9063	0	2.527	0.115565	0.409939	0.0411646
555	0	0	0	96.9068	0	2.52656	0.115562	0.409936	0.0411655
555.25	0	0	0	96.9072	0	2.52611	0.115558	0.409934	0.0411664
555.5	0	0	0	96.9077	0	2.52566	0.115555	0.409931	0.0411672
555.75	0	0	0	96.9081	0	2.52521	0.115552	0.409929	0.0411681
556	0	0	0	96.9086	0	2.52476	0.115548	0.409926	0.041169
556.25	0	0	0	96.9091	0	2.52431	0.115545	0.409924	0.0411699
556.5	0	0	0	96.9095	0	2.52385	0.115541	0.409921	0.0411708
556.75	0	0	0	96.91	0	2.5234	0.115538	0.409918	0.0411716
557	0	0	0	96.9104	0	2.52294	0.115535	0.409916	0.0411725
557.25	0	0	0	96.9109	0	2.52249	0.115531	0.409913	0.0411734
557.5	0	0	0	96.9114	0	2.52203	0.115528	0.409911	0.0411743
557.75	0	0	0	96.9118	0	2.52157	0.115524	0.409908	0.0411751
558	0	0	0	96.9123	0	2.52111	0.115521	0.409905	0.041176
558.25	0	0	0	96.9128	0	2.52065	0.115517	0.409903	0.0411769
558.5	0	0	0	96.9132	0	2.52019	0.115514	0.4099	0.0411777
558.75	0	0	0	96.9137	0	2.51973	0.11551	0.409897	0.0411786
559	0	0	0	96.9142	0	2.51926	0.115507	0.409894	0.0411795
559.25	0	0	0	96.9146	0	2.5188	0.115504	0.409892	0.0411803
559.5	0	0	0	96.9151	0	2.51833	0.1155	0.409889	0.0411812
559.75	0	0	0	96.9156	0	2.51786	0.115497	0.409886	0.041182
560	0	0	0	96.916	0	2.5174	0.115493	0.409883	0.0411829
560.25	0	0	0	96.9165	0	2.51693	0.11549	0.409881	0.0411837
560.5	0	0	0	96.917	0	2.51646	0.115486	0.409878	0.0411846
560.75	0	0	0	96.9175	0	2.51599	0.115483	0.409875	0.0411854
561	0	0	0	96.9179	0	2.51551	0.115479	0.409872	0.0411863
561.25	0	0	0	96.9184	0	2.51504	0.115476	0.409869	0.0411871
561.5	0	0	0	96.9189	0	2.51457	0.115472	0.409866	0.041188
561.75	0	0	0	96.9194	0	2.51409	0.115469	0.409864	0.0411888
562	0	0	0	96.9199	0	2.51361	0.115465	0.409861	0.0411897
562.25	0	0	0	96.9204	0	2.51314	0.115462	0.409858	0.0411905
562.5	0	0	0	96.9208	0	2.51266	0.115458	0.409855	0.0411914
562.75	0	0	0	96.9213	0	2.51218	0.115454	0.409852	0.0411922
563	0	0	0	96.9218	0	2.5117	0.115451	0.409849	0.041193
563.25	0	0	0	96.9223	0	2.51121	0.115447	0.409846	0.0411939
563.5	0	0	0	96.9228	0	2.51073	0.115444	0.409843	0.0411947
563.75	0	0	0	96.9233	0	2.51024	0.11544	0.40984	0.0411955
564	0	0	0	96.9238	0	2.50976	0.115437	0.409837	0.0411964
564.25	0	0	0	96.9243	0	2.50927	0.115433	0.409834	0.0411972
564.5	0	0	0	96.9248	0	2.50878	0.115429	0.409831	0.041198
564.75	0	0	0	96.9253	0	2.5083	0.115426	0.409828	0.0411988
565	0	0	0	96.9257	0	2.50781	0.115422	0.409825	0.0411997
565.25	0	0	0	96.9262	0	2.50731	0.115419	0.409822	0.0412005
565.5	0	0	0	96.9267	0	2.50682	0.115415	0.409819	0.0412013
565.75	0	0	0	96.9272	0	2.50633	0.115411	0.409815	0.0412021
566	0	0	0	96.9277	0	2.50583	0.115408	0.409812	0.041203
566.25	0	0	0	96.9282	0	2.50534	0.115404	0.409809	0.0412038
566.5	0	0	0	96.9287	0	2.50484	0.1154	0.409806	0.0412046
566.75	0	0	0	96.9293	0	2.50434	0.115397	0.409803	0.0412054
567	0	0	0	96.9298	0	2.50385	0.115393	0.4098	0.0412062
567.25	0	0	0	96.9303	0	2.50334	0.115389	0.409796	0.041207
567.5	0	0	0	96.9308	0	2.50284	0.115386	0.409793	0.0412078
567.75	0	0	0	96.9313	0	2.50234	0.115382	0.40979	0.0412086
568	0	0	0	96.9318	0	2.50184	0.115378	0.409787	0.0412094
568.25	0	0	0	96.9323	0	2.50133	0.115375	0.409784	0.0412103
568.5	0	0	0	96.9328	0	2.50083	0.115371	0.40978	0.0412111
568.75	0	0	0	96.9333	0	2.50032	0.115367	0.409777	0.0412119
569	0	0	0	96.9338	0	2.49981	0.115364	0.409774	0.0412127
569.25	0	0	0	96.9344	0	2.4993	0.11536	0.40977	0.0412135
569.5	0	0	0	96.9349	0	2.49879	0.115356	0.409767	0.0412143
569.75	0	0	0	96.9354	0	2.49828	0.115352	0.409764	0.041215
570	0	0	0	96.9359	0	2.49777	0.115349	0.40976	0.0412158
570.25	0	0	0	96.9364	0	2.49725	0.115345	0.409757	0.0412166
570.5	0	0	0	96.937	0	2.49674	0.115341	0.409754	0.0412174
570.75	0	0	0	96.9375	0	2.49622	0.115337	0.40975	0.0412182
571	0	0	0	96.938	0	2.4957	0.115333	0.409747	0.041219
571.25	0	0	0	96.9385	0	2.49518	0.11533	0.409743	0.0412198
571.5	0	0	0	96.939	0	2.49466	0.115326	0.40974	0.0412206
571.75	0	0	0	96.9396	0	2.49414	0.115322	0.409736	0.0412214
572	0	0	0	96.9401	0	2.49362	0.115318	0.409733	0.0412221
572.25	0	0	0	96.9406	0	2.4931	0.115314	0.409729	0.0412229
572.5	0	0	0	96.9412	0	2.49257	0.11531	0.409726	0.0412237
572.75	0	0	0	96.9417	0	2.49205	0.115307	0.409722	0.0412245
573	0	0	0	96.9422	0	2.49152	0.115303	0.409719	0.0412253
573.25	0	0	0	96.9428	0	2.49099	0.115299	0.409715	0.041226
573.5	0	0	0	96.9433	0	2.49046	0.115295	0.409712	0.0412268
573.75	0	0	0	96.9438	0	2.48993	0.115291	0.409708	0.0412276
574	0	0	0	96.9444	0	2.4894	0.115287	0.409704	0.0412283
574.25	0	0	0	96.9449	0	2.48887	0.115283	0.409701	0.0412291
574.5	0	0	0	96.9455	0	2.48833	0.115279	0.409697	0.0412299
574.75	0	0	0	96.946	0	2.4878	0.115275	0.409694	0.0412306
575	0	0	0	96.9465	0	2.48726	0.115271	0.40969	0.0412314
575.25	0	0	0	96.9471	0	2.48672	0.115268	0.409686	0.0412322
575.5	0	0	0	96.9476	0	2.48618	0.115264	0.409683	0.0412329
575.75	0	0	0	96.9482	0	2.48564	0.11526	0.409679	0.0412337
576	0	0	0	96.9487	0	2.4851	0.115256	0.409675	0.0412344
576.25	0	0	0	96.9493	0	2.48456	0.115252	0.409671	0.0412352
576.5	0	0	0	96.9498	0	2.48401	0.115248	0.409668	0.041236
576.75	0	0	0	96.9504	0	2.48347	0.115244	0.409664	0.0412367
577	0	0	0	96.9509	0	2.48292	0.11524	0.40966	0.0412375
577.25	0	0	0	96.9515	0	2.48237	0.115236	0.409656	0.0412382
577.5	0	0	0	96.9521	0	2.48182	0.115231	0.409652	0.041239
577.75	0	0	0	96.9526	0	2.48127	0.115227	0.409649	0.0412397
578	0	0	0	96.9532	0	2.48072	0.115223	0.409645	0.0412404
578.25	0	0	0	96.9537	0	2.48017	0.115219	0.409641	0.0412412
578.5	0	0	0	96.9543	0	2.47961	0.115215	0.409637	0.0412419
578.75	0	0	0	96.9549	0	2.47906	0.115211	0.409633	0.0412427
579	0	0	0	96.9554	0	2.4785	0.115207	0.409629	0.0412434
579.25	0	0	0	96.956	0	2.47794	0.115203	0.409625	0.0412441
579.5	0	0	0	96.9566	0	2.47739	0.115199	0.409621	0.0412449
579.75	0	0	0	96.9571	0	2.47682	0.115195	0.409617	0.0412456
580	0	0	0	96.9577	0	2.47626	0.11519	0.409613	0.0412463
580.25	0	0	0	96.9583	0	2.4757	0.115186	0.409609	0.0412471
580.5	0	0	0	96.9588	0	2.47514	0.115182	0.409605	0.0412478
580.75	0	0	0	96.9594	0	2.47457	0.115178	0.409601	0.0412485
581	0	0	0	96.96	0	2.474	0.115174	0.409597	0.0412493
581.25	0	0	0	96.9606	0	2.47343	0.115169	0.409593	0.04125
581.5	0	0	0	96.9611	0	2.47287	0.115165	0.409589	0.0412507
581.75	0	0	0	96.9617	0	2.47229	0.115161	0.409585	0.0412514
582	0	0	0	96.9623	0	2.47172	0.115157	0.409581	0.0412522
582.25	0	0	0	96.9629	0	2.47115	0.115152	0.409577	0.0412529
582.5	0	0	0	96.9635	0	2.47057	0.115148	0.409573	0.0412536
582.75	0	0	0	96.964	0	2.47	0.115144	0.409569	0.0412543
583	0	0	0	96.9646	0	2.46942	0.115139	0.409564	0.041255
583.25	0	0	0	96.9652	0	2.46884	0.115135	0.40956	0.0412557
583.5	0	0	0	96.9658	0	2.46826	0.115131	0.409556	0.0412565
583.75	0	0	0	96.9664	0	2.46768	0.115126	0.409552	0.0412572
584	0	0	0	96.967	0	2.4671	0.115122	0.409548	0.0412579
584.25	0	0	0	96.9676	0	2.46652	0.115118	0.409543	0.0412586
584.5	0	0	0	96.9682	0	2.46593	0.115113	0.409539	0.0412593
584.75	0	0	0	96.9688	0	2.46534	0.115109	0.409535	0.04126
585	0	0	0	96.9693	0	2.46476	0.115104	0.409531	0.0412607
585.25	0	0	0	96.9699	0	2.46417	0.1151	0.409526	0.0412614
585.5	0	0	0	96.9705	0	2.46358	0.115096	0.409522	0.0412621
585.75	0	0	0	96.9711	0	2.46299	0.115091	0.409518	0.0412628
586	0	0	0	96.9717	0	2.46239	0.115087	0.409513	0.0412635
586.25	0	0	0	96.9723	0	2.4618	0.115082	0.409509	0.0412642
586.5	0	0	0	96.973	0	2.4612	0.115078	0.409505	0.0412649
586.75	0	0	0	96.9736	0	2.4606	0.115073	0.4095	0.0412656
587	0	0	0	96.9742	0	2.46001	0.115069	0.409496	0.0412663
587.25	0	0	0	96.9748	0	2.45941	0.115064	0.409491	0.0412669
587.5	0	0	0	96.9754	0	2.45881	0.11506	0.409487	0.0412676
587.75	0	0	0	96.976	0	2.4582	0.115055	0.409482	0.0412683
588	0	0	0	96.9766	0	2.4576	0.11505	0.409478	0.041269
588.25	0	0	0	96.9772	0	2.45699	0.115046	0.409473	0.0412697
588.5	0	0	0	96.9778	0	2.45639	0.115041	0.409469	0.0412704
588.75	0	0	0	96.9784	0	2.45578	0.115037	0.409464	0.041271
589	0	0	0	96.9791	0	2.45517	0.115032	0.40946	0.0412717
589.25	0	0	0	96.9797	0	2.45456	0.115027	0.409455	0.0412724
589.5	0	0	0	96.9803	0	2.45395	0.115023	0.409451	0.0412731
589.75	0	0	0	96.9809	0	2.45333	0.115018	0.409446	0.0412737
590	0	0	0	96.9816	0	2.45272	0.115013	0.409441	0.0412744
590.25	0	0	0	96.9822	0	2.4521	0.115008	0.409437	0.0412751
590.5	0	0	0	96.9828	0	2.45148	0.115004	0.409432	0.0412758
590.75	0	0	0	96.9834	0	2.45086	0.114999	0.409427	0.0412764
591	0	0	0	96.9841	0	2.45024	0.114994	0.409423	0.0412771
591.25	0	0	0	96.9847	0	2.44962	0.114989	0.409418	0.0412778
591.5	0	0	0	96.9853	0	2.449	0.114985	0.409413	0.0412784
591.75	0	0	0	96.986	0	2.44837	0.11498	0.409409	0.0412791
592	0	0	0	96.9866	0	2.44775	0.114975	0.409404	0.0412797
592.25	0	0	0	96.9872	0	2.44712	0.11497	0.409399	0.0412804
592.5	0	0	0	96.9879	0	2.44649	0.114965	0.409394	0.041281
592.75	0	0	0	96.9885	0	2.44586	0.11496	0.409389	0.0412817
593	0	0	0	96.9891	0	2.44523	0.114955	0.409385	0.0412824
593.25	0	0	0	96.9898	0	2.4446	0.11495	0.40938	0.041283
593.5	0	0	0	96.9904	0	2.44396	0.114945	0.409375	0.0412837
593.75	0	0	0	96.9911	0	2.44333	0.114941	0.40937	0.0412843
594	0	0	0	96.9917	0	2.44269	0.114936	0.409365	0.041285
594.25	0	0	0	96.9924	0	2.44205	0.114931	0.40936	0.0412856
594.5	0	0	0	96.993	0	2.44141	0.114926	0.409355	0.0412862
594.75	0	0	0	96.9937	0	2.44077	0.11492	0.40935	0.0412869
595	0	0	0	96.9943	0	2.44012	0.114915	0.409346	0.0412875
595.25	0	0	0	96.995	0	2.43948	0.11491	0.409341	0.0412882
595.5	0	0	0	96.9956	0	2.43883	0.114905	0.409336	0.0412888
595.75	0	0	0	96.9963	0	2.43818	0.1149	0.409331	0.0412894
596	0	0	0	96.997	0	2.43754	0.114895	0.409326	0.0412901
596.25	0	0	0	96.9976	0	2.43688	0.11489	0.409321	0.0412907
596.5	0	0	0	96.9983	0	2.43623	0.114885	0.409316	0.0412913
596.75	0	0	0	96.9989	0	2.43558	0.11488	0.40931	0.041292
597	0	0	0	96.9996	0	2.43492	0.114874	0.409305	0.0412926
597.25	0	0	0	97.0003	0	2.43427	0.114869	0.4093	0.0412932
597.5	0	0	0	97.0009	0	2.43361	0.114864	0.409295	0.0412939
597.75	0	0	0	97.0016	0	2.43295	0.114859	0.40929	0.0412945
598	0	0	0	97.0023	0	2.43229	0.114853	0.409285	0.0412951
598.25	0	0	0	97.003	0	2.43163	0.114848	0.40928	0.0412957
598.5	0	0	0	97.0036	0	2.43096	0.114843	0.409275	0.0412963
598.75	0	0	0	97.0043	0	2.4303	0.114837	0.409269	0.041297
599	0	0	0	97.005	0	2.42963	0.114832	0.409264	0.0412976
599.25	0	0	0	97.0057	0	2.42896	0.114827	0.409259	0.0412982
599.5	0	0	0	97.0063	0	2.42829	0.114821	0.409254	0.0412988
599.75	0	0	0	97.007	0	2.42762	0.114816	0.409248	0.0412994
600	0	0	0	97.0077	0	2.42695	0.11481	0.409243	0.0413
600.25	0	0	0	97.0084	0	2.42627	0.114805	0.409238	0.0413006
600.5	0	0	0	97.0091	0	2.4256	0.1148	0.409232	0.0413012
600.75	0	0	0	97.0098	0	2.42492	0.114794	0.409227	0.0413018
601	0	0	0	97.0104	0	2.42424	0.114789	0.409222	0.0413025
601.25	0	0	0	97.0111	0	2.42356	0.114783	0.409216	0.0413031
601.5	0	0	0	97.0118	0	2.42288	0.114777	0.409211	0.0413037
601.75	0	0	0	97.0125	0	2.42219	0.114772	0.409206	0.0413043
602	0	0	0	97.0132	0	2.42151	0.114766	0.4092	0.0413049
602.25	0	0	0	97.0139	0	2.42082	0.114761	0.409195	0.0413054
602.5	0	0	0	97.0146	0	2.42013	0.114755	0.409189	0.041306
602.75	0	0	0	97.0153	0	2.41944	0.114749	0.409184	0.0413066
603	0	0	0	97.016	0	2.41875	0.114744	0.409178	0.0413072
603.25	0	0	0	97.0167	0	2.41806	0.114738	0.409173	0.0413078
603.5	0	0	0	97.0174	0	2.41736	0.114732	0.409167	0.0413084
603.75	0	0	0	97.0181	0	2.41667	0.114726	0.409162	0.041309
604	0	0	0	97.0188	0	2.41597	0.114721	0.409156	0.0413096
604.25	0	0	0	97.0196	0	2.41527	0.114715	0.409151	0.0413102
604.5	0	0	0	97.0203	0	2.41457	0.114709	0.409145	0.0413107
604.75	0	0	0	97.021	0	2.41387	0.114703	0.409139	0.0413113
605	0	0	0	97.0217	0	2.41316	0.114697	0.409134	0.0413119
605.25	0	0	0	97.0224	0	2.41246	0.114691	0.409128	0.0413125
605.5	0	0	0	97.0231	0	2.41175	0.114685	0.409122	0.0413131
605.75	0	0	0	97.0238	0	2.41104	0.114679	0.409117	0.0413136
606	0	0	0	97.0246	0	2.41033	0.114673	0.409111	0.0413142
606.25	0	0	0	97.0253	0	2.40962	0.114667	0.409105	0.0413148
606.5	0	0	0	97.026	0	2.40891	0.114661	0.4091	0.0413153
606.75	0	0	0	97.0267	0	2.40819	0.114655	0.409094	0.0413159
607	0	0	0	97.0275	0	2.40747	0.114649	0.409088	0.0413165
607.25	0	0	0	97.0282	0	2.40675	0.114643	0.409082	0.041317
607.5	0	0	0	97.0289	0	2.40603	0.114637	0.409077	0.0413176
607.75	0	0	0	97.0297	0	2.40531	0.114631	0.409071	0.0413182
608	0	0	0	97.0304	0	2.40459	0.114625	0.409065	0.0413187
608.25	0	0	0	97.0311	0	2.40386	0.114619	0.409059	0.0413193
608.5	0	0	0	97.0319	0	2.40314	0.114612	0.409053	0.0413198
608.75	0	0	0	97.0326	0	2.40241	0.114606	0.409047	0.0413204
609	0	0	0	97.0334	0	2.40168	0.1146	0.409041	0.041321
609.25	0	0	0	97.0341	0	2.40095	0.114594	0.409035	0.0413215
609.5	0	0	0	97.0348	0	2.40022	0.114587	0.40903	0.0413221
609.75	0	0	0	97.0356	0	2.39948	0.114581	0.409024	0.0413226
610	0	0	0	97.0363	0	2.39874	0.114574	0.409018	0.0413231
610.25	0	0	0	97.0371	0	2.39801	0.114568	0.409012	0.0413237
610.5	0	0	0	97.0378	0	2.39727	0.114562	0.409006	0.0413242
610.75	0	0	0	97.0386	0	2.39652	0.114555	0.409	0.0413248
611	0	0	0	97.0394	0	2.39578	0.114549	0.408994	0.0413253
611.25	0	0	0	97.0401	0	2.39504	0.114542	0.408987	0.0413259
611.5	0	0	0	97.0409	0	2.39429	0.114536	0.408981	0.0413264
611.75	0	0	0	97.0416	0	2.39354	0.114529	0.408975	0.0413269
612	0	0	0	97.0424	0	2.39279	0.114522	0.408969	0.0413275
612.25	0	0	0	97.0432	0	2.39204	0.114516	0.408963	0.041328
612.5	0	0	0	97.0439	0	2.39129	0.114509	0.408957	0.0413285
612.75	0	0	0	97.0447	0	2.39053	0.114502	0.408951	0.0413291
613	0	0	0	97.0455	0	2.38978	0.114496	0.408945	0.0413296
613.25	0	0	0	97.0462	0	2.38902	0.114489	0.408938	0.0413301
613.5	0	0	0	97.047	0	2.38826	0.114482	0.408932	0.0413306
613.75	0	0	0	97.0478	0	2.3875	0.114475	0.408926	0.0413312
614	0	0	0	97.0485	0	2.38673	0.114469	0.40892	0.0413317
614.25	0	0	0	97.0493	0	2.38597	0.114462	0.408913	0.0413322
614.5	0	0	0	97.0501	0	2.3852	0.114455	0.408907	0.0413327
614.75	0	0	0	97.0509	0	2.38443	0.114448	0.408901	0.0413332
615	0	0	0	97.0517	0	2.38366	0.114441	0.408894	0.0413338
615.25	0	0	0	97.0525	0	2.38289	0.114434	0.408888	0.0413343
615.5	0	0	0	97.0532	0	2.38211	0.114427	0.408882	0.0413348
615.75	0	0	0	97.054	0	2.38134	0.11442	0.408875	0.0413353
616	0	0	0	97.0548	0	2.38056	0.114413	0.408869	0.0413358
616.25	0	0	0	97.0556	0	2.37978	0.114406	0.408862	0.0413363
616.5	0	0	0	97.0564	0	2.379	0.114399	0.408856	0.0413368
616.75	0	0	0	97.0572	0	2.37822	0.114392	0.40885	0.0413373
617	0	0	0	97.058	0	2.37743	0.114384	0.408843	0.0413378
617.25	0	0	0	97.0588	0	2.37665	0.114377	0.408837	0.0413383
617.5	0	0	0	97.0596	0	2.37586	0.11437	0.40883	0.0413388
617.75	0	0	0	97.0604	0	2.37507	0.114363	0.408824	0.0413393
618	0	0	0	97.0612	0	2.37428	0.114355	0.408817	0.0413398
618.25	0	0	0	97.062	0	2.37348	0.114348	0.40881	0.0413403
618.5	0	0	0	97.0628	0	2.37269	0.114341	0.408804	0.0413408
618.75	0	0	0	97.0636	0	2.37189	0.114333	0.408797	0.0413413
619	0	0	0	97.0644	0	2.37109	0.114326	0.408791	0.0413418
619.25	0	0	0	97.0653	0	2.37029	0.114318	0.408784	0.0413423
619.5	0	0	0	97.0661	0	2.36949	0.114311	0.408777	0.0413428
619.75	0	0	0	97.0669	0	2.36869	0.114303	0.408771	0.0413432
620	0	0	0	97.0677	0	2.36788	0.114295	0.408764	0.0413437
620.25	0	0	0	97.0685	0	2.36707	0.114288	0.408757	0.0413442
620.5	0	0	0	97.0694	0	2.36626	0.11428	0.408751	0.0413447
620.75	0	0	0	97.0702	0	2.36545	0.114273	0.408744	0.0413452
621	0	0	0	97.071	0	2.36464	0.114265	0.408737	0.0413456
621.25	0	0	0	97.0718	0	2.36382	0.114257	0.40873	0.0413461
621.5	0	0	0	97.0727	0	2.36301	0.114249	0.408724	0.0413466
621.75	0	0	0	97.0735	0	2.36219	0.114241	0.408717	0.0413471
622	0	0	0	97.0743	0	2.36137	0.114234	0.40871	0.0413475
622.25	0	0	0	97.0752	0	2.36054	0.114226	0.408703	0.041348
622.5	0	0	0	97.076	0	2.35972	0.114218	0.408696	0.0413485
622.75	0	0	0	97.0769	0	2.35889	0.11421	0.408689	0.0413489
623	0	0	0	97.0777	0	2.35807	0.114202	0.408682	0.0413494
623.25	0	0	0	97.0785	0	2.35724	0.114194	0.408676	0.0413499
623.5	0	0	0	97.0794	0	2.3564	0.114186	0.408669	0.0413503
623.75	0	0	0	97.0802	0	2.35557	0.114177	0.408662	0.0413508
624	0	0	0	97.0811	0	2.35474	0.114169	0.408655	0.0413512
624.25	0	0	0	97.0819	0	2.3539	0.114161	0.408648	0.0413517
624.5	0	0	0	97.0828	0	2.35306	0.114153	0.408641	0.0413521
624.75	0	0	0	97.0837	0	2.35222	0.114145	0.408634	0.0413526
625	0	0	0	97.0845	0	2.35137	0.114136	0.408627	0.0413531
625.25	0	0	0	97.0854	0	2.35053	0.114128	0.40862	0.0413535
625.5	0	0	0	97.0862	0	2.34968	0.11412	0.408612	0.0413539
625.75	0	0	0	97.0871	0	2.34883	0.114111	0.408605	0.0413544
626	0	0	0	97.088	0	2.34798	0.114103	0.408598	0.0413548
626.25	0	0	0	97.0888	0	2.34713	0.114094	0.408591	0.0413553
626.5	0	0	0	97.0897	0	2.34627	0.114086	0.408584	0.0413557
626.75	0	0	0	97.0906	0	2.34542	0.114077	0.408577	0.0413562
627	0	0	0	97.0914	0	2.34456	0.114068	0.40857	0.0413566
627.25	0	0	0	97.0923	0	2.3437	0.11406	0.408562	0.041357
627.5	0	0	0	97.0932	0	2.34284	0.114051	0.408555	0.0413575
627.75	0	0	0	97.0941	0	2.34197	0.114042	0.408548	0.0413579
628	0	0	0	97.095	0	2.34111	0.114034	0.408541	0.0413583
628.25	0	0	0	97.0958	0	2.34024	0.114025	0.408533	0.0413588
628.5	0	0	0	97.0967	0	2.33937	0.114016	0.408526	0.0413592
628.75	0	0	0	97.0976	0	2.33849	0.114007	0.408519	0.0413596
629	0	0	0	97.0985	0	2.33762	0.113998	0.408511	0.04136
629.25	0	0	0	97.0994	0	2.33674	0.113989	0.408504	0.0413605
629.5	0	0	0	97.1003	0	2.33587	0.11398	0.408497	0.0413609
629.75	0	0	0	97.1012	0	2.33499	0.113971	0.408489	0.0413613
630	0	0	0	97.1021	0	2.3341	0.113962	0.408482	0.0413617
630.25	0	0	0	97.103	0	2.33322	0.113953	0.408474	0.0413621
630.5	0	0	0	97.1039	0	2.33233	0.113944	0.408467	0.0413625
630.75	0	0	0	97.1048	0	2.33144	0.113934	0.408459	0.0413629
631	0	0	0	97.1057	0	2.33055	0.113925	0.408452	0.0413634
631.25	0	0	0	97.1066	0	2.32966	0.113916	0.408444	0.0413638
631.5	0	0	0	97.1075	0	2.32877	0.113906	0.408437	0.0413642
631.75	0	0	0	97.1084	0	2.32787	0.113897	0.408429	0.0413646
632	0	0	0	97.1094	0	2.32697	0.113887	0.408422	0.041365
632.25	0	0	0	97.1103	0	2.32607	0.113878	0.408414	0.0413654
632.5	0	0	0	97.1112	0	2.32517	0.113868	0.408407	0.0413658
632.75	0	0	0	97.1121	0	2.32427	0.113859	0.408399	0.0413662
633	0	0	0	97.113	0	2.32336	0.113849	0.408391	0.0413666
633.25	0	0	0	97.114	0	2.32245	0.113839	0.408384	0.041367
633.5	0	0	0	97.1149	0	2.32154	0.11383	0.408376	0.0413674
633.75	0	0	0	97.1158	0	2.32063	0.11382	0.408368	0.0413678
634	0	0	0	97.1167	0	2.31971	0.11381	0.408361	0.0413682
634.25	0	0	0	97.1177	0	2.3188	0.1138	0.408353	0.0413685
634.5	0	0	0	97.1186	0	2.31788	0.11379	0.408345	0.0413689
634.75	0	0	0	97.1196	0	2.31696	0.11378	0.408337	0.0413693
635	0	0	0	97.1205	0	2.31603	0.11377	0.40833	0.0413697
635.25	0	0	0	97.1214	0	2.31511	0.11376	0.408322	0.0413701
635.5	0	0	0	97.1224	0	2.31418	0.11375	0.408314	0.0413705
635.75	0	0	0	97.1233	0	2.31325	0.11374	0.408306	0.0413708
636	0	0	0	97.1243	0	2.31232	0.11373	0.408298	0.0413712
636.25	0	0	0	97.1252	0	2.31139	0.113719	0.40829	0.0413716
636.5	0	0	0	97.1262	0	2.31045	0.113709	0.408282	0.041372
636.75	0	0	0	97.1271	0	2.30951	0.113699	0.408275	0.0413723
637	0	0	0	97.1281	0	2.30857	0.113688	0.408267	0.0413727
637.25	0	0	0	97.1291	0	2.30763	0.113678	0.408259	0.0413731
637.5	0	0	0	97.13	0	2.30669	0.113667	0.408251	0.0413734
637.75	0	0	0	97.131	0	2.30574	0.113657	0.408243	0.0413738
638	0	0	0	97.132	0	2.30479	0.113646	0.408235	0.0413742
638.25	0	0	0	97.1329	0	2.30384	0.113636	0.408227	0.0413745
638.5	0	0	0	97.1339	0	2.30289	0.113625	0.408219	0.0413749
638.75	0	0	0	97.1349	0	2.30193	0.113614	0.40821	0.0413752
639	0	0	0	97.1358	0	2.30098	0.113603	0.408202	0.0413756
639.25	0	0	0	97.1368	0	2.30002	0.113592	0.408194	0.0413759
639.5	0	0	0	97.1378	0	2.29906	0.113582	0.408186	0.0413763
639.75	0	0	0	97.1388	0	2.29809	0.113571	0.408178	0.0413766
640	0	0	0	97.1398	0	2.29713	0.11356	0.40817	0.041377
640.25	0	0	0	97.1408	0	2.29616	0.113548	0.408162	0.0413773
640.5	0	0	0	97.1417	0	2.29519	0.113537	0.408153	0.0413777
640.75	0	0	0	97.1427	0	2.29421	0.113526	0.408145	0.041378
641	0	0	0	97.1437	0	2.29324	0.113515	0.408137	0.0413784
641.25	0	0	0	97.1447	0	2.29226	0.113504	0.408129	0.0413787
641.5	0	0	0	97.1457	0	2.29128	0.113492	0.40812	0.0413791
641.75	0	0	0	97.1467	0	2.2903	0.113481	0.408112	0.0413794
642	0	0	0	97.1477	0	2.28932	0.113469	0.408104	0.0413797
642.25	0	0	0	97.1487	0	2.28833	0.113458	0.408096	0.0413801
642.5	0	0	0	97.1497	0	2.28734	0.113446	0.408087	0.0413804
642.75	0	0	0	97.1508	0	2.28635	0.113435	0.408079	0.0413807
643	0	0	0	97.1518	0	2.28536	0.113423	0.40807	0.041381
643.25	0	0	0	97.1528	0	2.28437	0.113411	0.408062	0.0413814
643.5	0	0	0	97.1538	0	2.28337	0.113399	0.408054	0.0413817
643.75	0	0	0	97.1548	0	2.28237	0.113388	0.408045	0.041382
644	0	0	0	97.1558	0	2.28137	0.113376	0.408037	0.0413823
644.25	0	0	0	97.1569	0	2.28036	0.113364	0.408028	0.0413827
644.5	0	0	0	97.1579	0	2.27936	0.113352	0.40802	0.041383
644.75	0	0	0	97.1589	0	2.27835	0.11334	0.408011	0.0413833
645	0	0	0	97.1599	0	2.27734	0.113327	0.408003	0.0413836
645.25	0	0	0	97.161	0	2.27632	0.113315	0.407994	0.0413839
645.5	0	0	0	97.162	0	2.27531	0.113303	0.407985	0.0413842
645.75	0	0	0	97.1631	0	2.27429	0.113291	0.407977	0.0413845
646	0	0	0	97.1641	0	2.27327	0.113278	0.407968	0.0413848
646.25	0	0	0	97.1651	0	2.27225	0.113266	0.407959	0.0413851
646.5	0	0	0	97.1662	0	2.27122	0.113253	0.407951	0.0413855
646.75	0	0	0	97.1672	0	2.2702	0.113241	0.407942	0.0413858
647	0	0	0	97.1683	0	2.26917	0.113228	0.407933	0.0413861
647.25	0	0	0	97.1693	0	2.26813	0.113215	0.407925	0.0413864
647.5	0	0	0	97.1704	0	2.2671	0.113203	0.407916	0.0413866
647.75	0	0	0	97.1715	0	2.26606	0.11319	0.407907	0.0413869
648	0	0	0	97.1725	0	2.26502	0.113177	0.407898	0.0413872
648.25	0	0	0	97.1736	0	2.26398	0.113164	0.40789	0.0413875
648.5	0	0	0	97.1746	0	2.26294	0.113151	0.407881	0.0413878
648.75	0	0	0	97.1757	0	2.26189	0.113138	0.407872	0.0413881
649	0	0	0	97.1768	0	2.26084	0.113125	0.407863	0.0413884
649.25	0	0	0	97.1779	0	2.25979	0.113112	0.407854	0.0413887
649.5	0	0	0	97.1789	0	2.25874	0.113098	0.407845	0.041389
649.75	0	0	0	97.18	0	2.25768	0.113085	0.407836	0.0413892
650	0	0	0	97.1811	0	2.25662	0.113072	0.407827	0.0413895
650.25	0	0	0	97.1822	0	2.25556	0.113058	0.407818	0.0413898
650.5	0	0	0	97.1833	0	2.2545	0.113045	0.407809	0.0413901
650.75	0	0	0	97.1843	0	2.25344	0.113031	0.4078	0.0413903
651	0	0	0	97.1854	0	2.25237	0.113017	0.407791	0.0413906
651.25	0	0	0	97.1865	0	2.2513	0.113004	0.407782	0.0413909
651.5	0	0	0	97.1876	0	2.25022	0.11299	0.407773	0.0413911
651.75	0	0	0	97.1887	0	2.24915	0.112976	0.407764	0.0413914
652	0	0	0	97.1898	0	2.24807	0.112962	0.407755	0.0413917
652.25	0	0	0	97.1909	0	2.24699	0.112948	0.407746	0.0413919
652.5	0	0	0	97.192	0	2.24591	0.112934	0.407737	0.0413922
652.75	0	0	0	97.1931	0	2.24482	0.11292	0.407728	0.0413925
653	0	0	0	97.1942	0	2.24373	0.112906	0.407719	0.0413927
653.25	0	0	0	97.1954	0	2.24264	0.112891	0.407709	0.041393
653.5	0	0	0	97.1965	0	2.24155	0.112877	0.4077	0.0413932
653.75	0	0	0	97.1976	0	2.24046	0.112863	0.407691	0.0413935
654	0	0	0	97.1987	0	2.23936	0.112848	0.407682	0.0413937
654.25	0	0	0	97.1998	0	2.23826	0.112833	0.407672	0.041394
654.5	0	0	0	97.201	0	2.23715	0.112819	0.407663	0.0413942
654.75	0	0	0	97.2021	0	2.23605	0.112804	0.407654	0.0413945
655	0	0	0	97.2032	0	2.23494	0.112789	0.407644	0.0413947
655.25	0	0	0	97.2044	0	2.23383	0.112774	0.407635	0.0413949
655.5	0	0	0	97.2055	0	2.23272	0.11276	0.407626	0.0413952
655.75	0	0	0	97.2066	0	2.2316	0.112745	0.407616	0.0413954
656	0	0	0	97.2078	0	2.23048	0.112729	0.407607	0.0413956
656.25	0	0	0	97.2089	0	2.22936	0.112714	0.407597	0.0413959
656.5	0	0	0	97.2101	0	2.22824	0.112699	0.407588	0.0413961
656.75	0	0	0	97.2112	0	2.22711	0.112684	0.407578	0.0413963
657	0	0	0	97.2124	0	2.22598	0.112668	0.407569	0.0413966
657.25	0	0	0	97.2135	0	2.22485	0.112653	0.407559	0.0413968
657.5	0	0	0	97.2147	0	2.22372	0.112637	0.40755	0.041397
657.75	0	0	0	97.2159	0	2.22258	0.112622	0.40754	0.0413972
658	0	0	0	97.217	0	2.22144	0.112606	0.407531	0.0413975
658.25	0	0	0	97.2182	0	2.2203	0.11259	0.407521	0.0413977
658.5	0	0	0	97.2194	0	2.21916	0.112575	0.407512	0.0413979
658.75	0	0	0	97.2205	0	2.21801	0.112559	0.407502	0.0413981
659	0	0	0	97.2217	0	2.21686	0.112543	0.407492	0.0413983
659.25	0	0	0	97.2229	0	2.21571	0.112527	0.407483	0.0413985
659.5	0	0	0	97.2241	0	2.21455	0.11251	0.407473	0.0413987
659.75	0	0	0	97.2252	0	2.2134	0.112494	0.407463	0.0413989
660	0	0	0	97.2264	0	2.21224	0.112478	0.407453	0.0413991
660.25	0	0	0	97.2276	0	2.21107	0.112461	0.407444	0.0413994
660.5	0	0	0	97.2288	0	2.20991	0.112445	0.407434	0.0413996
660.75	0	0	0	97.23	0	2.20874	0.112428	0.407424	0.0413998
661	0	0	0	97.2312	0	2.20757	0.112412	0.407414	0.0414
661.25	0	0	0	97.2324	0	2.20639	0.112395	0.407404	0.0414001
661.5	0	0	0	97.2336	0	2.20522	0.112378	0.407394	0.0414003
661.75	0	0	0	97.2348	0	2.20404	0.112361	0.407385	0.0414005
662	0	0	0	97.236	0	2.20286	0.112344	0.407375	0.0414007
662.25	0	0	0	97.2372	0	2.20167	0.112327	0.407365	0.0414009
662.5	0	0	0	97.2385	0	2.20048	0.11231	0.407355	0.0414011
662.75	0	0	0	97.2397	0	2.19929	0.112293	0.407345	0.0414013
663	0	0	0	97.2409	0	2.1981	0.112275	0.407335	0.0414015
663.25	0	0	0	97.2421	0	2.1969	0.112258	0.407325	0.0414016
663.5	0	0	0	97.2433	0	2.19571	0.112241	0.407315	0.0414018
663.75	0	0	0	97.2446	0	2.1945	0.112223	0.407305	0.041402
664	0	0	0	97.2458	0	2.1933	0.112205	0.407295	0.0414022
664.25	0	0	0	97.247	0	2.19209	0.112188	0.407284	0.0414024
664.5	0	0	0	97.2483	0	2.19088	0.11217	0.407274	0.0414025
664.75	0	0	0	97.2495	0	2.18967	0.112152	0.407264	0.0414027
665	0	0	0	97.2508	0	2.18846	0.112134	0.407254	0.0414029
665.25	0	0	0	97.252	0	2.18724	0.112116	0.407244	0.041403
665.5	0	0	0	97.2533	0	2.18602	0.112097	0.407234	0.0414032
665.75	0	0	0	97.2545	0	2.18479	0.112079	0.407223	0.0414034
666	0	0	0	97.2558	0	2.18356	0.112061	0.407213	0.0414035
666.25	0	0	0	97.257	0	2.18234	0.112042	0.407203	0.0414037
666.5	0	0	0	97.2583	0	2.1811	0.112024	0.407193	0.0414038
666.75	0	0	0	97.2595	0	2.17987	0.112005	0.407182	0.041404
667	0	0	0	97.2608	0	2.17863	0.111986	0.407172	0.0414041
667.25	0	0	0	97.2621	0	2.17739	0.111967	0.407162	0.0414043
667.5	0	0	0	97.2634	0	2.17614	0.111949	0.407151	0.0414044
667.75	0	0	0	97.2646	0	2.1749	0.11193	0.407141	0.0414046
668	0	0	0	97.2659	0	2.17365	0.11191	0.40713	0.0414047
668.25	0	0	0	97.2672	0	2.17239	0.111891	0.40712	0.0414049
668.5	0	0	0	97.2685	0	2.17114	0.111872	0.407109	0.041405
668.75	0	0	0	97.2698	0	2.16988	0.111852	0.407099	0.0414052
669	0	0	0	97.2711	0	2.16862	0.111833	0.407088	0.0414053
669.25	0	0	0	97.2724	0	2.16735	0.111813	0.407078	0.0414054
669.5	0	0	0	97.2736	0	2.16609	0.111794	0.407067	0.0414056
669.75	0	0	0	97.2749	0	2.16482	0.111774	0.407057	0.0414057
670	0	0	0	97.2763	0	2.16354	0.111754	0.407046	0.0414058
670.25	0	0	0	97.2776	0	2.16227	0.111734	0.407035	0.041406
670.5	0	0	0	97.2789	0	2.16099	0.111714	0.407025	0.0414061
670.75	0	0	0	97.2802	0	2.1597	0.111694	0.407014	0.0414062
671	0	0	0	97.2815	0	2.15842	0.111673	0.407003	0.0414063
671.25	0	0	0	97.2828	0	2.15713	0.111653	0.406993	0.0414064
671.5	0	0	0	97.2841	0	2.15584	0.111632	0.406982	0.0414066
671.75	0	0	0	97.2855	0	2.15454	0.111612	0.406971	0.0414067
672	0	0	0	97.2868	0	2.15325	0.111591	0.406961	0.0414068
672.25	0	0	0	97.2881	0	2.15194	0.11157	0.40695	0.0414069
672.5	0	0	0	97.2895	0	2.15064	0.111549	0.406939	0.041407
672.75	0	0	0	97.2908	0	2.14933	0.111528	0.406928	0.0414071
673	0	0	0	97.2921	0	2.14802	0.111507	0.406917	0.0414072
673.25	0	0	0	97.2935	0	2.14671	0.111486	0.406906	0.0414073
673.5	0	0	0	97.2948	0	2.1454	0.111465	0.406895	0.0414074
673.75	0	0	0	97.2962	0	2.14408	0.111443	0.406884	0.0414075
674	0	0	0	97.2975	0	2.14275	0.111422	0.406874	0.0414076
674.25	0	0	0	97.2989	0	2.14143	0.1114	0.406863	0.0414077
674.5	0	0	0	97.3003	0	2.1401	0.111378	0.406852	0.0414078
674.75	0	0	0	97.3016	0	2.13877	0.111356	0.406841	0.0414079
675	0	0	0	97.303	0	2.13743	0.111334	0.406829	0.041408
675.25	0	0	0	97.3044	0	2.1361	0.111312	0.406818	0.0414081
675.5	0	0	0	97.3057	0	2.13475	0.11129	0.406807	0.0414082
675.75	0	0	0	97.3071	0	2.13341	0.111268	0.406796	0.0414083
676	0	0	0	97.3085	0	2.13206	0.111245	0.406785	0.0414084
676.25	0	0	0	97.3099	0	2.13071	0.111223	0.406774	0.0414085
676.5	0	0	0	97.3113	0	2.12936	0.1112	0.406763	0.0414085
676.75	0	0	0	97.3127	0	2.128	0.111177	0.406752	0.0414086
677	0	0	0	97.3141	0	2.12664	0.111155	0.40674	0.0414087
677.25	0	0	0	97.3155	0	2.12528	0.111132	0.406729	0.0414088
677.5	0	0	0	97.3169	0	2.12391	0.111108	0.406718	0.0414088
677.75	0	0	0	97.3183	0	2.12254	0.111085	0.406706	0.0414089
678	0	0	0	97.3197	0	2.12117	0.111062	0.406695	0.041409
678.25	0	0	0	97.3211	0	2.11979	0.111038	0.406684	0.041409
678.5	0	0	0	97.3225	0	2.11841	0.111015	0.406672	0.0414091
678.75	0	0	0	97.3239	0	2.11703	0.110991	0.406661	0.0414092
679	0	0	0	97.3253	0	2.11564	0.110967	0.40665	0.0414092
679.25	0	0	0	97.3268	0	2.11425	0.110944	0.406638	0.0414093
679.5	0	0	0	97.3282	0	2.11286	0.11092	0.406627	0.0414093
679.75	0	0	0	97.3296	0	2.11146	0.110895	0.406615	0.0414094
680	0	0	0	97.3311	0	2.11006	0.110871	0.406604	0.0414095
680.25	0	0	0	97.3325	0	2.10866	0.110847	0.406592	0.0414095
680.5	0	0	0	97.3339	0	2.10725	0.110822	0.406581	0.0414096
680.75	0	0	0	97.3354	0	2.10585	0.110798	0.406569	0.0414096
681	0	0	0	97.3368	0	2.10443	0.110773	0.406557	0.0414096
681.25	0	0	0	97.3383	0	2.10302	0.110748	0.406546	0.0414097
681.5	0	0	0	97.3397	0	2.1016	0.110723	0.406534	0.0414097
681.75	0	0	0	97.3412	0	2.10017	0.110698	0.406523	0.0414098
682	0	0	0	97.3427	0	2.09875	0.110673	0.406511	0.0414098
682.25	0	0	0	97.3441	0	2.09732	0.110647	0.406499	0.0414098
682.5	0	0	0	97.3456	0	2.09588	0.110622	0.406487	0.0414099
682.75	0	0	0	97.3471	0	2.09445	0.110596	0.406476	0.0414099
683	0	0	0	97.3485	0	2.09301	0.11057	0.406464	0.0414099
683.25	0	0	0	97.35	0	2.09156	0.110544	0.406452	0.04141
683.5	0	0	0	97.3515	0	2.09012	0.110518	0.40644	0.04141
683.75	0	0	0	97.353	0	2.08867	0.110492	0.406428	0.04141
684	0	0	0	97.3545	0	2.08721	0.110466	0.406416	0.04141
684.25	0	0	0	97.356	0	2.08576	0.11044	0.406404	0.0414101
684.5	0	0	0	97.3575	0	2.08429	0.110413	0.406393	0.0414101
684.75	0	0	0	97.359	0	2.08283	0.110386	0.406381	0.0414101
685	0	0	0	97.3605	0	2.08136	0.11036	0.406369	0.0414101
685.25	0	0	0	97.362	0	2.07989	0.110333	0.406357	0.0414101
685.5	0	0	0	97.3635	0	2.07842	0.110306	0.406345	0.0414101
685.75	0	0	0	97.365	0	2.07694	0.110279	0.406332	0.0414101
686	0	0	0	97.3666	0	2.07545	0.110251	0.40632	0.0414101
686.25	0	0	0	97.3681	0	2.07397	0.110224	0.406308	0.0414101
686.5	0	0	0	97.3696	0	2.07248	0.110196	0.406296	0.0414102
686.75	0	0	0	97.3712	0	2.07099	0.110168	0.406284	0.0414102
687	0	0	0	97.3727	0	2.06949	0.110141	0.406272	0.0414101
687.25	0	0	0	97.3742	0	2.06799	0.110113	0.40626	0.0414101
687.5	0	0	0	97.3758	0	2.06649	0.110084	0.406247	0.0414101
687.75	0	0	0	97.3773	0	2.06498	0.110056	0.406235	0.0414101
688	0	0	0	97.3789	0	2.06347	0.110028	0.406223	0.0414101
688.25	0	0	0	97.3804	0	2.06195	0.109999	0.406211	0.0414101
688.5	0	0	0	97.382	0	2.06044	0.10997	0.406198	0.0414101
688.75	0	0	0	97.3835	0	2.05891	0.109942	0.406186	0.0414101
689	0	0	0	97.3851	0	2.05739	0.109913	0.406173	0.0414101
689.25	0	0	0	97.3867	0	2.05586	0.109884	0.406161	0.04141
689.5	0	0	0	97.3883	0	2.05433	0.109854	0.406149	0.04141
689.75	0	0	0	97.3898	0	2.05279	0.109825	0.406136	0.04141
690	0	0	0	97.3914	0	2.05125	0.109795	0.406124	0.04141
690.25	0	0	0	97.393	0	2.04971	0.109766	0.406111	0.04141
690.5	0	0	0	97.3946	0	2.04816	0.109736	0.406099	0.0414099
690.75	0	0	0	97.3962	0	2.04661	0.109706	0.406086	0.0414099
691	0	0	0	97.3978	0	2.04505	0.109676	0.406073	0.0414099
691.25	0	0	0	97.3994	0	2.04349	0.109645	0.406061	0.0414098
691.5	0	0	0	97.401	0	2.04193	0.109615	0.406048	0.0414098
691.75	0	0	0	97.4026	0	2.04036	0.109584	0.406035	0.0414098
692	0	0	0	97.4042	0	2.03879	0.109554	0.406023	0.0414097
692.25	0	0	0	97.4058	0	2.03722	0.109523	0.40601	0.0414097
692.5	0	0	0	97.4075	0	2.03564	0.109492	0.405997	0.0414096
692.75	0	0	0	97.4091	0	2.03406	0.10946	0.405985	0.0414096
693	0	0	0	97.4107	0	2.03247	0.109429	0.405972	0.0414095
693.25	0	0	0	97.4124	0	2.03088	0.109398	0.405959	0.0414095
693.5	0	0	0	97.414	0	2.02929	0.109366	0.405946	0.0414094
693.75	0	0	0	97.4156	0	2.02769	0.109334	0.405933	0.0414094
694	0	0	0	97.4173	0	2.02609	0.109302	0.40592	0.0414093
694.25	0	0	0	97.4189	0	2.02448	0.10927	0.405907	0.0414093
694.5	0	0	0	97.4206	0	2.02288	0.109238	0.405894	0.0414092
694.75	0	0	0	97.4222	0	2.02126	0.109205	0.405881	0.0414091
695	0	0	0	97.4239	0	2.01965	0.109173	0.405868	0.0414091
695.25	0	0	0	97.4256	0	2.01802	0.10914	0.405855	0.041409
695.5	0	0	0	97.4272	0	2.0164	0.109107	0.405842	0.0414089
695.75	0	0	0	97.4289	0	2.01477	0.109074	0.405829	0.0414089
696	0	0	0	97.4306	0	2.01314	0.109041	0.405816	0.0414088
696.25	0	0	0	97.4323	0	2.0115	0.109007	0.405803	0.0414087
696.5	0	0	0	97.434	0	2.00986	0.108974	0.40579	0.0414086
696.75	0	0	0	97.4357	0	2.00822	0.10894	0.405777	0.0414086
697	0	0	0	97.4374	0	2.00657	0.108906	0.405763	0.0414085
697.25	0	0	0	97.4391	0	2.00491	0.108872	0.40575	0.0414084
697.5	0	0	0	97.4408	0	2.00326	0.108838	0.405737	0.0414083
697.75	0	0	0	97.4425	0	2.00159	0.108803	0.405723	0.0414082
698	0	0	0	97.4442	0	1.99993	0.108769	0.40571	0.0414082
698.25	0	0	0	97.4459	0	1.99826	0.108734	0.405697	0.0414081
698.5	0	0	0	97.4476	0	1.99659	0.108699	0.405683	0.041408
698.75	0	0	0	97.4493	0	1.99491	0.108664	0.40567	0.0414079
699	0	0	0	97.4511	0	1.99323	0.108629	0.405656	0.0414078
699.25	0	0	0	97.4528	0	1.99154	0.108593	0.405643	0.0414077
699.5	0	0	0	97.4546	0	1.98985	0.108558	0.405629	0.0414076
699.75	0	0	0	97.4563	0	1.98816	0.108522	0.405616	0.0414075
700	0	0	0	97.458	0	1.98646	0.108486	0.405602	0.0414074
700.25	0	0	0	97.4598	0	1.98476	0.10845	0.405589	0.0414073
700.5	0	0	0	97.4616	0	1.98305	0.108413	0.405575	0.0414072
700.75	0	0	0	97.4633	0	1.98134	0.108377	0.405561	0.0414071
701	0	0	0	97.4651	0	1.97962	0.10834	0.405548	0.041407
701.25	0	0	0	97.4669	0	1.9779	0.108304	0.405534	0.0414068
701.5	0	0	0	97.4686	0	1.97618	0.108266	0.40552	0.0414067
701.75	0	0	0	97.4704	0	1.97445	0.108229	0.405507	0.0414066
702	0	0	0	97.4722	0	1.97272	0.108192	0.405493	0.0414065
702.25	0	0	0	97.474	0	1.97098	0.108154	0.405479	0.0414064
702.5	0	0	0	97.4758	0	1.96924	0.108117	0.405465	0.0414062
702.75	0	0	0	97.4776	0	1.9675	0.108079	0.405451	0.0414061
703	0	0	0	97.4794	0	1.96575	0.108041	0.405437	0.041406
703.25	0	0	0	97.4812	0	1.96399	0.108002	0.405423	0.0414059
703.5	0	0	0	97.483	0	1.96223	0.107964	0.405409	0.0414057
703.75	0	0	0	97.4848	0	1.96047	0.107925	0.405395	0.0414056
704	0	0	0	97.4866	0	1.9587	0.107886	0.405381	0.0414055
704.25	0	0	0	97.4884	0	1.95693	0.107847	0.405367	0.0414053
704.5	0	0	0	97.4903	0	1.95516	0.107808	0.405353	0.0414052
704.75	0	0	0	97.4921	0	1.95338	0.107769	0.405339	0.0414051
705	0	0	0	97.4939	0	1.95159	0.107729	0.405325	0.0414049
705.25	0	0	0	97.4958	0	1.9498	0.107689	0.405311	0.0414048
705.5	0	0	0	97.4976	0	1.94801	0.107649	0.405297	0.0414046
705.75	0	0	0	97.4995	0	1.94621	0.107609	0.405282	0.0414045
706	0	0	0	97.5014	0	1.94441	0.107569	0.405268	0.0414043
706.25	0	0	0	97.5032	0	1.9426	0.107528	0.405254	0.0414042
706.5	0	0	0	97.5051	0	1.94079	0.107487	0.405239	0.041404
706.75	0	0	0	97.507	0	1.93897	0.107446	0.405225	0.0414039
707	0	0	0	97.5088	0	1.93715	0.107405	0.405211	0.0414037
707.25	0	0	0	97.5107	0	1.93533	0.107364	0.405196	0.0414036
707.5	0	0	0	97.5126	0	1.9335	0.107322	0.405182	0.0414034
707.75	0	0	0	97.5145	0	1.93166	0.10728	0.405167	0.0414032
708	0	0	0	97.5164	0	1.92982	0.107238	0.405153	0.0414031
708.25	0	0	0	97.5183	0	1.92798	0.107196	0.405138	0.0414029
708.5	0	0	0	97.5202	0	1.92613	0.107154	0.405124	0.0414027
708.75	0	0	0	97.5221	0	1.92428	0.107111	0.405109	0.0414026
709	0	0	0	97.524	0	1.92242	0.107068	0.405094	0.0414024
709.25	0	0	0	97.5259	0	1.92055	0.107025	0.40508	0.0414022
709.5	0	0	0	97.5279	0	1.91869	0.106982	0.405065	0.041402
709.75	0	0	0	97.5298	0	1.91682	0.106939	0.40505	0.0414019
710	0	0	0	97.5317	0	1.91494	0.106895	0.405036	0.0414017
710.25	0	0	0	97.5337	0	1.91306	0.106851	0.405021	0.0414015
710.5	0	0	0	97.5356	0	1.91117	0.106807	0.405006	0.0414013
710.75	0	0	0	97.5376	0	1.90928	0.106763	0.404991	0.0414011
711	0	0	0	97.5395	0	1.90738	0.106718	0.404976	0.0414009
711.25	0	0	0	97.5415	0	1.90548	0.106674	0.404961	0.0414007
711.5	0	0	0	97.5434	0	1.90358	0.106629	0.404946	0.0414006
711.75	0	0	0	97.5454	0	1.90167	0.106584	0.404931	0.0414004
712	0	0	0	97.5474	0	1.89975	0.106538	0.404916	0.0414002
712.25	0	0	0	97.5494	0	1.89783	0.106493	0.404901	0.0414
712.5	0	0	0	97.5514	0	1.89591	0.106447	0.404886	0.0413998
712.75	0	0	0	97.5534	0	1.89398	0.106401	0.404871	0.0413996
713	0	0	0	97.5553	0	1.89204	0.106355	0.404856	0.0413994
713.25	0	0	0	97.5573	0	1.8901	0.106308	0.404841	0.0413992
713.5	0	0	0	97.5594	0	1.88816	0.106262	0.404825	0.041399
713.75	0	0	0	97.5614	0	1.88621	0.106215	0.40481	0.0413987
714	0	0	0	97.5634	0	1.88425	0.106168	0.404795	0.0413985
714.25	0	0	0	97.5654	0	1.88229	0.10612	0.40478	0.0413983
714.5	0	0	0	97.5674	0	1.88033	0.106073	0.404764	0.0413981
714.75	0	0	0	97.5695	0	1.87836	0.106025	0.404749	0.0413979
715	0	0	0	97.5715	0	1.87639	0.105977	0.404733	0.0413977
715.25	0	0	0	97.5736	0	1.87441	0.105929	0.404718	0.0413975
715.5	0	0	0	97.5756	0	1.87242	0.10588	0.404702	0.0413972
715.75	0	0	0	97.5777	0	1.87043	0.105831	0.404687	0.041397
716	0	0	0	97.5797	0	1.86844	0.105782	0.404671	0.0413968
716.25	0	0	0	97.5818	0	1.86644	0.105733	0.404656	0.0413966
716.5	0	0	0	97.5838	0	1.86443	0.105684	0.40464	0.0413963
716.75	0	0	0	97.5859	0	1.86242	0.105634	0.404624	0.0413961
717	0	0	0	97.588	0	1.8604	0.105584	0.404609	0.0413959
717.25	0	0	0	97.5901	0	1.85838	0.105534	0.404593	0.0413956
717.5	0	0	0	97.5922	0	1.85636	0.105484	0.404577	0.0413954
717.75	0	0	0	97.5943	0	1.85433	0.105433	0.404561	0.0413952
718	0	0	0	97.5964	0	1.85229	0.105382	0.404546	0.0413949
718.25	0	0	0	97.5985	0	1.85025	0.105331	0.40453	0.0413947
718.5	0	0	0	97.6006	0	1.8482	0.10528	0.404514	0.0413944
718.75	0	0	0	97.6027	0	1.84615	0.105228	0.404498	0.0413942
719	0	0	0	97.6049	0	1.84409	0.105176	0.404482	0.0413939
719.25	0	0	0	97.607	0	1.84203	0.105124	0.404466	0.0413937
719.5	0	0	0	97.6091	0	1.83996	0.105072	0.40445	0.0413934
719.75	0	0	0	97.6113	0	1.83789	0.105019	0.404434	0.0413932
720	0	0	0	97.6134	0	1.83581	0.104966	0.404418	0.0413929
720.25	0	0	0	97.6156	0	1.83372	0.104913	0.404402	0.0413927
720.5	0	0	0	97.6177	0	1.83163	0.10486	0.404385	0.0413924
720.75	0	0	0	97.6199	0	1.82954	0.104806	0.404369	0.0413922
721	0	0	0	97.6221	0	1.82744	0.104752	0.404353	0.0413919
721.25	0	0	0	97.6242	0	1.82533	0.104698	0.404337	0.0413916
721.5	0	0	0	97.6264	0	1.82322	0.104644	0.40432	0.0413914
721.75	0	0	0	97.6286	0	1.8211	0.104589	0.404304	0.0413911
722	0	0	0	97.6308	0	1.81898	0.104534	0.404287	0.0413908
722.25	0	0	0	97.633	0	1.81685	0.104479	0.404271	0.0413906
722.5	0	0	0	97.6352	0	1.81472	0.104424	0.404254	0.0413903
722.75	0	0	0	97.6374	0	1.81258	0.104368	0.404238	0.04139
723	0	0	0	97.6396	0	1.81043	0.104312	0.404221	0.0413897
723.25	0	0	0	97.6419	0	1.80828	0.104256	0.404205	0.0413895
723.5	0	0	0	97.6441	0	1.80612	0.104199	0.404188	0.0413892
723.75	0	0	0	97.6463	0	1.80396	0.104142	0.404172	0.0413889
724	0	0	0	97.6486	0	1.80179	0.104085	0.404155	0.0413886
724.25	0	0	0	97.6508	0	1.79962	0.104028	0.404138	0.0413883
724.5	0	0	0	97.6531	0	1.79744	0.103971	0.404121	0.041388
724.75	0	0	0	97.6553	0	1.79526	0.103913	0.404104	0.0413877
725	0	0	0	97.6576	0	1.79307	0.103855	0.404088	0.0413875
725.25	0	0	0	97.6599	0	1.79087	0.103796	0.404071	0.0413872
725.5	0	0	0	97.6622	0	1.78867	0.103738	0.404054	0.0413869
725.75	0	0	0	97.6644	0	1.78646	0.103679	0.404037	0.0413866
726	0	0	0	97.6667	0	1.78425	0.103619	0.40402	0.0413863
726.25	0	0	0	97.669	0	1.78203	0.10356	0.404003	0.041386
726.5	0	0	0	97.6713	0	1.7798	0.1035	0.403986	0.0413857
726.75	0	0	0	97.6736	0	1.77757	0.10344	0.403968	0.0413854
727	0	0	0	97.676	0	1.77533	0.10338	0.403951	0.0413851
727.25	0	0	0	97.6783	0	1.77309	0.103319	0.403934	0.0413848
727.5	0	0	0	97.6806	0	1.77084	0.103258	0.403917	0.0413845
727.75	0	0	0	97.6829	0	1.76859	0.103197	0.4039	0.0413841
728	0	0	0	97.6853	0	1.76632	0.103135	0.403882	0.0413838
728.25	0	0	0	97.6876	0	1.76406	0.103073	0.403865	0.0413835
728.5	0	0	0	97.69	0	1.76178	0.103011	0.403847	0.0413832
728.75	0	0	0	97.6923	0	1.7595	0.102949	0.40383	0.0413829
729	0	0	0	97.6947	0	1.75722	0.102886	0.403812	0.0413826
729.25	0	0	0	97.6971	0	1.75493	0.102823	0.403795	0.0413822
729.5	0	0	0	97.6995	0	1.75263	0.10276	0.403777	0.0413819
729.75	0	0	0	97.7018	0	1.75033	0.102696	0.40376	0.0413816
730	0	0	0	97.7042	0	1.74802	0.102633	0.403742	0.0413813
730.25	0	0	0	97.7066	0	1.7457	0.102568	0.403724	0.0413809
730.5	0	0	0	97.709	0	1.74338	0.102504	0.403707	0.0413806
730.75	0	0	0	97.7114	0	1.74105	0.102439	0.403689	0.0413803
731	0	0	0	97.7139	0	1.73872	0.102374	0.403671	0.04138
731.25	0	0	0	97.7163	0	1.73637	0.102309	0.403653	0.0413796
731.5	0	0	0	97.7187	0	1.73403	0.102243	0.403635	0.0413793
731.75	0	0	0	97.7212	0	1.73167	0.102177	0.403617	0.0413789
732	0	0	0	97.7236	0	1.72931	0.102111	0.403599	0.0413786
732.25	0	0	0	97.726	0	1.72695	0.102044	0.403581	0.0413783
732.5	0	0	0	97.7285	0	1.72457	0.101977	0.403563	0.0413779
732.75	0	0	0	97.731	0	1.7222	0.10191	0.403545	0.0413776
733	0	0	0	97.7334	0	1.71981	0.101842	0.403527	0.0413772
733.25	0	0	0	97.7359	0	1.71742	0.101774	0.403509	0.0413769
733.5	0	0	0	97.7384	0	1.71502	0.101706	0.403491	0.0413765
733.75	0	0	0	97.7409	0	1.71261	0.101637	0.403472	0.0413762
734	0	0	0	97.7434	0	1.7102	0.101569	0.403454	0.0413758
734.25	0	0	0	97.7459	0	1.70779	0.101499	0.403436	0.0413755
734.5	0	0	0	97.7484	0	1.70536	0.10143	0.403417	0.0413751
734.75	0	0	0	97.7509	0	1.70293	0.10136	0.403399	0.0413748
735	0	0	0	97.7535	0	1.70049	0.10129	0.40338	0.0413744
735.25	0	0	0	97.756	0	1.69805	0.101219	0.403362	0.041374
735.5	0	0	0	97.7585	0	1.6956	0.101149	0.403343	0.0413737
735.75	0	0	0	97.7611	0	1.69314	0.101077	0.403324	0.0413733
736	0	0	0	97.7636	0	1.69068	0.101006	0.403306	0.041373
736.25	0	0	0	97.7662	0	1.6882	0.100934	0.403287	0.0413726
736.5	0	0	0	97.7688	0	1.68573	0.100862	0.403268	0.0413722
736.75	0	0	0	97.7713	0	1.68324	0.100789	0.403249	0.0413719
737	0	0	0	97.7739	0	1.68075	0.100717	0.403231	0.0413715
737.25	0	0	0	97.7765	0	1.67825	0.100643	0.403212	0.0413711
737.5	0	0	0	97.7791	0	1.67575	0.10057	0.403193	0.0413707
737.75	0	0	0	97.7817	0	1.67324	0.100496	0.403174	0.0413704
738	0	0	0	97.7843	0	1.67072	0.100422	0.403155	0.04137
738.25	0	0	0	97.787	0	1.66819	0.100347	0.403136	0.0413696
738.5	0	0	0	97.7896	0	1.66566	0.100272	0.403116	0.0413692
738.75	0	0	0	97.7922	0	1.66312	0.100197	0.403097	0.0413688
739	0	0	0	97.7949	0	1.66057	0.100121	0.403078	0.0413684
739.25	0	0	0	97.7975	0	1.65802	0.100045	0.403059	0.0413681
739.5	0	0	0	97.8002	0	1.65546	0.099969	0.403039	0.0413677
739.75	0	0	0	97.8028	0	1.65289	0.0998923	0.40302	0.0413673
740	0	0	0	97.8055	0	1.65032	0.0998153	0.403001	0.0413669
740.25	0	0	0	97.8082	0	1.64773	0.0997379	0.402981	0.0413665
740.5	0	0	0	97.8109	0	1.64514	0.0996601	0.402962	0.0413661
740.75	0	0	0	97.8136	0	1.64255	0.099582	0.402942	0.0413657
741	0	0	0	97.8163	0	1.63995	0.0995035	0.402922	0.0413653
741.25	0	0	0	97.819	0	1.63733	0.0994247	0.402903	0.0413649
741.5	0	0	0	97.8217	0	1.63472	0.0993454	0.402883	0.0413645
741.75	0	0	0	97.8244	0	1.63209	0.0992659	0.402863	0.0413641
742	0	0	0	97.8271	0	1.62946	0.0991859	0.402844	0.0413637
742.25	0	0	0	97.8299	0	1.62682	0.0991056	0.402824	0.0413633
742.5	0	0	0	97.8326	0	1.62417	0.0990248	0.402804	0.0413629
742.75	0	0	0	97.8354	0	1.62152	0.0989438	0.402784	0.0413625
743	0	0	0	97.8382	0	1.61886	0.0988623	0.402764	0.0413621
743.25	0	0	0	97.8409	0	1.61619	0.0987804	0.402744	0.0413617
743.5	0	0	0	97.8437	0	1.61351	0.0986982	0.402724	0.0413613
743.75	0	0	0	97.8465	0	1.61082	0.0986156	0.402704	0.0413609
744	0	0	0	97.8493	0	1.60813	0.0985326	0.402683	0.0413604
744.25	0	0	0	97.8521	0	1.60543	0.0984493	0.402663	0.04136
744.5	0	0	0	97.8549	0	1.60273	0.0983655	0.402643	0.0413596
744.75	0	0	0	97.8577	0	1.60001	0.0982813	0.402623	0.0413592
745	0	0	0	97.8606	0	1.59729	0.0981968	0.402602	0.0413588
745.25	0	0	0	97.8634	0	1.59456	0.0981119	0.402582	0.0413583
745.5	0	0	0	97.8662	0	1.59182	0.0980265	0.402561	0.0413579
745.75	0	0	0	97.8691	0	1.58908	0.0979408	0.402541	0.0413575
746	0	0	0	97.8719	0	1.58632	0.0978547	0.40252	0.0413571
746.25	0	0	0	97.8748	0	1.58356	0.0977681	0.402499	0.0413566
746.5	0	0	0	97.8777	0	1.58079	0.0976812	0.402479	0.0413562
746.75	0	0	0	97.8806	0	1.57802	0.0975939	0.402458	0.0413558
747	0	0	0	97.8835	0	1.57523	0.0975062	0.402437	0.0413554
747.25	0	0	0	97.8864	0	1.57244	0.097418	0.402416	0.0413549
747.5	0	0	0	97.8893	0	1.56964	0.0973295	0.402395	0.0413545
747.75	0	0	0	97.8922	0	1.56683	0.0972405	0.402374	0.041354
748	0	0	0	97.8951	0	1.56402	0.0971511	0.402353	0.0413536
748.25	0	0	0	97.8981	0	1.56119	0.0970613	0.402332	0.0413532
748.5	0	0	0	97.901	0	1.55836	0.0969711	0.402311	0.0413527
748.75	0	0	0	97.904	0	1.55552	0.0968805	0.40229	0.0413523
749	0	0	0	97.9069	0	1.55267	0.0967895	0.402269	0.0413518
749.25	0	0	0	97.9099	0	1.54981	0.096698	0.402248	0.0413514
749.5	0	0	0	97.9129	0	1.54695	0.0966061	0.402226	0.041351
749.75	0	0	0	97.9159	0	1.54408	0.0965138	0.402205	0.0413505
750	0	0	0	97.9189	0	1.54119	0.0964211	0.402183	0.0413501
750.25	0	0	0	97.9219	0	1.53831	0.0963279	0.402162	0.0413496
750.5	0	0	0	97.9249	0	1.53541	0.0962343	0.40214	0.0413492
750.75	0	0	0	97.9279	0	1.5325	0.0961403	0.402119	0.0413487
751	0	0	0	97.9309	0	1.52959	0.0960459	0.402097	0.0413483
751.25	0	0	0	97.934	0	1.52666	0.095951	0.402075	0.0413478
751.5	0	0	0	97.937	0	1.52373	0.0958556	0.402054	0.0413473
751.75	0	0	0	97.9401	0	1.52079	0.0957598	0.402032	0.0413469
752	0	0	0	97.9431	0	1.51784	0.0956636	0.40201	0.0413464
752.25	0	0	0	97.9462	0	1.51489	0.095567	0.401988	0.041346
752.5	0	0	0	97.9493	0	1.51192	0.0954699	0.401966	0.0413455
752.75	0	0	0	97.9524	0	1.50895	0.0953723	0.401944	0.041345
753	0	0	0	97.9555	0	1.50597	0.0952743	0.401922	0.0413446
753.25	0	0	0	97.9586	0	1.50298	0.0951758	0.4019	0.0413441
753.5	0	0	0	97.9617	0	1.49998	0.0950769	0.401877	0.0413437
753.75	0	0	0	97.9649	0	1.49697	0.0949776	0.401855	0.0413432
754	0	0	0	97.968	0	1.49395	0.0948778	0.401833	0.0413427
754.25	0	0	0	97.9711	0	1.49092	0.0947775	0.40181	0.0413422
754.5	0	0	0	97.9743	0	1.48789	0.0946767	0.401788	0.0413418
754.75	0	0	0	97.9775	0	1.48484	0.0945755	0.401765	0.0413413
755	0	0	0	97.9807	0	1.48179	0.0944738	0.401743	0.0413408
755.25	0	0	0	97.9838	0	1.47873	0.0943717	0.40172	0.0413404
755.5	0	0	0	97.987	0	1.47566	0.0942691	0.401697	0.0413399
755.75	0	0	0	97.9902	0	1.47258	0.094166	0.401675	0.0413394
756	0	0	0	97.9935	0	1.46949	0.0940624	0.401652	0.0413389
756.25	0	0	0	97.9967	0	1.46639	0.0939584	0.401629	0.0413384
756.5	0	0	0	97.9999	0	1.46329	0.0938539	0.401606	0.041338
756.75	0	0	0	98.0032	0	1.46017	0.0937489	0.401583	0.0413375
757	0	0	0	98.0064	0	1.45705	0.0936434	0.40156	0.041337
757.25	0	0	0	98.0097	0	1.45391	0.0935375	0.401537	0.0413365
757.5	0	0	0	98.013	0	1.45077	0.093431	0.401514	0.041336
757.75	0	0	0	98.0162	0	1.44761	0.0933241	0.401491	0.0413355
758	0	0	0	98.0195	0	1.44445	0.0932167	0.401467	0.0413351
758.25	0	0	0	98.0228	0	1.44128	0.0931087	0.401444	0.0413346
758.5	0	0	0	98.0261	0	1.4381	0.0930003	0.401421	0.0413341
758.75	0	0	0	98.0295	0	1.43491	0.0928914	0.401397	0.0413336
759	0	0	0	98.0328	0	1.43171	0.092782	0.401374	0.0413331
759.25	0	0	0	98.0361	0	1.4285	0.0926721	0.40135	0.0413326
759.5	0	0	0	98.0395	0	1.42528	0.0925617	0.401326	0.0413321
759.75	0	0	0	98.0429	0	1.42205	0.0924507	0.401303	0.0413316
760	0	0	0	98.0462	0	1.41881	0.0923393	0.401279	0.0413311
760.25	0	0	0	98.0496	0	1.41557	0.0922274	0.401255	0.0413306
760.5	0	0	0	98.053	0	1.41231	0.0921149	0.401231	0.0413301
760.75	0	0	0	98.0564	0	1.40904	0.0920019	0.401207	0.0413296
761	0	0	0	98.0598	0	1.40576	0.0918884	0.401183	0.0413291
761.25	0	0	0	98.0633	0	1.40248	0.0917744	0.401159	0.0413286
761.5	0	0	0	98.0667	0	1.39918	0.0916599	0.401135	0.0413281
761.75	0	0	0	98.0701	0	1.39587	0.0915448	0.401111	0.0413276
762	0	0	0	98.0736	0	1.39256	0.0914293	0.401086	0.0413271
762.25	0	0	0	98.0771	0	1.38923	0.0913132	0.401062	0.0413266
762.5	0	0	0	98.0805	0	1.38589	0.0911965	0.401037	0.0413261
762.75	0	0	0	98.084	0	1.38255	0.0910793	0.401013	0.0413256
763	0	0	0	98.0875	0	1.37919	0.0909616	0.400988	0.0413251
763.25	0	0	0	98.091	0	1.37582	0.0908434	0.400964	0.0413246
763.5	0	0	0	98.0946	0	1.37244	0.0907246	0.400939	0.0413241
763.75	0	0	0	98.0981	0	1.36906	0.0906052	0.400914	0.0413236
764	0	0	0	98.1016	0	1.36566	0.0904854	0.400889	0.041323
764.25	0	0	0	98.1052	0	1.36225	0.0903649	0.400865	0.0413225
764.5	0	0	0	98.1088	0	1.35883	0.090244	0.40084	0.041322
764.75	0	0	0	98.1123	0	1.3554	0.0901224	0.400815	0.0413215
765	0	0	0	98.1159	0	1.35196	0.0900003	0.40079	0.041321
765.25	0	0	0	98.1195	0	1.34851	0.0898777	0.400764	0.0413205
765.5	0	0	0	98.1231	0	1.34505	0.0897545	0.400739	0.0413199
765.75	0	0	0	98.1268	0	1.34158	0.0896307	0.400714	0.0413194
766	0	0	0	98.1304	0	1.3381	0.0895064	0.400688	0.0413189
766.25	0	0	0	98.134	0	1.33461	0.0893815	0.400663	0.0413184
766.5	0	0	0	98.1377	0	1.3311	0.089256	0.400638	0.0413179
766.75	0	0	0	98.1414	0	1.32759	0.08913	0.400612	0.0413173
767	0	0	0	98.145	0	1.32406	0.0890034	0.400586	0.0413168
767.25	0	0	0	98.1487	0	1.32053	0.0888762	0.400561	0.0413163
767.5	0	0	0	98.1524	0	1.31698	0.0887484	0.400535	0.0413158
767.75	0	0	0	98.1561	0	1.31343	0.08862	0.400509	0.0413153
768	0	0	0	98.1599	0	1.30986	0.0884911	0.400483	0.0413147
768.25	0	0	0	98.1636	0	1.30628	0.0883616	0.400457	0.0413142
768.5	0	0	0	98.1673	0	1.30269	0.0882314	0.400431	0.0413137
768.75	0	0	0	98.1711	0	1.29908	0.0881007	0.400405	0.0413131
769	0	0	0	98.1749	0	1.29547	0.0879694	0.400379	0.0413126
769.25	0	0	0	98.1782	0	1.29231	0.0878442	0.400355	0.041312
769.394	0	0	0	98.1801	0	1.29052	0.0877726	0.400341	0.0413116
769.5	0	0.13164	0	98.0503	0	1.28934	0.0870878	0.400275	0.0413119
769.75	0	0.443415	0	97.7431	0	1.28657	0.0854593	0.400118	0.0413128
770	0	0.758694	0	97.4324	0	1.2838	0.0838032	0.399961	0.0413137
770.25	0	1.07752	0	97.1182	0	1.28104	0.0821192	0.399802	0.0413147
770.5	0	1.39995	0	96.8004	0	1.27828	0.0804068	0.399641	0.0413157
770.75	0	1.72601	0	96.479	0	1.27552	0.0786656	0.39948	0.0413168
771	0	2.05576	0	96.1539	0	1.27277	0.0768951	0.399317	0.041318
771.25	0	2.38924	0	95.8252	0	1.27002	0.0750949	0.399153	0.0413192
771.5	0	2.72651	0	95.4926	0	1.26728	0.0732646	0.398988	0.0413205
771.75	0	3.0676	0	95.1563	0	1.26455	0.0714037	0.398821	0.0413219
772	0	3.41258	0	94.8161	0	1.26182	0.0695116	0.398653	0.0413233
772.25	0	3.76149	0	94.472	0	1.2591	0.067588	0.398484	0.0413248
772.5	0	4.11438	0	94.124	0	1.25638	0.0656324	0.398313	0.0413263
772.75	0	4.47131	0	93.7719	0	1.25367	0.0636442	0.398141	0.041328
773	0	4.83232	0	93.4158	0	1.25096	0.0616229	0.397968	0.0413297
773.25	0	5.19747	0	93.0556	0	1.24826	0.059568	0.397793	0.0413315
773.5	0	5.56682	0	92.6912	0	1.24557	0.0574791	0.397617	0.0413334
773.75	0	5.94042	0	92.3226	0	1.24288	0.0553556	0.397439	0.0413353
774	0	6.31832	0	91.9497	0	1.24021	0.0531969	0.39726	0.0413374
774.25	0	6.70059	0	91.5725	0	1.23753	0.0510026	0.39708	0.0413395
774.5	0	7.08728	0	91.1908	0	1.23487	0.0487719	0.396898	0.0413417
774.75	0	7.47845	0	90.8048	0	1.23222	0.0465045	0.396715	0.041344
775	0	7.87417	0	90.4142	0	1.22957	0.0441997	0.39653	0.0413464
775.25	0	8.27448	0	90.019	0	1.22693	0.0418569	0.396344	0.0413489
775.5	0	8.67945	0	89.6193	0	1.2243	0.0394756	0.396156	0.0413515
775.75	0	9.08915	0	89.2148	0	1.22168	0.0370551	0.395967	0.0413542
776	0	9.50364	0	88.8056	0	1.21907	0.0345949	0.395776	0.041357
776.25	0	9.92299	0	88.3915	0	1.21647	0.0320942	0.395583	0.0413599
776.5	0	10.3473	0	87.9726	0	1.21388	0.0295526	0.395389	0.041363
776.75	0	10.7765	0	87.5487	0	1.21129	0.0269693	0.395194	0.0413661
777	0	11.2108	0	87.1198	0	1.20872	0.0243436	0.394997	0.0413694
777.25	0	11.6502	0	86.6858	0	1.20616	0.0216751	0.394798	0.0413727
777.5	0	12.0948	0	86.2466	0	1.20361	0.0189628	0.394598	0.0413762
777.75	0	12.5447	0	85.8022	0	1.20108	0.0162062	0.394396	0.0413799
778	0	12.9999	0	85.3525	0	1.19855	0.0134047	0.394192	0.0413836
778.25	0	13.4606	0	84.8975	0	1.19604	0.0105574	0.393987	0.0413875
778.5	0	13.9267	0	84.437	0	1.19353	0.0076636	0.39378	0.0413915
778.75	0	14.3983	0	83.9709	0	1.19105	0.00472267	0.393572	0.0413957
779	0	14.8756	0	83.4993	0	1.18857	0.00173383	0.393361	0.0414
779.143	0	15.1516	0	83.2266	0	1.18716	0	0.39324	0.0414025
779.25	0	15.2789	0	83.1006	0	1.18593	0	0.393181	0.0414021
779.5	0	15.5801	0	82.8024	0	1.18305	0	0.393041	0.0414012
779.75	0	15.8855	0	82.5	0	1.18017	0	0.3929	0.0414003
780	0	16.1953	0	82.1932	0	1.1773	0	0.392757	0.0413994
780.25	0	16.5095	0	81.8821	0	1.17444	0	0.392613	0.0413985
780.5	0	16.8281	0	81.5665	0	1.17158	0	0.392467	0.0413976
780.75	0	17.1511	0	81.2464	0	1.16873	0	0.39232	0.0413967
781	0	17.4787	0	80.9219	0	1.16588	0	0.392171	0.0413959
781.25	0	17.8108	0	80.5927	0	1.16304	0	0.392021	0.0413951
781.5	0	18.1475	0	80.2591	0	1.16021	0	0.391869	0.0413942
781.75	0	18.4888	0	79.9207	0	1.15738	0	0.391716	0.0413934
782	0	18.8347	0	79.5778	0	1.15456	0	0.391561	0.0413926
782.25	0	19.1853	0	79.2301	0	1.15175	0	0.391404	0.0413919
782.5	0	19.5407	0	78.8777	0	1.14895	0	0.391246	0.0413911
782.75	0	19.9009	0	78.5205	0	1.14615	0	0.391086	0.0413904
783	0	20.2658	0	78.1585	0	1.14337	0	0.390925	0.0413897
783.25	0	20.6357	0	77.7916	0	1.14059	0	0.390762	0.041389
783.5	0	21.0104	0	77.4198	0	1.13782	0	0.390597	0.0413883
783.75	0	21.3901	0	77.043	0	1.13506	0	0.390431	0.0413877
784	0	21.7747	0	76.6613	0	1.1323	0	0.390263	0.0413871
784.25	0	22.1644	0	76.2745	0	1.12956	0	0.390094	0.0413865
784.5	0	22.5592	0	75.8827	0	1.12683	0	0.389923	0.0413859
784.75	0	22.9591	0	75.4857	0	1.12411	0	0.38975	0.0413853
785	0	23.3641	0	75.0836	0	1.12139	0	0.389576	0.0413848
785.25	0	23.7743	0	74.6762	0	1.11869	0	0.389399	0.0413843
785.5	0	24.1898	0	74.2636	0	1.116	0	0.389222	0.0413838
785.75	0	24.6106	0	73.8457	0	1.11332	0	0.389042	0.0413834
786	0	25.0367	0	73.4224	0	1.11065	0	0.388861	0.041383
786.25	0	25.4682	0	72.9938	0	1.108	0	0.388678	0.0413826
786.5	0	25.9051	0	72.5597	0	1.10535	0	0.388494	0.0413822
786.75	0	26.3475	0	72.1201	0	1.10272	0	0.388308	0.0413819
787	0	26.7954	0	71.675	0	1.10011	0	0.38812	0.0413816
787.25	0	27.2489	0	71.2243	0	1.0975	0	0.38793	0.0413814
787.5	0	27.708	0	70.7679	0	1.09491	0	0.387739	0.0413812
787.75	0	28.1728	0	70.3059	0	1.09233	0	0.387546	0.041381
788	0	28.6433	0	69.8382	0	1.08977	0	0.387351	0.0413808
788.25	0	29.1196	0	69.3646	0	1.08722	0	0.387154	0.0413807
788.5	0	29.6017	0	68.8853	0	1.08469	0	0.386956	0.0413807
788.75	0	30.0897	0	68.4	0	1.08217	0	0.386756	0.0413807
789	0	30.5836	0	67.9088	0	1.07967	0	0.386554	0.0413807
789.25	0	31.0834	0	67.4117	0	1.07719	0	0.38635	0.0413807
789.5	0	31.5893	0	66.9085	0	1.07472	0	0.386145	0.0413808
789.75	0	32.1013	0	66.3992	0	1.07227	0	0.385938	0.041381
790	0	32.6193	0	65.8837	0	1.06984	0	0.385728	0.0413812
790.25	0	33.1436	0	65.3621	0	1.06743	0	0.385517	0.0413814
790.5	0	33.6741	0	64.8342	0	1.06503	0	0.385305	0.0413817
790.75	0	34.2109	0	64.3	0	1.06266	0	0.38509	0.0413821
791	0	34.754	0	63.7595	0	1.0603	0	0.384873	0.0413825
791.25	0	35.3035	0	63.2125	0	1.05797	0	0.384655	0.0413829
791.5	0	35.8594	0	62.6591	0	1.05566	0	0.384435	0.0413835
791.75	0	36.4219	0	62.0992	0	1.05336	0	0.384213	0.041384
792	0	36.9909	0	61.5326	0	1.0511	0	0.383989	0.0413846
792.25	0	37.5665	0	60.9595	0	1.04885	0	0.383763	0.0413853
792.5	0	38.1488	0	60.3797	0	1.04663	0	0.383535	0.0413861
792.75	0	38.7378	0	59.7931	0	1.04443	0	0.383305	0.0413869
793	0	39.3336	0	59.1997	0	1.04225	0	0.383074	0.0413878
793.25	0	39.9362	0	58.5995	0	1.0401	0	0.38284	0.0413887
793.5	0	40.5457	0	57.9924	0	1.03798	0	0.382604	0.0413897
793.75	0	41.1621	0	57.3783	0	1.03588	0	0.382367	0.0413908
794	0	41.7855	0	56.7572	0	1.03381	0	0.382127	0.041392
794.25	0	42.416	0	56.129	0	1.03177	0	0.381886	0.0413932
794.5	0	43.0536	0	55.4937	0	1.02975	0	0.381642	0.0413945
794.75	0	43.6983	0	54.8512	0	1.02777	0	0.381397	0.0413959
795	0	44.3502	0	54.2014	0	1.02581	0	0.38115	0.0413973
795.25	0	45.0094	0	53.5444	0	1.02389	0	0.3809	0.0413989
795.5	0	45.6759	0	52.88	0	1.022	0	0.380649	0.0414005
795.75	0	46.3498	0	52.2083	0	1.02014	0	0.380395	0.0414022
796	0	47.0311	0	51.529	0	1.01831	0	0.380139	0.041404
796.25	0	47.7199	0	50.8423	0	1.01652	0	0.379882	0.0414059
796.5	0	48.4162	0	50.148	0	1.01476	0	0.379622	0.0414079
796.75	0	49.12	0	49.4462	0	1.01304	0	0.37936	0.04141
797	0	49.8315	0	48.7366	0	1.01135	0	0.379096	0.0414122
797.25	0	50.5506	0	48.0194	0	1.00971	0	0.37883	0.0414144
797.5	0	51.2775	0	47.2944	0	1.0081	0	0.378562	0.0414168
797.75	0	52.0121	0	46.5617	0	1.00653	0	0.378292	0.0414193
798	0	52.7545	0	45.8211	0	1.005	0	0.37802	0.0414219
798.25	0	53.5048	0	45.0726	0	1.00351	0	0.377745	0.0414246
798.5	0	54.2629	0	44.3162	0	1.00206	0	0.377469	0.0414274
798.75	0	55.0289	0	43.5518	0	1.00066	0	0.37719	0.0414303
799	0	55.803	0	42.7794	0	0.999299	0	0.376909	0.0414334
799.25	0	56.585	0	41.999	0	0.997985	0	0.376626	0.0414366
799.5	0	57.375	0	41.2105	0	0.996717	0	0.376341	0.0414399
799.75	0	58.1731	0	40.4139	0	0.995497	0	0.376053	0.0414433
800	0	58.9792	0	39.6092	0	0.994325	0	0.375764	0.0414468
800.25	0	59.7935	0	38.7964	0	0.993203	0	0.375472	0.0414505
800.5	0	60.6159	0	37.9753	0	0.992131	0	0.375178	0.0414543
800.75	0	61.4465	0	37.1461	0	0.991112	0	0.374882	0.0414583
801	0	62.2852	0	36.3086	0	0.990145	0	0.374583	0.0414624
801.25	0	63.1321	0	35.4629	0	0.989233	0	0.374283	0.0414666
801.5	0	63.9872	0	34.609	0	0.988376	0	0.37398	0.041471
801.75	0	64.8505	0	33.7468	0	0.987575	0	0.373675	0.0414755
802	0	65.722	0	32.8763	0	0.986833	0	0.373368	0.0414802
802.25	0	66.6017	0	31.9976	0	0.986149	0	0.373058	0.041485
802.5	0	67.4896	0	31.1107	0	0.985526	0	0.372747	0.04149
802.75	0	68.3856	0	30.2155	0	0.984964	0	0.372433	0.0414952
803	0	69.2899	0	29.312	0	0.984466	0	0.372117	0.0415005
803.25	0	70.2022	0	28.4004	0	0.984031	0	0.371798	0.041506
803.5	0	71.1227	0	27.4806	0	0.983662	0	0.371478	0.0415117
803.75	0	72.0513	0	26.5527	0	0.98336	0	0.371155	0.0415176
804	0	72.9879	0	25.6166	0	0.983125	0	0.37083	0.0415236
804.25	0	73.9325	0	24.6725	0	0.98296	0	0.370503	0.0415298
804.5	0	74.8851	0	23.7203	0	0.982866	0	0.370173	0.0415362
804.75	0	75.8456	0	22.7602	0	0.982844	0	0.369842	0.0415428
805	0	76.8139	0	21.7922	0	0.982895	0	0.369508	0.0415496
805.25	0	77.7899	0	20.8163	0	0.983021	0	0.369172	0.0415566
805.5	0	78.7737	0	19.8327	0	0.983223	0	0.368834	0.0415638
805.75	0	79.765	0	18.8414	0	0.983502	0	0.368493	0.0415712
806	0	80.7638	0	17.8426	0	0.98386	0	0.368151	0.0415788
806.25	0	81.7701	0	16.8362	0	0.984298	0	0.367806	0.0415866
806.5	0	82.7836	0	15.8226	0	0.984817	0	0.36746	0.0415946
806.75	0	83.8043	0	14.8016	0	0.985419	0	0.367111	0.0416029
807	0	84.832	0	13.7736	0	0.986104	0	0.36676	0.0416113
807.25	0	85.8666	0	12.7385	0	0.986874	0	0.366407	0.04162
807.5	0	86.9079	0	11.6967	0	0.987731	0	0.366052	0.0416289
807.75	0	87.9558	0	10.6482	0	0.988675	0	0.365695	0.0416381
808	0	89.0101	0	9.59316	0	0.989707	0	0.365336	0.0416475
808.25	0	90.0707	0	8.53183	0	0.99083	0	0.364975	0.0416571
808.5	0	91.1373	0	7.46436	0	0.992043	0	0.364612	0.041667
808.75	0	92.2098	0	6.39098	0	0.993347	0	0.364247	0.0416771
809	0	93.2878	0	5.31188	0	0.994745	0	0.36388	0.0416874
809.25	0	94.3713	0	4.2273	0	0.996236	0	0.363511	0.041698
809.5	0	95.4599	0	3.13746	0	0.997822	0	0.363141	0.0417089
809.75	0	96.5534	0	2.04263	0	0.999503	0	0.362768	0.04172
810	0	97.6515	0	0.943058	0	1.00128	0	0.362394	0.0417313
810.214	0	98.5933	0	0	0	1.00288	0	0.362073	0.0417412
810.25	0	98.5937	0	0	0	1.00253	0	0.362057	0.0417412
810.5	0	98.5962	0	0	0	1.00013	0	0.361943	0.0417407
810.75	0	98.5987	0	0	0	0.997736	0	0.36183	0.0417403
811	0	98.6012	0	0	0	0.995336	0	0.361716	0.0417399
811.25	0	98.6037	0	0	0	0.992934	0	0.361601	0.0417394
811.5	0	98.6062	0	0	0	0.99053	0	0.361487	0.041739
811.75	0	98.6088	0	0	0	0.988123	0	0.361372	0.0417386
812	0	98.6113	0	0	0	0.985714	0	0.361257	0.0417381
812.25	0	98.6138	0	0	0	0.983302	0	0.361142	0.0417377
812.5	0	98.6163	0	0	0	0.980888	0	0.361026	0.0417372
812.75	0	98.6189	0	0	0	0.978472	0	0.36091	0.0417368
813	0	98.6214	0	0	0	0.976053	0	0.360794	0.0417363
813.25	0	98.624	0	0	0	0.973632	0	0.360678	0.0417359
813.5	0	98.6265	0	0	0	0.971208	0	0.360561	0.0417354
813.75	0	98.629	0	0	0	0.968782	0	0.360444	0.041735
814	0	98.6316	0	0	0	0.966354	0	0.360327	0.0417346
814.25	0	98.6341	0	0	0	0.963923	0	0.36021	0.0417341
814.5	0	98.6367	0	0	0	0.96149	0	0.360092	0.0417337
814.75	0	98.6392	0	0	0	0.959054	0	0.359974	0.0417332
815	0	98.6418	0	0	0	0.956616	0	0.359856	0.0417328
815.25	0	98.6444	0	0	0	0.954176	0	0.359737	0.0417323
815.5	0	98.6469	0	0	0	0.951733	0	0.359618	0.0417318
815.75	0	98.6495	0	0	0	0.949288	0	0.359499	0.0417314
816	0	98.652	0	0	0	0.946841	0	0.35938	0.0417309
816.25	0	98.6546	0	0	0	0.944391	0	0.35926	0.0417305
816.5	0	98.6572	0	0	0	0.941938	0	0.35914	0.04173
816.75	0	98.6598	0	0	0	0.939483	0	0.35902	0.0417296
817	0	98.6623	0	0	0	0.937026	0	0.3589	0.0417291
817.25	0	98.6649	0	0	0	0.934566	0	0.358779	0.0417287
817.5	0	98.6675	0	0	0	0.932104	0	0.358658	0.0417282
817.75	0	98.6701	0	0	0	0.92964	0	0.358537	0.0417277
818	0	98.6727	0	0	0	0.927173	0	0.358416	0.0417273
818.25	0	98.6753	0	0	0	0.924704	0	0.358294	0.0417268
818.5	0	98.6779	0	0	0	0.922232	0	0.358172	0.0417263
818.75	0	98.6805	0	0	0	0.919758	0	0.358049	0.0417259
819	0	98.6831	0	0	0	0.917281	0	0.357927	0.0417254
819.25	0	98.6857	0	0	0	0.914802	0	0.357804	0.041725
819.5	0	98.6883	0	0	0	0.912321	0	0.357681	0.0417245
819.75	0	98.6909	0	0	0	0.909837	0	0.357557	0.041724
820	0	98.6935	0	0	0	0.907351	0	0.357434	0.0417236
820.25	0	98.6961	0	0	0	0.904862	0	0.35731	0.0417231
820.5	0	98.6987	0	0	0	0.902371	0	0.357185	0.0417226
820.75	0	98.7013	0	0	0	0.899877	0	0.357061	0.0417221
821	0	98.704	0	0	0	0.897381	0	0.356936	0.0417217
821.25	0	98.7066	0	0	0	0.894883	0	0.356811	0.0417212
821.5	0	98.7092	0	0	0	0.892382	0	0.356685	0.0417207
821.75	0	98.7118	0	0	0	0.889878	0	0.35656	0.0417203
822	0	98.7145	0	0	0	0.887373	0	0.356434	0.0417198
822.25	0	98.7171	0	0	0	0.884864	0	0.356307	0.0417193
822.5	0	98.7197	0	0	0	0.882354	0	0.356181	0.0417188
822.75	0	98.7224	0	0	0	0.879841	0	0.356054	0.0417183
823	0	98.725	0	0	0	0.877325	0	0.355927	0.0417179
823.25	0	98.7277	0	0	0	0.874807	0	0.355799	0.0417174
823.5	0	98.7303	0	0	0	0.872287	0	0.355672	0.0417169
823.75	0	98.733	0	0	0	0.869764	0	0.355544	0.0417164
824	0	98.7356	0	0	0	0.867239	0	0.355415	0.0417159
824.25	0	98.7383	0	0	0	0.864711	0	0.355287	0.0417155
824.5	0	98.7409	0	0	0	0.86218	0	0.355158	0.041715
824.75	0	98.7436	0	0	0	0.859648	0	0.355029	0.0417145
825	0	98.7463	0	0	0	0.857113	0	0.354899	0.041714
825.25	0	98.7489	0	0	0	0.854575	0	0.35477	0.0417135
825.5	0	98.7516	0	0	0	0.852035	0	0.35464	0.041713
825.75	0	98.7543	0	0	0	0.849492	0	0.354509	0.0417126
826	0	98.757	0	0	0	0.846947	0	0.354379	0.0417121
826.25	0	98.7596	0	0	0	0.8444	0	0.354248	0.0417116
826.5	0	98.7623	0	0	0	0.84185	0	0.354117	0.0417111
826.75	0	98.765	0	0	0	0.839298	0	0.353985	0.0417106
827	0	98.7677	0	0	0	0.836743	0	0.353853	0.0417101
827.25	0	98.7704	0	0	0	0.834185	0	0.353721	0.0417096
827.5	0	98.7731	0	0	0	0.831626	0	0.353589	0.0417091
827.75	0	98.7758	0	0	0	0.829063	0	0.353456	0.0417086
828	0	98.7785	0	0	0	0.826499	0	0.353323	0.0417081
828.25	0	98.7812	0	0	0	0.823931	0	0.35319	0.0417076
828.5	0	98.7839	0	0	0	0.821362	0	0.353056	0.0417071
828.75	0	98.7866	0	0	0	0.81879	0	0.352923	0.0417066
829	0	98.7893	0	0	0	0.816215	0	0.352788	0.0417061
829.25	0	98.792	0	0	0	0.813638	0	0.352654	0.0417056
829.5	0	98.7947	0	0	0	0.811058	0	0.352519	0.0417051
829.75	0	98.7974	0	0	0	0.808476	0	0.352384	0.0417046
830	0	98.8002	0	0	0	0.805892	0	0.352249	0.0417041
830.25	0	98.8029	0	0	0	0.803305	0	0.352113	0.0417036
830.5	0	98.8056	0	0	0	0.800715	0	0.351977	0.0417031
830.75	0	98.8083	0	0	0	0.798123	0	0.351841	0.0417026
831	0	98.8111	0	0	0	0.795528	0	0.351704	0.0417021
831.25	0	98.8138	0	0	0	0.792931	0	0.351567	0.0417016
831.5	0	98.8165	0	0	0	0.790332	0	0.35143	0.0417011
831.75	0	98.8193	0	0	0	0.78773	0	0.351292	0.0417006
832	0	98.822	0	0	0	0.785126	0	0.351155	0.0417001
832.25	0	98.8248	0	0	0	0.782519	0	0.351016	0.0416996
832.5	0	98.8275	0	0	0	0.779909	0	0.350878	0.0416991
832.75	0	98.8303	0	0	0	0.777297	0	0.350739	0.0416985
833	0	98.833	0	0	0	0.774683	0	0.3506	0.041698
833.25	0	98.8358	0	0	0	0.772066	0	0.350461	0.0416975
833.5	0	98.8385	0	0	0	0.769446	0	0.350321	0.041697
833.75	0	98.8413	0	0	0	0.766824	0	0.350181	0.0416965
834	0	98.8441	0	0	0	0.7642	0	0.350041	0.041696
834.25	0	98.8468	0	0	0	0.761573	0	0.3499	0.0416955
834.5	0	98.8496	0	0	0	0.758943	0	0.349759	0.0416949
834.75	0	98.8524	0	0	0	0.756311	0	0.349618	0.0416944
835	0	98.8552	0	0	0	0.753677	0	0.349476	0.0416939
835.25	0	98.8579	0	0	0	0.75104	0	0.349335	0.0416934
835.5	0	98.8607	0	0	0	0.7484	0	0.349192	0.0416929
835.75	0	98.8635	0	0	0	0.745758	0	0.34905	0.0416923
836	0	98.8663	0	0	0	0.743114	0	0.348907	0.0416918
836.25	0	98.8691	0	0	0	0.740467	0	0.348764	0.0416913
836.5	0	98.8719	0	0	0	0.737817	0	0.34862	0.0416908
836.75	0	98.8747	0	0	0	0.735165	0	0.348477	0.0416902
837	0	98.8775	0	0	0	0.73251	0	0.348333	0.0416897
837.25	0	98.8803	0	0	0	0.729853	0	0.348188	0.0416892
837.5	0	98.8831	0	0	0	0.727193	0	0.348043	0.0416886
837.75	0	98.8859	0	0	0	0.724531	0	0.347898	0.0416881
838	0	98.8887	0	0	0	0.721866	0	0.347753	0.0416876
838.25	0	98.8915	0	0	0	0.719199	0	0.347607	0.0416871
838.5	0	98.8943	0	0	0	0.716529	0	0.347461	0.0416865
838.75	0	98.8971	0	0	0	0.713857	0	0.347315	0.041686
839	0	98.9	0	0	0	0.711182	0	0.347168	0.0416855
839.25	0	98.9028	0	0	0	0.708505	0	0.347021	0.0416849
839.5	0	98.9056	0	0	0	0.705825	0	0.346874	0.0416844
839.75	0	98.9084	0	0	0	0.703142	0	0.346726	0.0416838
840	0	98.9113	0	0	0	0.700457	0	0.346578	0.0416833
840.25	0	98.9141	0	0	0	0.69777	0	0.34643	0.0416828
840.5	0	98.917	0	0	0	0.69508	0	0.346281	0.0416822
840.75	0	98.9198	0	0	0	0.692387	0	0.346132	0.0416817
841	0	98.9226	0	0	0	0.689692	0	0.345983	0.0416811
841.25	0	98.9255	0	0	0	0.686994	0	0.345833	0.0416806
841.5	0	98.9283	0	0	0	0.684294	0	0.345683	0.0416801
841.75	0	98.9312	0	0	0	0.681591	0	0.345533	0.0416795
842	0	98.9341	0	0	0	0.678886	0	0.345382	0.041679
842.25	0	98.9369	0	0	0	0.676178	0	0.345231	0.0416784
842.5	0	98.9398	0	0	0	0.673468	0	0.34508	0.0416779
842.75	0	98.9426	0	0	0	0.670755	0	0.344928	0.0416773
843	0	98.9455	0	0	0	0.668039	0	0.344776	0.0416768
843.25	0	98.9484	0	0	0	0.665321	0	0.344624	0.0416762
843.5	0	98.9513	0	0	0	0.6626	0	0.344471	0.0416757
843.75	0	98.9541	0	0	0	0.659877	0	0.344318	0.0416751
844	0	98.957	0	0	0	0.657151	0	0.344165	0.0416746
844.25	0	98.9599	0	0	0	0.654423	0	0.344011	0.041674
844.5	0	98.9628	0	0	0	0.651692	0	0.343857	0.0416735
844.75	0	98.9657	0	0	0	0.648959	0	0.343703	0.0416729
845	0	98.9686	0	0	0	0.646223	0	0.343548	0.0416724
845.25	0	98.9715	0	0	0	0.643484	0	0.343393	0.0416718
845.5	0	98.9743	0	0	0	0.640743	0	0.343238	0.0416712
845.75	0	98.9772	0	0	0	0.637999	0	0.343082	0.0416707
846	0	98.9802	0	0	0	0.635253	0	0.342926	0.0416701
846.25	0	98.9831	0	0	0	0.632504	0	0.34277	0.0416696
846.5	0	98.986	0	0	0	0.629753	0	0.342613	0.041669
846.75	0	98.9889	0	0	0	0.626999	0	0.342456	0.0416684
847	0	98.9918	0	0	0	0.624242	0	0.342298	0.0416679
847.25	0	98.9947	0	0	0	0.621483	0	0.342141	0.0416673
847.5	0	98.9976	0	0	0	0.618721	0	0.341983	0.0416667
847.75	0	99.0006	0	0	0	0.615957	0	0.341824	0.0416662
848	0	99.0035	0	0	0	0.61319	0	0.341665	0.0416656
848.25	0	99.0064	0	0	0	0.61042	0	0.341506	0.041665
848.5	0	99.0093	0	0	0	0.607648	0	0.341347	0.0416645
848.75	0	99.0123	0	0	0	0.604873	0	0.341187	0.0416639
849	0	99.0152	0	0	0	0.602096	0	0.341026	0.0416633
849.25	0	99.0182	0	0	0	0.599316	0	0.340866	0.0416628
849.5	0	99.0211	0	0	0	0.596534	0	0.340705	0.0416622
849.75	0	99.024	0	0	0	0.593749	0	0.340544	0.0416616
850	0	99.027	0	0	0	0.590961	0	0.340382	0.041661
850.25	0	99.0299	0	0	0	0.588171	0	0.34022	0.0416605
850.5	0	99.0329	0	0	0	0.585378	0	0.340058	0.0416599
850.75	0	99.0359	0	0	0	0.582583	0	0.339895	0.0416593
851	0	99.0388	0	0	0	0.579785	0	0.339732	0.0416587
851.25	0	99.0418	0	0	0	0.576984	0	0.339569	0.0416582
851.5	0	99.0448	0	0	0	0.574181	0	0.339405	0.0416576
851.75	0	99.0477	0	0	0	0.571375	0	0.339241	0.041657
852	0	99.0507	0	0	0	0.568567	0	0.339076	0.0416564
852.25	0	99.0537	0	0	0	0.565756	0	0.338911	0.0416558
852.5	0	99.0567	0	0	0	0.562942	0	0.338746	0.0416552
852.75	0	99.0596	0	0	0	0.560126	0	0.338581	0.0416547
853	0	99.0626	0	0	0	0.557307	0	0.338415	0.0416541
853.25	0	99.0656	0	0	0	0.554486	0	0.338248	0.0416535
853.5	0	99.0686	0	0	0	0.551662	0	0.338082	0.0416529
853.75	0	99.0716	0	0	0	0.548835	0	0.337915	0.0416523
854	0	99.0746	0	0	0	0.546006	0	0.337747	0.0416517
854.25	0	99.0776	0	0	0	0.543174	0	0.33758	0.0416511
854.5	0	99.0806	0	0	0	0.540339	0	0.337411	0.0416505
854.75	0	99.0836	0	0	0	0.537502	0	0.337243	0.0416499
855	0	99.0866	0	0	0	0.534662	0	0.337074	0.0416494
855.25	0	99.0896	0	0	0	0.53182	0	0.336905	0.0416488
855.5	0	99.0926	0	0	0	0.528975	0	0.336735	0.0416482
855.75	0	99.0957	0	0	0	0.526127	0	0.336565	0.0416476
856	0	99.0987	0	0	0	0.523277	0	0.336395	0.041647
856.25	0	99.1017	0	0	0	0.520424	0	0.336224	0.0416464
856.5	0	99.1047	0	0	0	0.517569	0	0.336053	0.0416458
856.75	0	99.1078	0	0	0	0.51471	0	0.335882	0.0416452
857	0	99.1108	0	0	0	0.51185	0	0.33571	0.0416446
857.25	0	99.1138	0	0	0	0.508986	0	0.335538	0.041644
857.5	0	99.1169	0	0	0	0.50612	0	0.335365	0.0416434
857.75	0	99.1199	0	0	0	0.503252	0	0.335192	0.0416428
858	0	99.123	0	0	0	0.50038	0	0.335019	0.0416422
858.25	0	99.126	0	0	0	0.497506	0	0.334845	0.0416416
858.5	0	99.1291	0	0	0	0.49463	0	0.334671	0.041641
858.75	0	99.1321	0	0	0	0.49175	0	0.334497	0.0416403
859	0	99.1352	0	0	0	0.488869	0	0.334322	0.0416397
859.25	0	99.1382	0	0	0	0.485984	0	0.334147	0.0416391
859.5	0	99.1413	0	0	0	0.483097	0	0.333971	0.0416385
859.75	0	99.1444	0	0	0	0.480207	0	0.333795	0.0416379
860	0	99.1474	0	0	0	0.477314	0	0.333619	0.0416373
860.25	0	99.1505	0	0	0	0.474419	0	0.333442	0.0416367
860.5	0	99.1536	0	0	0	0.471522	0	0.333265	0.0416361
860.75	0	99.1567	0	0	0	0.468621	0	0.333088	0.0416355
861	0	99.1597	0	0	0	0.465718	0	0.33291	0.0416348
861.25	0	99.1628	0	0	0	0.462812	0	0.332732	0.0416342
861.5	0	99.1659	0	0	0	0.459904	0	0.332553	0.0416336
861.75	0	99.169	0	0	0	0.456993	0	0.332374	0.041633
862	0	99.1721	0	0	0	0.454079	0	0.332194	0.0416324
862.25	0	99.1752	0	0	0	0.451163	0	0.332015	0.0416317
862.5	0	99.1783	0	0	0	0.448244	0	0.331834	0.0416311
862.75	0	99.1814	0	0	0	0.445322	0	0.331654	0.0416305
863	0	99.1845	0	0	0	0.442398	0	0.331473	0.0416299
863.25	0	99.1876	0	0	0	0.439471	0	0.331292	0.0416292
863.5	0	99.1907	0	0	0	0.436541	0	0.33111	0.0416286
863.75	0	99.1938	0	0	0	0.433609	0	0.330928	0.041628
864	0	99.197	0	0	0	0.430674	0	0.330745	0.0416274
864.25	0	99.2001	0	0	0	0.427736	0	0.330562	0.0416267
864.5	0	99.2032	0	0	0	0.424795	0	0.330379	0.0416261
864.75	0	99.2063	0	0	0	0.421852	0	0.330195	0.0416255
865	0	99.2095	0	0	0	0.418907	0	0.330011	0.0416249
865.25	0	99.2126	0	0	0	0.415958	0	0.329827	0.0416242
865.5	0	99.2157	0	0	0	0.413007	0	0.329642	0.0416236
865.75	0	99.2189	0	0	0	0.410053	0	0.329456	0.041623
866	0	99.222	0	0	0	0.407097	0	0.329271	0.0416223
866.25	0	99.2252	0	0	0	0.404138	0	0.329085	0.0416217
866.5	0	99.2283	0	0	0	0.401176	0	0.328898	0.041621
866.75	0	99.2315	0	0	0	0.398211	0	0.328711	0.0416204
867	0	99.2346	0	0	0	0.395244	0	0.328524	0.0416198
867.25	0	99.2378	0	0	0	0.392274	0	0.328336	0.0416191
867.5	0	99.2409	0	0	0	0.389301	0	0.328148	0.0416185
867.75	0	99.2441	0	0	0	0.386326	0	0.327959	0.0416178
868	0	99.2473	0	0	0	0.383348	0	0.327771	0.0416172
868.25	0	99.2504	0	0	0	0.380367	0	0.327581	0.0416166
868.5	0	99.2536	0	0	0	0.377384	0	0.327391	0.0416159
868.75	0	99.2568	0	0	0	0.374398	0	0.327201	0.0416153
869	0	99.26	0	0	0	0.371409	0	0.327011	0.0416146
869.25	0	99.2631	0	0	0	0.368418	0	0.32682	0.041614
869.5	0	99.2663	0	0	0	0.365424	0	0.326628	0.0416133
869.75	0	99.2695	0	0	0	0.362427	0	0.326437	0.0416127
870	0	99.2727	0	0	0	0.359427	0	0.326245	0.041612
870.25	0	99.2759	0	0	0	0.356425	0	0.326052	0.0416114
870.5	0	99.2791	0	0	0	0.35342	0	0.325859	0.0416107
870.75	0	99.2823	0	0	0	0.350412	0	0.325665	0.0416101
871	0	99.2855	0	0	0	0.347402	0	0.325472	0.0416094
871.25	0	99.2887	0	0	0	0.344388	0	0.325277	0.0416087
871.5	0	99.2919	0	0	0	0.341373	0	0.325083	0.0416081
871.75	0	99.2952	0	0	0	0.338354	0	0.324888	0.0416074
872	0	99.2984	0	0	0	0.335333	0	0.324692	0.0416068
872.25	0	99.3016	0	0	0	0.332309	0	0.324496	0.0416061
872.5	0	99.3048	0	0	0	0.329282	0	0.3243	0.0416055
872.75	0	99.308	0	0	0	0.326252	0	0.324103	0.0416048
873	0	99.3113	0	0	0	0.32322	0	0.323906	0.0416041
873.25	0	99.3145	0	0	0	0.320185	0	0.323708	0.0416035
873.5	0	99.3177	0	0	0	0.317148	0	0.32351	0.0416028
873.75	0	99.321	0	0	0	0.314107	0	0.323312	0.0416021
874	0	99.3242	0	0	0	0.311064	0	0.323113	0.0416015
874.25	0	99.3275	0	0	0	0.308018	0	0.322914	0.0416008
874.5	0	99.3307	0	0	0	0.30497	0	0.322714	0.0416001
874.75	0	99.334	0	0	0	0.301919	0	0.322514	0.0415995
875	0	99.3372	0	0	0	0.298864	0	0.322313	0.0415988
875.25	0	99.3405	0	0	0	0.295808	0	0.322112	0.0415981
875.5	0	99.3437	0	0	0	0.292748	0	0.321911	0.0415974
875.75	0	99.347	0	0	0	0.289686	0	0.321709	0.0415968
876	0	99.3503	0	0	0	0.286621	0	0.321507	0.0415961
876.25	0	99.3535	0	0	0	0.283553	0	0.321304	0.0415954
876.5	0	99.3568	0	0	0	0.280483	0	0.321101	0.0415947
876.75	0	99.3601	0	0	0	0.27741	0	0.320898	0.0415941
877	0	99.3634	0	0	0	0.274334	0	0.320694	0.0415934
877.25	0	99.3667	0	0	0	0.271255	0	0.320489	0.0415927
877.5	0	99.37	0	0	0	0.268173	0	0.320284	0.041592
877.75	0	99.3732	0	0	0	0.265089	0	0.320079	0.0415913
878	0	99.3765	0	0	0	0.262002	0	0.319873	0.0415907
878.25	0	99.3798	0	0	0	0.258913	0	0.319667	0.04159
878.5	0	99.3831	0	0	0	0.25582	0	0.319461	0.0415893
878.75	0	99.3864	0	0	0	0.252725	0	0.319254	0.0415886
879	0	99.3897	0	0	0	0.249627	0	0.319046	0.0415879
879.25	0	99.393	0	0	0	0.246526	0	0.318838	0.0415872
879.5	0	99.3964	0	0	0	0.243423	0	0.31863	0.0415865
879.75	0	99.3997	0	0	0	0.240316	0	0.318421	0.0415859
880	0	99.403	0	0	0	0.237207	0	0.318212	0.0415852
880.25	0	99.4063	0	0	0	0.234095	0	0.318002	0.0415845
880.5	0	99.4096	0	0	0	0.230981	0	0.317792	0.0415838
880.75	0	99.413	0	0	0	0.227863	0	0.317582	0.0415831
881	0	99.4163	0	0	0	0.224743	0	0.317371	0.0415824
881.25	0	99.4196	0	0	0	0.22162	0	0.317159	0.0415817
881.5	0	99.423	0	0	0	0.218495	0	0.316947	0.041581
881.75	0	99.4263	0	0	0	0.215366	0	0.316735	0.0415803
882	0	99.4297	0	0	0	0.212235	0	0.316522	0.0415796
882.25	0	99.433	0	0	0	0.209101	0	0.316309	0.0415789
882.5	0	99.4364	0	0	0	0.205964	0	0.316095	0.0415782
882.75	0	99.4397	0	0	0	0.202825	0	0.315881	0.0415775
883	0	99.4431	0	0	0	0.199682	0	0.315666	0.0415768
883.25	0	99.4464	0	0	0	0.196537	0	0.315451	0.0415761
883.5	0	99.4498	0	0	0	0.193389	0	0.315236	0.0415754
883.75	0	99.4532	0	0	0	0.190239	0	0.31502	0.0415747
884	0	99.4565	0	0	0	0.187085	0	0.314804	0.041574
884.25	0	99.4599	0	0	0	0.183929	0	0.314587	0.0415733
884.5	0	99.4633	0	0	0	0.18077	0	0.314369	0.0415725
884.75	0	99.4667	0	0	0	0.177608	0	0.314152	0.0415718
885	0	99.4701	0	0	0	0.174443	0	0.313933	0.0415711
885.25	0	99.4734	0	0	0	0.171276	0	0.313715	0.0415704
885.5	0	99.4768	0	0	0	0.168106	0	0.313496	0.0415697
885.75	0	99.4802	0	0	0	0.164933	0	0.313276	0.041569
886	0	99.4836	0	0	0	0.161757	0	0.313056	0.0415683
886.25	0	99.487	0	0	0	0.158578	0	0.312835	0.0415676
886.5	0	99.4904	0	0	0	0.155397	0	0.312614	0.0415668
886.75	0	99.4938	0	0	0	0.152212	0	0.312393	0.0415661
887	0	99.4972	0	0	0	0.149025	0	0.312171	0.0415654
887.25	0	99.5007	0	0	0	0.145836	0	0.311949	0.0415647
887.5	0	99.5041	0	0	0	0.142643	0	0.311726	0.041564
887.75	0	99.5075	0	0	0	0.139447	0	0.311503	0.0415632
888	0	99.5109	0	0	0	0.136249	0	0.311279	0.0415625
888.25	0	99.5143	0	0	0	0.133048	0	0.311055	0.0415618
888.5	0	99.5178	0	0	0	0.129844	0	0.31083	0.0415611
888.75	0	99.5212	0	0	0	0.126637	0	0.310605	0.0415603
889	0	99.5246	0	0	0	0.123428	0	0.310379	0.0415596
889.25	0	99.5281	0	0	0	0.120215	0	0.310153	0.0415589
889.5	0	99.5315	0	0	0	0.117	0	0.309926	0.0415581
889.75	0	99.535	0	0	0	0.113782	0	0.309699	0.0415574
890	0	99.5384	0	0	0	0.110561	0	0.309472	0.0415567
890.25	0	99.5419	0	0	0	0.107338	0	0.309244	0.0415559
890.5	0	99.5453	0	0	0	0.104111	0	0.309015	0.0415552
890.75	0	99.5488	0	0	0	0.100882	0	0.308786	0.0415545
891	0	99.5522	0	0	0	0.0976495	0	0.308557	0.0415537
891.25	0	99.5557	0	0	0	0.0944145	0	0.308327	0.041553
891.5	0	99.5592	0	0	0	0.0911767	0	0.308097	0.0415523
891.75	0	99.5626	0	0	0	0.087936	0	0.307866	0.0415515
892	0	99.5661	0	0	0	0.0846925	0	0.307634	0.0415508
892.25	0	99.5696	0	0	0	0.0814462	0	0.307403	0.04155
892.5	0	99.5731	0	0	0	0.078197	0	0.30717	0.0415493
892.75	0	99.5766	0	0	0	0.074945	0	0.306937	0.0415485
893	0	99.5801	0	0	0	0.0716901	0	0.306704	0.0415478
893.25	0	99.5836	0	0	0	0.0684324	0	0.30647	0.0415471
893.5	0	99.587	0	0	0	0.0651718	0	0.306236	0.0415463
893.75	0	99.5905	0	0	0	0.0619084	0	0.306001	0.0415456
894	0	99.594	0	0	0	0.0586421	0	0.305766	0.0415448
894.25	0	99.5976	0	0	0	0.055373	0	0.30553	0.0415441
894.5	0	99.6011	0	0	0	0.0521011	0	0.305294	0.0415433
894.75	0	99.6046	0	0	0	0.0488263	0	0.305058	0.0415426
895	0	99.6081	0	0	0	0.0455486	0	0.30482	0.0415418
895.25	0	99.6116	0	0	0	0.0422681	0	0.304583	0.0415411
895.5	0	99.6151	0	0	0	0.0389847	0	0.304345	0.0415403
895.75	0	99.6187	0	0	0	0.0356984	0	0.304106	0.0415395
896	0	99.6222	0	0	0	0.0324093	0	0.303867	0.0415388
896.25	0	99.6257	0	0	0	0.0291174	0	0.303627	0.041538
896.5	0	99.6293	0	0	0	0.0258225	0	0.303387	0.0415373
896.75	0	99.6328	0	0	0	0.0225249	0	0.303146	0.0415365
897	0	99.6363	0	0	0	0.0192243	0	0.302905	0.0415357
897.25	0	99.6399	0	0	0	0.0159209	0	0.302663	0.041535
897.5	0	99.6434	0	0	0	0.0126146	0	0.302421	0.0415342
897.75	0	99.647	0	0	0	0.00930538	0	0.302179	0.0415334
898	0	99.6505	0	0	0	0.00599333	0	0.301936	0.0415327
898.25	0	99.6541	0	0	0	0.00267841	0	0.301692	0.0415319
898.452	0	99.657	0	0	0	0	0	0.301495	0.0415313
898.5	0	99.657	0	0	0	0	0	0.301449	0.0415311
898.75	0	99.6573	0	0	0	0	0	0.301213	0.0415304
899	0	99.6575	0	0	0	0	0	0.300976	0.0415297
899.25	0	99.6577	0	0	0	0	0	0.300738	0.0415289
899.5	0	99.658	0	0	0	0	0	0.3005	0.0415282
899.75	0	99.6582	0	0	0	0	0	0.300262	0.0415274
900	0	99.6585	0	0	0	0	0	0.300023	0.0415267
900.25	0	99.6587	0	0	0	0	0	0.299783	0.041526
900.5	0	99.6589	0	0	0	0	0	0.299543	0.0415252
900.75	0	99.6592	0	0	0	0	0	0.299303	0.0415245
901	0	99.6594	0	0	0	0	0	0.299062	0.0415237
901.25	0	99.6597	0	0	0	0	0	0.298821	0.041523
901.5	0	99.6599	0	0	0	0	0	0.298579	0.0415222
901.75	0	99.6601	0	0	0	0	0	0.298337	0.0415215
902	0	99.6604	0	0	0	0	0	0.298094	0.0415207
902.25	0	99.6606	0	0	0	0	0	0.297851	0.04152
902.5	0	99.6609	0	0	0	0	0	0.297608	0.0415192
902.75	0	99.6611	0	0	0	0	0	0.297363	0.0415185
903	0	99.6614	0	0	0	0	0	0.297119	0.0415177
903.25	0	99.6616	0	0	0	0	0	0.296874	0.041517
903.5	0	99.6619	0	0	0	0	0	0.296628	0.0415162
903.75	0	99.6621	0	0	0	0	0	0.296382	0.0415154
904	0	99.6623	0	0	0	0	0	0.296136	0.0415147
904.25	0	99.6626	0	0	0	0	0	0.295889	0.0415139
904.5	0	99.6628	0	0	0	0	0	0.295642	0.0415132
904.75	0	99.6631	0	0	0	0	0	0.295394	0.0415124
905	0	99.6633	0	0	0	0	0	0.295146	0.0415116
905.25	0	99.6636	0	0	0	0	0	0.294897	0.0415109
905.5	0	99.6638	0	0	0	0	0	0.294647	0.0415101
905.75	0	99.6641	0	0	0	0	0	0.294398	0.0415093
906	0	99.6643	0	0	0	0	0	0.294147	0.0415086
906.25	0	99.6646	0	0	0	0	0	0.293897	0.0415078
906.5	0	99.6648	0	0	0	0	0	0.293646	0.041507
906.75	0	99.6651	0	0	0	0	0	0.293394	0.0415063
907	0	99.6654	0	0	0	0	0	0.293142	0.0415055
907.25	0	99.6656	0	0	0	0	0	0.292889	0.0415047
907.5	0	99.6659	0	0	0	0	0	0.292636	0.041504
907.75	0	99.6661	0	0	0	0	0	0.292382	0.0415032
908	0	99.6664	0	0	0	0	0	0.292128	0.0415024
908.25	0	99.6666	0	0	0	0	0	0.291874	0.0415016
908.5	0	99.6669	0	0	0	0	0	0.291618	0.0415008
908.75	0	99.6671	0	0	0	0	0	0.291363	0.0415001
909	0	99.6674	0	0	0	0	0	0.291107	0.0414993
909.25	0	99.6677	0	0	0	0	0	0.29085	0.0414985
909.5	0	99.6679	0	0	0	0	0	0.290593	0.0414977
909.75	0	99.6682	0	0	0	0	0	0.290336	0.041497
910	0	99.6684	0	0	0	0	0	0.290078	0.0414962
910.25	0	99.6687	0	0	0	0	0	0.289819	0.0414954
910.5	0	99.6689	0	0	0	0	0	0.28956	0.0414946
910.75	0	99.6692	0	0	0	0	0	0.289301	0.0414938
911	0	99.6695	0	0	0	0	0	0.289041	0.041493
911.25	0	99.6697	0	0	0	0	0	0.28878	0.0414922
911.5	0	99.67	0	0	0	0	0	0.288519	0.0414915
911.75	0	99.6703	0	0	0	0	0	0.288258	0.0414907
912	0	99.6705	0	0	0	0	0	0.287996	0.0414899
912.25	0	99.6708	0	0	0	0	0	0.287733	0.0414891
912.5	0	99.671	0	0	0	0	0	0.28747	0.0414883
912.75	0	99.6713	0	0	0	0	0	0.287207	0.0414875
913	0	99.6716	0	0	0	0	0	0.286943	0.0414867
913.25	0	99.6718	0	0	0	0	0	0.286678	0.0414859
913.5	0	99.6721	0	0	0	0	0	0.286413	0.0414851
913.75	0	99.6724	0	0	0	0	0	0.286148	0.0414843
914	0	99.6726	0	0	0	0	0	0.285882	0.0414835
914.25	0	99.6729	0	0	0	0	0	0.285616	0.0414827
914.5	0	99.6732	0	0	0	0	0	0.285349	0.0414819
914.75	0	99.6734	0	0	0	0	0	0.285081	0.0414811
915	0	99.6737	0	0	0	0	0	0.284813	0.0414803
915.25	0	99.674	0	0	0	0	0	0.284545	0.0414795
915.5	0	99.6742	0	0	0	0	0	0.284276	0.0414787
915.75	0	99.6745	0	0	0	0	0	0.284006	0.0414779
916	0	99.6748	0	0	0	0	0	0.283736	0.0414771
916.25	0	99.6751	0	0	0	0	0	0.283465	0.0414763
916.5	0	99.6753	0	0	0	0	0	0.283194	0.0414755
916.75	0	99.6756	0	0	0	0	0	0.282923	0.0414747
917	0	99.6759	0	0	0	0	0	0.282651	0.0414739
917.25	0	99.6761	0	0	0	0	0	0.282378	0.041473
917.5	0	99.6764	0	0	0	0	0	0.282105	0.0414722
917.75	0	99.6767	0	0	0	0	0	0.281831	0.0414714
918	0	99.677	0	0	0	0	0	0.281557	0.0414706
918.25	0	99.6772	0	0	0	0	0	0.281283	0.0414698
918.5	0	99.6775	0	0	0	0	0	0.281008	0.041469
918.75	0	99.6778	0	0	0	0	0	0.280732	0.0414681
919	0	99.6781	0	0	0	0	0	0.280456	0.0414673
919.25	0	99.6784	0	0	0	0	0	0.280179	0.0414665
919.5	0	99.6786	0	0	0	0	0	0.279902	0.0414657
919.75	0	99.6789	0	0	0	0	0	0.279624	0.0414649
920	0	99.6792	0	0	0	0	0	0.279346	0.041464
920.25	0	99.6795	0	0	0	0	0	0.279067	0.0414632
920.5	0	99.6798	0	0	0	0	0	0.278788	0.0414624
920.75	0	99.68	0	0	0	0	0	0.278508	0.0414616
921	0	99.6803	0	0	0	0	0	0.278227	0.0414607
921.25	0	99.6806	0	0	0	0	0	0.277946	0.0414599
921.5	0	99.6809	0	0	0	0	0	0.277665	0.0414591
921.75	0	99.6812	0	0	0	0	0	0.277383	0.0414583
922	0	99.6814	0	0	0	0	0	0.277101	0.0414574
922.25	0	99.6817	0	0	0	0	0	0.276818	0.0414566
922.5	0	99.682	0	0	0	0	0	0.276534	0.0414558
922.75	0	99.6823	0	0	0	0	0	0.27625	0.0414549
923	0	99.6826	0	0	0	0	0	0.275965	0.0414541
923.25	0	99.6829	0	0	0	0	0	0.27568	0.0414532
923.5	0	99.6832	0	0	0	0	0	0.275395	0.0414524
923.75	0	99.6834	0	0	0	0	0	0.275108	0.0414516
924	0	99.6837	0	0	0	0	0	0.274822	0.0414507
924.25	0	99.684	0	0	0	0	0	0.274534	0.0414499
924.5	0	99.6843	0	0	0	0	0	0.274247	0.0414491
924.75	0	99.6846	0	0	0	0	0	0.273958	0.0414482
925	0	99.6849	0	0	0	0	0	0.273669	0.0414474
925.25	0	99.6852	0	0	0	0	0	0.27338	0.0414465
925.5	0	99.6855	0	0	0	0	0	0.27309	0.0414457
925.75	0	99.6858	0	0	0	0	0	0.272799	0.0414448
926	0	99.686	0	0	0	0	0	0.272508	0.041444
926.25	0	99.6863	0	0	0	0	0	0.272217	0.0414431
926.5	0	99.6866	0	0	0	0	0	0.271925	0.0414423
926.75	0	99.6869	0	0	0	0	0	0.271632	0.0414414
927	0	99.6872	0	0	0	0	0	0.271339	0.0414406
927.25	0	99.6875	0	0	0	0	0	0.271045	0.0414397
927.5	0	99.6878	0	0	0	0	0	0.270751	0.0414389
927.75	0	99.6881	0	0	0	0	0	0.270456	0.041438
928	0	99.6884	0	0	0	0	0	0.270161	0.0414372
928.25	0	99.6887	0	0	0	0	0	0.269865	0.0414363
928.5	0	99.689	0	0	0	0	0	0.269568	0.0414354
928.75	0	99.6893	0	0	0	0	0	0.269271	0.0414346
929	0	99.6896	0	0	0	0	0	0.268974	0.0414337
929.25	0	99.6899	0	0	0	0	0	0.268675	0.0414329
929.5	0	99.6902	0	0	0	0	0	0.268377	0.041432
929.75	0	99.6905	0	0	0	0	0	0.268078	0.0414311
930	0	99.6908	0	0	0	0	0	0.267778	0.0414303
930.25	0	99.6911	0	0	0	0	0	0.267477	0.0414294
930.5	0	99.6914	0	0	0	0	0	0.267176	0.0414285
930.75	0	99.6917	0	0	0	0	0	0.266875	0.0414277
931	0	99.692	0	0	0	0	0	0.266573	0.0414268
931.25	0	99.6923	0	0	0	0	0	0.26627	0.0414259
931.5	0	99.6926	0	0	0	0	0	0.265967	0.0414251
931.75	0	99.6929	0	0	0	0	0	0.265664	0.0414242
932	0	99.6932	0	0	0	0	0	0.265359	0.0414233
932.25	0	99.6935	0	0	0	0	0	0.265055	0.0414224
932.5	0	99.6938	0	0	0	0	0	0.264749	0.0414216
932.75	0	99.6941	0	0	0	0	0	0.264443	0.0414207
933	0	99.6944	0	0	0	0	0	0.264137	0.0414198
933.25	0	99.6948	0	0	0	0	0	0.26383	0.0414189
933.5	0	99.6951	0	0	0	0	0	0.263522	0.0414181
933.75	0	99.6954	0	0	0	0	0	0.263214	0.0414172
934	0	99.6957	0	0	0	0	0	0.262905	0.0414163
934.25	0	99.696	0	0	0	0	0	0.262596	0.0414154
934.5	0	99.6963	0	0	0	0	0	0.262286	0.0414145
934.75	0	99.6966	0	0	0	0	0	0.261976	0.0414136
935	0	99.6969	0	0	0	0	0	0.261665	0.0414128
935.25	0	99.6972	0	0	0	0	0	0.261353	0.0414119
935.5	0	99.6975	0	0	0	0	0	0.261041	0.041411
935.75	0	99.6979	0	0	0	0	0	0.260728	0.0414101
936	0	99.6982	0	0	0	0	0	0.260415	0.0414092
936.25	0	99.6985	0	0	0	0	0	0.260101	0.0414083
936.5	0	99.6988	0	0	0	0	0	0.259786	0.0414074
936.75	0	99.6991	0	0	0	0	0	0.259471	0.0414065
937	0	99.6994	0	0	0	0	0	0.259156	0.0414056
937.25	0	99.6998	0	0	0	0	0	0.25884	0.0414047
937.5	0	99.7001	0	0	0	0	0	0.258523	0.0414038
937.75	0	99.7004	0	0	0	0	0	0.258205	0.0414029
938	0	99.7007	0	0	0	0	0	0.257888	0.041402
938.25	0	99.701	0	0	0	0	0	0.257569	0.0414011
938.5	0	99.7013	0	0	0	0	0	0.25725	0.0414002
938.75	0	99.7017	0	0	0	0	0	0.25693	0.0413993
939	0	99.702	0	0	0	0	0	0.25661	0.0413984
939.25	0	99.7023	0	0	0	0	0	0.256289	0.0413975
939.5	0	99.7026	0	0	0	0	0	0.255968	0.0413966
939.75	0	99.703	0	0	0	0	0	0.255646	0.0413957
940	0	99.7033	0	0	0	0	0	0.255323	0.0413948
940.25	0	99.7036	0	0	0	0	0	0.255	0.0413939
940.5	0	99.7039	0	0	0	0	0	0.254676	0.041393
940.75	0	99.7043	0	0	0	0	0	0.254352	0.0413921
941	0	99.7046	0	0	0	0	0	0.254027	0.0413912
941.25	0	99.7049	0	0	0	0	0	0.253701	0.0413903
941.5	0	99.7052	0	0	0	0	0	0.253375	0.0413893
941.75	0	99.7056	0	0	0	0	0	0.253049	0.0413884
942	0	99.7059	0	0	0	0	0	0.252721	0.0413875
942.25	0	99.7062	0	0	0	0	0	0.252393	0.0413866
942.5	0	99.7065	0	0	0	0	0	0.252065	0.0413857
942.75	0	99.7069	0	0	0	0	0	0.251736	0.0413848
943	0	99.7072	0	0	0	0	0	0.251406	0.0413838
943.25	0	99.7075	0	0	0	0	0	0.251076	0.0413829
943.5	0	99.7079	0	0	0	0	0	0.250745	0.041382
943.75	0	99.7082	0	0	0	0	0	0.250413	0.0413811
944	0	99.7085	0	0	0	0	0	0.250081	0.0413801
944.25	0	99.7089	0	0	0	0	0	0.249749	0.0413792
944.5	0	99.7092	0	0	0	0	0	0.249415	0.0413783
944.75	0	99.7095	0	0	0	0	0	0.249082	0.0413774
945	0	99.7099	0	0	0	0	0	0.248747	0.0413764
945.25	0	99.7102	0	0	0	0	0	0.248412	0.0413755
945.5	0	99.7105	0	0	0	0	0	0.248076	0.0413746
945.75	0	99.7109	0	0	0	0	0	0.24774	0.0413736
946	0	99.7112	0	0	0	0	0	0.247403	0.0413727
946.25	0	99.7116	0	0	0	0	0	0.247066	0.0413718
946.5	0	99.7119	0	0	0	0	0	0.246727	0.0413708
946.75	0	99.7122	0	0	0	0	0	0.246389	0.0413699
947	0	99.7126	0	0	0	0	0	0.246049	0.0413689
947.25	0	99.7129	0	0	0	0	0	0.245709	0.041368
947.5	0	99.7133	0	0	0	0	0	0.245369	0.0413671
947.75	0	99.7136	0	0	0	0	0	0.245028	0.0413661
948	0	99.7139	0	0	0	0	0	0.244686	0.0413652
948.25	0	99.7143	0	0	0	0	0	0.244343	0.0413642
948.5	0	99.7146	0	0	0	0	0	0.244	0.0413633
948.75	0	99.715	0	0	0	0	0	0.243657	0.0413623
949	0	99.7153	0	0	0	0	0	0.243313	0.0413614
949.25	0	99.7157	0	0	0	0	0	0.242968	0.0413604
949.5	0	99.716	0	0	0	0	0	0.242622	0.0413595
949.75	0	99.7164	0	0	0	0	0	0.242276	0.0413585
950	0	99.7167	0	0	0	0	0	0.241929	0.0413576
950.25	0	99.7171	0	0	0	0	0	0.241582	0.0413566
950.5	0	99.7174	0	0	0	0	0	0.241234	0.0413557
950.75	0	99.7178	0	0	0	0	0	0.240885	0.0413547
951	0	99.7181	0	0	0	0	0	0.240536	0.0413538
951.25	0	99.7185	0	0	0	0	0	0.240186	0.0413528
951.5	0	99.7188	0	0	0	0	0	0.239836	0.0413519
951.75	0	99.7192	0	0	0	0	0	0.239485	0.0413509
952	0	99.7195	0	0	0	0	0	0.239133	0.0413499
952.25	0	99.7199	0	0	0	0	0	0.238781	0.041349
952.5	0	99.7202	0	0	0	0	0	0.238428	0.041348
952.75	0	99.7206	0	0	0	0	0	0.238074	0.041347
953	0	99.7209	0	0	0	0	0	0.23772	0.0413461
953.25	0	99.7213	0	0	0	0	0	0.237365	0.0413451
953.5	0	99.7216	0	0	0	0	0	0.23701	0.0413441
953.75	0	99.722	0	0	0	0	0	0.236653	0.0413432
954	0	99.7224	0	0	0	0	0	0.236297	0.0413422
954.25	0	99.7227	0	0	0	0	0	0.235939	0.0413412
954.5	0	99.7231	0	0	0	0	0	0.235581	0.0413403
954.75	0	99.7234	0	0	0	0	0	0.235222	0.0413393
955	0	99.7238	0	0	0	0	0	0.234863	0.0413383
955.25	0	99.7242	0	0	0	0	0	0.234503	0.0413373
955.5	0	99.7245	0	0	0	0	0	0.234143	0.0413364
955.75	0	99.7249	0	0	0	0	0	0.233781	0.0413354
956	0	99.7252	0	0	0	0	0	0.233419	0.0413344
956.25	0	99.7256	0	0	0	0	0	0.233057	0.0413334
956.5	0	99.726	0	0	0	0	0	0.232694	0.0413324
956.75	0	99.7263	0	0	0	0	0	0.23233	0.0413315
957	0	99.7267	0	0	0	0	0	0.231966	0.0413305
957.25	0	99.7271	0	0	0	0	0	0.2316	0.0413295
957.5	0	99.7274	0	0	0	0	0	0.231235	0.0413285
957.75	0	99.7278	0	0	0	0	0	0.230868	0.0413275
958	0	99.7282	0	0	0	0	0	0.230501	0.0413265
958.25	0	99.7285	0	0	0	0	0	0.230134	0.0413255
958.5	0	99.7289	0	0	0	0	0	0.229765	0.0413245
958.75	0	99.7293	0	0	0	0	0	0.229396	0.0413236
959	0	99.7297	0	0	0	0	0	0.229027	0.0413226
959.25	0	99.73	0	0	0	0	0	0.228656	0.0413216
959.5	0	99.7304	0	0	0	0	0	0.228285	0.0413206
959.75	0	99.7308	0	0	0	0	0	0.227914	0.0413196
960	0	99.7311	0	0	0	0	0	0.227541	0.0413186
960.25	0	99.7315	0	0	0	0	0	0.227168	0.0413176
960.5	0	99.7319	0	0	0	0	0	0.226795	0.0413166
960.75	0	99.7323	0	0	0	0	0	0.226421	0.0413156
961	0	99.7326	0	0	0	0	0	0.226046	0.0413146
961.25	0	99.733	0	0	0	0	0	0.22567	0.0413136
961.5	0	99.7334	0	0	0	0	0	0.225294	0.0413126
961.75	0	99.7338	0	0	0	0	0	0.224917	0.0413116
962	0	99.7341	0	0	0	0	0	0.22454	0.0413105
962.25	0	99.7345	0	0	0	0	0	0.224161	0.0413095
962.5	0	99.7349	0	0	0	0	0	0.223782	0.0413085
962.75	0	99.7353	0	0	0	0	0	0.223403	0.0413075
963	0	99.7357	0	0	0	0	0	0.223023	0.0413065
963.25	0	99.7361	0	0	0	0	0	0.222642	0.0413055
963.5	0	99.7364	0	0	0	0	0	0.22226	0.0413045
963.75	0	99.7368	0	0	0	0	0	0.221878	0.0413035
964	0	99.7372	0	0	0	0	0	0.221495	0.0413024
964.25	0	99.7376	0	0	0	0	0	0.221112	0.0413014
964.5	0	99.738	0	0	0	0	0	0.220727	0.0413004
964.75	0	99.7384	0	0	0	0	0	0.220343	0.0412994
965	0	99.7387	0	0	0	0	0	0.219957	0.0412984
965.25	0	99.7391	0	0	0	0	0	0.219571	0.0412973
965.5	0	99.7395	0	0	0	0	0	0.219184	0.0412963
965.75	0	99.7399	0	0	0	0	0	0.218796	0.0412953
966	0	99.7403	0	0	0	0	0	0.218408	0.0412943
966.25	0	99.7407	0	0	0	0	0	0.218019	0.0412932
966.5	0	99.7411	0	0	0	0	0	0.217629	0.0412922
966.75	0	99.7415	0	0	0	0	0	0.217239	0.0412912
967	0	99.7419	0	0	0	0	0	0.216848	0.0412902
967.25	0	99.7423	0	0	0	0	0	0.216456	0.0412891
967.5	0	99.7426	0	0	0	0	0	0.216064	0.0412881
967.75	0	99.743	0	0	0	0	0	0.215671	0.0412871
968	0	99.7434	0	0	0	0	0	0.215277	0.041286
968.25	0	99.7438	0	0	0	0	0	0.214883	0.041285
968.5	0	99.7442	0	0	0	0	0	0.214488	0.0412839
968.75	0	99.7446	0	0	0	0	0	0.214092	0.0412829
969	0	99.745	0	0	0	0	0	0.213695	0.0412819
969.25	0	99.7454	0	0	0	0	0	0.213298	0.0412808
969.5	0	99.7458	0	0	0	0	0	0.2129	0.0412798
969.75	0	99.7462	0	0	0	0	0	0.212502	0.0412787
970	0	99.7466	0	0	0	0	0	0.212103	0.0412777
970.25	0	99.747	0	0	0	0	0	0.211703	0.0412766
970.5	0	99.7474	0	0	0	0	0	0.211302	0.0412756
970.75	0	99.7478	0	0	0	0	0	0.210901	0.0412745
971	0	99.7482	0	0	0	0	0	0.210499	0.0412735
971.25	0	99.7486	0	0	0	0	0	0.210096	0.0412724
971.5	0	99.749	0	0	0	0	0	0.209692	0.0412714
971.75	0	99.7494	0	0	0	0	0	0.209288	0.0412703
972	0	99.7498	0	0	0	0	0	0.208883	0.0412693
972.25	0	99.7503	0	0	0	0	0	0.208478	0.0412682
972.5	0	99.7507	0	0	0	0	0	0.208072	0.0412672
972.75	0	99.7511	0	0	0	0	0	0.207665	0.0412661
973	0	99.7515	0	0	0	0	0	0.207257	0.0412651
973.25	0	99.7519	0	0	0	0	0	0.206849	0.041264
973.5	0	99.7523	0	0	0	0	0	0.20644	0.0412629
973.75	0	99.7527	0	0	0	0	0	0.20603	0.0412619
974	0	99.7531	0	0	0	0	0	0.20562	0.0412608
974.25	0	99.7535	0	0	0	0	0	0.205208	0.0412597
974.5	0	99.7539	0	0	0	0	0	0.204797	0.0412587
974.75	0	99.7544	0	0	0	0	0	0.204384	0.0412576
975	0	99.7548	0	0	0	0	0	0.203971	0.0412565
975.25	0	99.7552	0	0	0	0	0	0.203557	0.0412555
975.5	0	99.7556	0	0	0	0	0	0.203142	0.0412544
975.75	0	99.756	0	0	0	0	0	0.202726	0.0412533
976	0	99.7564	0	0	0	0	0	0.20231	0.0412522
976.25	0	99.7569	0	0	0	0	0	0.201893	0.0412512
976.5	0	99.7573	0	0	0	0	0	0.201476	0.0412501
976.75	0	99.7577	0	0	0	0	0	0.201058	0.041249
977	0	99.7581	0	0	0	0	0	0.200638	0.0412479
977.25	0	99.7585	0	0	0	0	0	0.200219	0.0412468
977.5	0	99.759	0	0	0	0	0	0.199798	0.0412458
977.75	0	99.7594	0	0	0	0	0	0.199377	0.0412447
978	0	99.7598	0	0	0	0	0	0.198955	0.0412436
978.25	0	99.7602	0	0	0	0	0	0.198533	0.0412425
978.5	0	99.7606	0	0	0	0	0	0.198109	0.0412414
978.75	0	99.7611	0	0	0	0	0	0.197685	0.0412403
979	0	99.7615	0	0	0	0	0	0.19726	0.0412392
979.25	0	99.7619	0	0	0	0	0	0.196835	0.0412382
979.5	0	99.7624	0	0	0	0	0	0.196408	0.0412371
979.75	0	99.7628	0	0	0	0	0	0.195981	0.041236
980	0	99.7632	0	0	0	0	0	0.195554	0.0412349
980.25	0	99.7636	0	0	0	0	0	0.195125	0.0412338
980.5	0	99.7641	0	0	0	0	0	0.194696	0.0412327
980.75	0	99.7645	0	0	0	0	0	0.194266	0.0412316
981	0	99.7649	0	0	0	0	0	0.193835	0.0412305
981.25	0	99.7654	0	0	0	0	0	0.193404	0.0412294
981.5	0	99.7658	0	0	0	0	0	0.192972	0.0412283
981.75	0	99.7662	0	0	0	0	0	0.192539	0.0412272
982	0	99.7667	0	0	0	0	0	0.192105	0.0412261
982.25	0	99.7671	0	0	0	0	0	0.191671	0.041225
982.5	0	99.7675	0	0	0	0	0	0.191236	0.0412239
982.75	0	99.768	0	0	0	0	0	0.1908	0.0412228
983	0	99.7684	0	0	0	0	0	0.190363	0.0412216
983.25	0	99.7689	0	0	0	0	0	0.189926	0.0412205
983.5	0	99.7693	0	0	0	0	0	0.189488	0.0412194
983.75	0	99.7697	0	0	0	0	0	0.189049	0.0412183
984	0	99.7702	0	0	0	0	0	0.18861	0.0412172
984.25	0	99.7706	0	0	0	0	0	0.188169	0.0412161
984.5	0	99.7711	0	0	0	0	0	0.187728	0.041215
984.75	0	99.7715	0	0	0	0	0	0.187287	0.0412138
985	0	99.7719	0	0	0	0	0	0.186844	0.0412127
985.25	0	99.7724	0	0	0	0	0	0.186401	0.0412116
985.5	0	99.7728	0	0	0	0	0	0.185957	0.0412105
985.75	0	99.7733	0	0	0	0	0	0.185512	0.0412094
986	0	99.7737	0	0	0	0	0	0.185066	0.0412082
986.25	0	99.7742	0	0	0	0	0	0.18462	0.0412071
986.5	0	99.7746	0	0	0	0	0	0.184173	0.041206
986.75	0	99.7751	0	0	0	0	0	0.183725	0.0412049
987	0	99.7755	0	0	0	0	0	0.183276	0.0412037
987.25	0	99.776	0	0	0	0	0	0.182827	0.0412026
987.5	0	99.7764	0	0	0	0	0	0.182377	0.0412015
987.75	0	99.7769	0	0	0	0	0	0.181926	0.0412003
988	0	99.7773	0	0	0	0	0	0.181474	0.0411992
988.25	0	99.7778	0	0	0	0	0	0.181022	0.0411981
988.5	0	99.7782	0	0	0	0	0	0.180569	0.0411969
988.75	0	99.7787	0	0	0	0	0	0.180115	0.0411958
989	0	99.7791	0	0	0	0	0	0.17966	0.0411946
989.25	0	99.7796	0	0	0	0	0	0.179205	0.0411935
989.5	0	99.7801	0	0	0	0	0	0.178748	0.0411924
989.75	0	99.7805	0	0	0	0	0	0.178291	0.0411912
990	0	99.781	0	0	0	0	0	0.177834	0.0411901
990.25	0	99.7814	0	0	0	0	0	0.177375	0.0411889
990.5	0	99.7819	0	0	0	0	0	0.176916	0.0411878
990.75	0	99.7824	0	0	0	0	0	0.176456	0.0411866
991	0	99.7828	0	0	0	0	0	0.175995	0.0411855
991.25	0	99.7833	0	0	0	0	0	0.175533	0.0411843
991.5	0	99.7837	0	0	0	0	0	0.175071	0.0411832
991.75	0	99.7842	0	0	0	0	0	0.174607	0.041182
992	0	99.7847	0	0	0	0	0	0.174143	0.0411809
992.25	0	99.7851	0	0	0	0	0	0.173679	0.0411797
992.5	0	99.7856	0	0	0	0	0	0.173213	0.0411786
992.75	0	99.7861	0	0	0	0	0	0.172747	0.0411774
993	0	99.7865	0	0	0	0	0	0.17228	0.0411762
993.25	0	99.787	0	0	0	0	0	0.171812	0.0411751
993.5	0	99.7875	0	0	0	0	0	0.171343	0.0411739
993.75	0	99.788	0	0	0	0	0	0.170874	0.0411727
994	0	99.7884	0	0	0	0	0	0.170403	0.0411716
994.25	0	99.7889	0	0	0	0	0	0.169932	0.0411704
994.5	0	99.7894	0	0	0	0	0	0.169461	0.0411692
994.75	0	99.7898	0	0	0	0	0	0.168988	0.0411681
995	0	99.7903	0	0	0	0	0	0.168515	0.0411669
995.25	0	99.7908	0	0	0	0	0	0.16804	0.0411657
995.5	0	99.7913	0	0	0	0	0	0.167565	0.0411646
995.75	0	99.7917	0	0	0	0	0	0.16709	0.0411634
996	0	99.7922	0	0	0	0	0	0.166613	0.0411622
996.25	0	99.7927	0	0	0	0	0	0.166136	0.041161
996.5	0	99.7932	0	0	0	0	0	0.165657	0.0411599
996.75	0	99.7937	0	0	0	0	0	0.165178	0.0411587
997	0	99.7941	0	0	0	0	0	0.164699	0.0411575
997.25	0	99.7946	0	0	0	0	0	0.164218	0.0411563
997.5	0	99.7951	0	0	0	0	0	0.163737	0.0411551
997.75	0	99.7956	0	0	0	0	0	0.163255	0.0411539
998	0	99.7961	0	0	0	0	0	0.162772	0.0411528
998.25	0	99.7966	0	0	0	0	0	0.162288	0.0411516
[truncated: 2,013 more rows]

## Sheet: Equ-Z6
Phase Fraction/ mol.%												Ph. Fr./ mol.%
T/ °C	F$LIQUID	F$FCC_A1	F$FCC_A1#01	F$BCC_A2	F$HCP_A3#01	F$LAVES_PHASE#02	F$M23C6 (0.017C)	F$ZET	F$BN_HP4		T/ °C	F$M23C6 (0,009C)
500	0	0	0	96.6011	0.0323486	2.54001	0.386015	0.413383	0.0271371		516.32	0.204395
500.25	0	0	0	96.6018	0.0323091	2.53932	0.386015	0.413414	0.0271371		516.328	0.204395
500.5	0	0	0	96.6025	0.0322695	2.53863	0.386014	0.413444	0.0271371		516.344	0.204395
500.75	0	0	0	96.6032	0.03223	2.53793	0.386014	0.413475	0.0271371		516.375	0.204395
501	0	0	0	96.6039	0.0321904	2.53723	0.386014	0.413506	0.027137		516.5	0.204395
501.25	0	0	0	96.6046	0.0321509	2.53653	0.386014	0.413537	0.027137		516.75	0.204395
501.5	0	0	0	96.6053	0.0321113	2.53583	0.386014	0.413568	0.027137		517	0.204395
501.75	0	0	0	96.606	0.0320718	2.53513	0.386014	0.413599	0.027137		517.25	0.204395
502	0	0	0	96.6068	0.0320322	2.53443	0.386014	0.413629	0.027137		517.5	0.204394
502.25	0	0	0	96.6075	0.0319926	2.53372	0.386013	0.41366	0.027137		517.75	0.204394
502.5	0	0	0	96.6082	0.0319531	2.53301	0.386013	0.413691	0.0271369		518	0.204394
502.75	0	0	0	96.6089	0.0319135	2.5323	0.386013	0.413722	0.0271369		518.25	0.204393
503	0	0	0	96.6096	0.0318739	2.53159	0.386013	0.413753	0.0271369		518.5	0.204393
503.25	0	0	0	96.6104	0.0318343	2.53088	0.386013	0.413784	0.0271369		518.75	0.204393
503.5	0	0	0	96.6111	0.0317947	2.53017	0.386012	0.413814	0.0271369		519	0.204393
503.75	0	0	0	96.6118	0.0317551	2.52945	0.386012	0.413845	0.0271368		519.25	0.204392
504	0	0	0	96.6125	0.0317155	2.52873	0.386012	0.413876	0.0271368		519.5	0.204392
504.25	0	0	0	96.6133	0.0316759	2.52801	0.386012	0.413907	0.0271368		519.75	0.204392
504.5	0	0	0	96.614	0.0316363	2.52729	0.386012	0.413938	0.0271368		520	0.204392
504.75	0	0	0	96.6147	0.0315967	2.52657	0.386012	0.413968	0.0271368		520.25	0.204391
505	0	0	0	96.6155	0.0315571	2.52585	0.386011	0.413999	0.0271368		520.5	0.204391
505.25	0	0	0	96.6162	0.0315175	2.52512	0.386011	0.41403	0.0271367		520.75	0.204391
505.5	0	0	0	96.6169	0.0314779	2.52439	0.386011	0.414061	0.0271367		521	0.20439
505.75	0	0	0	96.6177	0.0314382	2.52366	0.386011	0.414092	0.0271367		521.25	0.20439
506	0	0	0	96.6184	0.0313986	2.52293	0.386011	0.414122	0.0271367		521.5	0.20439
506.25	0	0	0	96.6191	0.031359	2.5222	0.38601	0.414153	0.0271367		521.75	0.20439
506.5	0	0	0	96.6199	0.0313193	2.52146	0.38601	0.414184	0.0271367		522	0.204389
506.75	0	0	0	96.6206	0.0312797	2.52073	0.38601	0.414215	0.0271366		522.25	0.204389
507	0	0	0	96.6214	0.03124	2.51999	0.38601	0.414246	0.0271366		522.5	0.204389
507.25	0	0	0	96.6221	0.0312004	2.51925	0.38601	0.414276	0.0271366		522.75	0.204388
507.5	0	0	0	96.6229	0.0311607	2.51851	0.38601	0.414307	0.0271366		523	0.204388
507.75	0	0	0	96.6236	0.0311211	2.51776	0.386009	0.414338	0.0271366		523.25	0.204388
508	0	0	0	96.6244	0.0310814	2.51702	0.386009	0.414369	0.0271365		523.5	0.204387
508.25	0	0	0	96.6251	0.0310418	2.51627	0.386009	0.4144	0.0271365		523.75	0.204387
508.5	0	0	0	96.6259	0.0310021	2.51552	0.386009	0.41443	0.0271365		524	0.204387
508.75	0	0	0	96.6267	0.0309624	2.51477	0.386009	0.414461	0.0271365		524.25	0.204387
509	0	0	0	96.6274	0.0309227	2.51402	0.386008	0.414492	0.0271365		524.5	0.204386
509.25	0	0	0	96.6282	0.030883	2.51327	0.386008	0.414523	0.0271364		524.75	0.204386
509.5	0	0	0	96.6289	0.0308434	2.51251	0.386008	0.414554	0.0271364		525	0.204386
509.75	0	0	0	96.6297	0.0308037	2.51175	0.386008	0.414584	0.0271364		525.25	0.204385
510	0	0	0	96.6305	0.030764	2.51099	0.386007	0.414615	0.0271364		525.5	0.204385
510.25	0	0	0	96.6313	0.0307243	2.51023	0.386007	0.414646	0.0271364		525.75	0.204385
510.5	0	0	0	96.632	0.0306846	2.50947	0.386007	0.414677	0.0271364		526	0.204384
510.75	0	0	0	96.6328	0.0306449	2.5087	0.386007	0.414707	0.0271363		526.25	0.204384
511	0	0	0	96.6336	0.0306052	2.50794	0.386007	0.414738	0.0271363		526.5	0.204384
511.25	0	0	0	96.6344	0.0305654	2.50717	0.386006	0.414769	0.0271363		526.75	0.204383
511.5	0	0	0	96.6351	0.0305257	2.5064	0.386006	0.4148	0.0271363		527	0.204383
511.75	0	0	0	96.6359	0.030486	2.50563	0.386006	0.414831	0.0271363		527.25	0.204383
512	0	0	0	96.6367	0.0304463	2.50486	0.386006	0.414861	0.0271362		527.5	0.204382
512.25	0	0	0	96.6375	0.0304065	2.50408	0.386006	0.414892	0.0271362		527.75	0.204382
512.5	0	0	0	96.6383	0.0303668	2.5033	0.386005	0.414923	0.0271362		528	0.204382
512.75	0	0	0	96.6391	0.0303271	2.50252	0.386005	0.414954	0.0271362		528.25	0.204381
513	0	0	0	96.6398	0.0302873	2.50174	0.386005	0.414984	0.0271362		528.5	0.204381
513.25	0	0	0	96.6406	0.0302476	2.50096	0.386005	0.415015	0.0271361		528.75	0.20438
513.5	0	0	0	96.6414	0.0302078	2.50018	0.386004	0.415046	0.0271361		529	0.20438
513.75	0	0	0	96.6422	0.0301681	2.49939	0.386004	0.415077	0.0271361		529.25	0.20438
514	0	0	0	96.643	0.0301283	2.4986	0.386004	0.415107	0.0271361		529.5	0.204379
514.25	0	0	0	96.6438	0.0300886	2.49781	0.386004	0.415138	0.0271361		529.75	0.204379
514.5	0	0	0	96.6446	0.0300488	2.49702	0.386003	0.415169	0.027136		530	0.204379
514.75	0	0	0	96.6454	0.030009	2.49623	0.386003	0.4152	0.027136		530.25	0.204378
515	0	0	0	96.6462	0.0299692	2.49543	0.386003	0.41523	0.027136		530.5	0.204378
515.25	0	0	0	96.647	0.0299295	2.49463	0.386003	0.415261	0.027136		530.75	0.204377
515.5	0	0	0	96.6478	0.0298897	2.49384	0.386002	0.415292	0.027136		531	0.204377
515.75	0	0	0	96.6487	0.0298499	2.49304	0.386002	0.415323	0.0271359		531.25	0.204377
516	0	0	0	96.6495	0.0298101	2.49223	0.386002	0.415353	0.0271359		531.5	0.204376
516.25	0	0	0	96.6503	0.0297703	2.49143	0.386002	0.415384	0.0271359		531.75	0.204376
516.5	0	0	0	96.6511	0.0297305	2.49062	0.386001	0.415415	0.0271359		532	0.204376
516.75	0	0	0	96.6519	0.0296907	2.48981	0.386001	0.415446	0.0271359		532.25	0.204375
517	0	0	0	96.6527	0.0296509	2.489	0.386001	0.415476	0.0271358		532.5	0.204375
517.25	0	0	0	96.6536	0.0296111	2.48819	0.386001	0.415507	0.0271358		532.75	0.204374
517.5	0	0	0	96.6544	0.0295713	2.48738	0.386	0.415538	0.0271358		533	0.204374
517.75	0	0	0	96.6552	0.0295315	2.48656	0.386	0.415568	0.0271358		533.25	0.204374
518	0	0	0	96.656	0.0294917	2.48574	0.386	0.415599	0.0271358		533.5	0.204373
518.25	0	0	0	96.6569	0.0294518	2.48492	0.386	0.41563	0.0271357		533.75	0.204373
518.5	0	0	0	96.6577	0.029412	2.4841	0.385999	0.415661	0.0271357		534	0.204372
518.75	0	0	0	96.6585	0.0293722	2.48328	0.385999	0.415691	0.0271357		534.25	0.204372
519	0	0	0	96.6594	0.0293323	2.48246	0.385999	0.415722	0.0271357		534.5	0.204371
519.25	0	0	0	96.6602	0.0292925	2.48163	0.385998	0.415753	0.0271356		534.75	0.204371
519.5	0	0	0	96.661	0.0292527	2.4808	0.385998	0.415783	0.0271356		535	0.204371
519.75	0	0	0	96.6619	0.0292128	2.47997	0.385998	0.415814	0.0271356		535.25	0.20437
520	0	0	0	96.6627	0.029173	2.47914	0.385998	0.415845	0.0271356		535.5	0.20437
520.25	0	0	0	96.6636	0.0291331	2.4783	0.385997	0.415876	0.0271356		535.75	0.204369
520.5	0	0	0	96.6644	0.0290932	2.47746	0.385997	0.415906	0.0271355		536	0.204369
520.75	0	0	0	96.6653	0.0290534	2.47663	0.385997	0.415937	0.0271355		536.25	0.204368
521	0	0	0	96.6661	0.0290135	2.47579	0.385996	0.415968	0.0271355		536.5	0.204368
521.25	0	0	0	96.667	0.0289736	2.47494	0.385996	0.415998	0.0271355		536.75	0.204367
521.5	0	0	0	96.6678	0.0289338	2.4741	0.385996	0.416029	0.0271355		537	0.204367
521.75	0	0	0	96.6687	0.0288939	2.47325	0.385996	0.41606	0.0271354		537.25	0.204366
522	0	0	0	96.6695	0.028854	2.47241	0.385995	0.41609	0.0271354		537.5	0.204366
522.25	0	0	0	96.6704	0.0288141	2.47156	0.385995	0.416121	0.0271354		537.75	0.204366
522.5	0	0	0	96.6712	0.0287742	2.4707	0.385995	0.416152	0.0271354		538	0.204365
522.75	0	0	0	96.6721	0.0287343	2.46985	0.385994	0.416183	0.0271353		538.25	0.204365
523	0	0	0	96.673	0.0286944	2.46899	0.385994	0.416213	0.0271353		538.5	0.204364
523.25	0	0	0	96.6738	0.0286545	2.46814	0.385994	0.416244	0.0271353		538.75	0.204364
523.5	0	0	0	96.6747	0.0286146	2.46728	0.385993	0.416275	0.0271353		539	0.204363
523.75	0	0	0	96.6756	0.0285747	2.46642	0.385993	0.416305	0.0271353		539.25	0.204363
524	0	0	0	96.6764	0.0285348	2.46555	0.385993	0.416336	0.0271352		539.5	0.204362
524.25	0	0	0	96.6773	0.0284949	2.46469	0.385992	0.416367	0.0271352		539.75	0.204362
524.5	0	0	0	96.6782	0.028455	2.46382	0.385992	0.416397	0.0271352		540	0.204361
524.75	0	0	0	96.6791	0.0284151	2.46295	0.385992	0.416428	0.0271352		540.25	0.204361
525	0	0	0	96.68	0.0283751	2.46208	0.385991	0.416459	0.0271351		540.5	0.20436
525.25	0	0	0	96.6808	0.0283352	2.46121	0.385991	0.416489	0.0271351		540.75	0.20436
525.5	0	0	0	96.6817	0.0282953	2.46033	0.385991	0.41652	0.0271351		541	0.204359
525.75	0	0	0	96.6826	0.0282553	2.45945	0.38599	0.416551	0.0271351		541.25	0.204359
526	0	0	0	96.6835	0.0282154	2.45857	0.38599	0.416581	0.027135		541.5	0.204358
526.25	0	0	0	96.6844	0.0281754	2.45769	0.38599	0.416612	0.027135		541.75	0.204357
526.5	0	0	0	96.6853	0.0281355	2.45681	0.385989	0.416642	0.027135		542	0.204357
526.75	0	0	0	96.6862	0.0280955	2.45592	0.385989	0.416673	0.027135		542.25	0.204356
527	0	0	0	96.6871	0.0280556	2.45504	0.385989	0.416704	0.027135		542.5	0.204356
527.25	0	0	0	96.688	0.0280156	2.45415	0.385988	0.416734	0.0271349		542.75	0.204355
527.5	0	0	0	96.6889	0.0279756	2.45326	0.385988	0.416765	0.0271349		543	0.204355
527.75	0	0	0	96.6898	0.0279357	2.45236	0.385988	0.416796	0.0271349		543.25	0.204354
528	0	0	0	96.6907	0.0278957	2.45147	0.385987	0.416826	0.0271349		543.5	0.204354
528.25	0	0	0	96.6916	0.0278557	2.45057	0.385987	0.416857	0.0271348		543.75	0.204353
528.5	0	0	0	96.6925	0.0278157	2.44967	0.385987	0.416888	0.0271348		544	0.204353
528.75	0	0	0	96.6934	0.0277758	2.44877	0.385986	0.416918	0.0271348		544.25	0.204352
529	0	0	0	96.6943	0.0277358	2.44787	0.385986	0.416949	0.0271348		544.5	0.204351
529.25	0	0	0	96.6952	0.0276958	2.44696	0.385985	0.416979	0.0271347		544.75	0.204351
529.5	0	0	0	96.6962	0.0276558	2.44606	0.385985	0.41701	0.0271347		545	0.20435
529.75	0	0	0	96.6971	0.0276158	2.44515	0.385985	0.417041	0.0271347		545.25	0.20435
530	0	0	0	96.698	0.0275758	2.44423	0.385984	0.417071	0.0271347		545.5	0.204349
530.25	0	0	0	96.6989	0.0275358	2.44332	0.385984	0.417102	0.0271346		545.75	0.204348
530.5	0	0	0	96.6998	0.0274958	2.44241	0.385983	0.417132	0.0271346		546	0.204348
530.75	0	0	0	96.7008	0.0274557	2.44149	0.385983	0.417163	0.0271346		546.25	0.204347
531	0	0	0	96.7017	0.0274157	2.44057	0.385983	0.417194	0.0271346		546.5	0.204347
531.25	0	0	0	96.7026	0.0273757	2.43965	0.385982	0.417224	0.0271345		546.75	0.204346
531.5	0	0	0	96.7036	0.0273357	2.43872	0.385982	0.417255	0.0271345		547	0.204345
531.75	0	0	0	96.7045	0.0272956	2.4378	0.385981	0.417285	0.0271345		547.25	0.204345
532	0	0	0	96.7054	0.0272556	2.43687	0.385981	0.417316	0.0271345		547.5	0.204344
532.25	0	0	0	96.7064	0.0272156	2.43594	0.385981	0.417347	0.0271344		547.75	0.204343
532.5	0	0	0	96.7073	0.0271755	2.43501	0.38598	0.417377	0.0271344		548	0.204343
532.75	0	0	0	96.7083	0.0271355	2.43407	0.38598	0.417408	0.0271344		548.25	0.204342
533	0	0	0	96.7092	0.0270954	2.43314	0.385979	0.417438	0.0271344		548.5	0.204341
533.25	0	0	0	96.7102	0.0270554	2.4322	0.385979	0.417469	0.0271343		548.75	0.204341
533.5	0	0	0	96.7111	0.0270153	2.43126	0.385979	0.4175	0.0271343		549	0.20434
533.75	0	0	0	96.7121	0.0269753	2.43032	0.385978	0.41753	0.0271343		549.25	0.20434
534	0	0	0	96.713	0.0269352	2.42937	0.385978	0.417561	0.0271343		549.5	0.204339
534.25	0	0	0	96.714	0.0268951	2.42843	0.385977	0.417591	0.0271342		549.75	0.204338
534.5	0	0	0	96.7149	0.0268551	2.42748	0.385977	0.417622	0.0271342		550	0.204337
534.75	0	0	0	96.7159	0.026815	2.42653	0.385976	0.417652	0.0271342		550.25	0.204337
535	0	0	0	96.7169	0.0267749	2.42558	0.385976	0.417683	0.0271342		550.5	0.204336
535.25	0	0	0	96.7178	0.0267348	2.42462	0.385975	0.417713	0.0271341		550.75	0.204335
535.5	0	0	0	96.7188	0.0266947	2.42366	0.385975	0.417744	0.0271341		551	0.204335
535.75	0	0	0	96.7198	0.0266546	2.4227	0.385975	0.417774	0.0271341		551.25	0.204334
536	0	0	0	96.7207	0.0266145	2.42174	0.385974	0.417805	0.0271341		551.5	0.204333
536.25	0	0	0	96.7217	0.0265744	2.42078	0.385974	0.417836	0.027134		551.75	0.204333
536.5	0	0	0	96.7227	0.0265343	2.41982	0.385973	0.417866	0.027134		552	0.204332
536.75	0	0	0	96.7237	0.0264942	2.41885	0.385973	0.417897	0.027134		552.25	0.204331
537	0	0	0	96.7246	0.0264541	2.41788	0.385972	0.417927	0.0271339		552.5	0.20433
537.25	0	0	0	96.7256	0.026414	2.41691	0.385972	0.417958	0.0271339		552.75	0.20433
537.5	0	0	0	96.7266	0.0263739	2.41593	0.385971	0.417988	0.0271339		553	0.204329
537.75	0	0	0	96.7276	0.0263338	2.41496	0.385971	0.418019	0.0271339		553.25	0.204328
538	0	0	0	96.7286	0.0262936	2.41398	0.38597	0.418049	0.0271338		553.5	0.204327
538.25	0	0	0	96.7296	0.0262535	2.413	0.38597	0.41808	0.0271338		553.75	0.204327
538.5	0	0	0	96.7306	0.0262134	2.41202	0.385969	0.41811	0.0271338		554	0.204326
538.75	0	0	0	96.7316	0.0261732	2.41103	0.385969	0.418141	0.0271338		554.25	0.204325
539	0	0	0	96.7325	0.0261331	2.41004	0.385968	0.418171	0.0271337		554.5	0.204324
539.25	0	0	0	96.7335	0.0260929	2.40906	0.385968	0.418202	0.0271337		554.75	0.204324
539.5	0	0	0	96.7345	0.0260528	2.40806	0.385967	0.418232	0.0271337		555	0.204323
539.75	0	0	0	96.7356	0.0260126	2.40707	0.385967	0.418263	0.0271336		555.25	0.204322
540	0	0	0	96.7366	0.0259725	2.40608	0.385966	0.418293	0.0271336		555.5	0.204321
540.25	0	0	0	96.7376	0.0259323	2.40508	0.385966	0.418324	0.0271336		555.75	0.20432
540.5	0	0	0	96.7386	0.0258922	2.40408	0.385965	0.418354	0.0271336		556	0.20432
540.75	0	0	0	96.7396	0.025852	2.40308	0.385965	0.418385	0.0271335		556.25	0.204319
541	0	0	0	96.7406	0.0258118	2.40207	0.385964	0.418415	0.0271335		556.5	0.204318
541.25	0	0	0	96.7416	0.0257716	2.40107	0.385964	0.418446	0.0271335		556.75	0.204317
541.5	0	0	0	96.7426	0.0257315	2.40006	0.385963	0.418476	0.0271335		557	0.204316
541.75	0	0	0	96.7437	0.0256913	2.39905	0.385962	0.418507	0.0271334		557.25	0.204315
542	0	0	0	96.7447	0.0256511	2.39803	0.385962	0.418537	0.0271334		557.5	0.204315
542.25	0	0	0	96.7457	0.0256109	2.39702	0.385961	0.418567	0.0271334		557.75	0.204314
542.5	0	0	0	96.7467	0.0255707	2.396	0.385961	0.418598	0.0271333		558	0.204313
542.75	0	0	0	96.7478	0.0255305	2.39498	0.38596	0.418628	0.0271333		558.25	0.204312
543	0	0	0	96.7488	0.0254903	2.39396	0.38596	0.418659	0.0271333		558.5	0.204311
543.25	0	0	0	96.7498	0.0254501	2.39294	0.385959	0.418689	0.0271332		558.75	0.20431
543.5	0	0	0	96.7509	0.0254099	2.39191	0.385959	0.41872	0.0271332		559	0.204309
543.75	0	0	0	96.7519	0.0253697	2.39088	0.385958	0.41875	0.0271332		559.25	0.204308
544	0	0	0	96.7529	0.0253294	2.38985	0.385957	0.418781	0.0271332		559.5	0.204307
544.25	0	0	0	96.754	0.0252892	2.38882	0.385957	0.418811	0.0271331		559.75	0.204307
544.5	0	0	0	96.755	0.025249	2.38778	0.385956	0.418841	0.0271331		560	0.204306
544.75	0	0	0	96.7561	0.0252088	2.38675	0.385956	0.418872	0.0271331		560.25	0.204305
545	0	0	0	96.7571	0.0251685	2.38571	0.385955	0.418902	0.027133		560.5	0.204304
545.25	0	0	0	96.7582	0.0251283	2.38466	0.385954	0.418933	0.027133		560.75	0.204303
545.5	0	0	0	96.7592	0.0250881	2.38362	0.385954	0.418963	0.027133		561	0.204302
545.75	0	0	0	96.7603	0.0250478	2.38257	0.385953	0.418994	0.027133		561.25	0.204301
546	0	0	0	96.7614	0.0250076	2.38153	0.385953	0.419024	0.0271329		561.5	0.2043
546.25	0	0	0	96.7624	0.0249673	2.38048	0.385952	0.419054	0.0271329		561.75	0.204299
546.5	0	0	0	96.7635	0.024927	2.37942	0.385951	0.419085	0.0271329		562	0.204298
546.75	0	0	0	96.7645	0.0248868	2.37837	0.385951	0.419115	0.0271328		562.25	0.204297
547	0	0	0	96.7656	0.0248465	2.37731	0.38595	0.419146	0.0271328		562.5	0.204296
547.25	0	0	0	96.7667	0.0248062	2.37625	0.385949	0.419176	0.0271328		562.75	0.204295
547.5	0	0	0	96.7678	0.024766	2.37519	0.385949	0.419206	0.0271327		563	0.204294
547.75	0	0	0	96.7688	0.0247257	2.37412	0.385948	0.419237	0.0271327		563.25	0.204293
548	0	0	0	96.7699	0.0246854	2.37306	0.385947	0.419267	0.0271327		563.5	0.204292
548.25	0	0	0	96.771	0.0246451	2.37199	0.385947	0.419297	0.0271327		563.75	0.204291
548.5	0	0	0	96.7721	0.0246048	2.37092	0.385946	0.419328	0.0271326		564	0.20429
548.75	0	0	0	96.7732	0.0245645	2.36984	0.385945	0.419358	0.0271326		564.25	0.204289
549	0	0	0	96.7742	0.0245242	2.36877	0.385945	0.419389	0.0271326		564.5	0.204288
549.25	0	0	0	96.7753	0.0244839	2.36769	0.385944	0.419419	0.0271325		564.75	0.204287
549.5	0	0	0	96.7764	0.0244436	2.36661	0.385943	0.419449	0.0271325		565	0.204286
549.75	0	0	0	96.7775	0.0244033	2.36553	0.385943	0.41948	0.0271325		565.25	0.204285
550	0	0	0	96.7786	0.024363	2.36444	0.385942	0.41951	0.0271324		565.5	0.204284
550.25	0	0	0	96.7797	0.0243227	2.36335	0.385941	0.41954	0.0271324		565.75	0.204283
550.5	0	0	0	96.7808	0.0242824	2.36226	0.385941	0.419571	0.0271324		566	0.204282
550.75	0	0	0	96.7819	0.024242	2.36117	0.38594	0.419601	0.0271323		566.25	0.20428
551	0	0	0	96.783	0.0242017	2.36008	0.385939	0.419631	0.0271323		566.5	0.204279
551.25	0	0	0	96.7841	0.0241614	2.35898	0.385938	0.419662	0.0271323		566.75	0.204278
551.5	0	0	0	96.7852	0.024121	2.35788	0.385938	0.419692	0.0271322		567	0.204277
551.75	0	0	0	96.7863	0.0240807	2.35678	0.385937	0.419722	0.0271322		567.25	0.204276
552	0	0	0	96.7875	0.0240403	2.35568	0.385936	0.419753	0.0271322		567.5	0.204275
552.25	0	0	0	96.7886	0.024	2.35457	0.385935	0.419783	0.0271321		567.75	0.204274
552.5	0	0	0	96.7897	0.0239596	2.35346	0.385935	0.419813	0.0271321		568	0.204273
552.75	0	0	0	96.7908	0.0239193	2.35235	0.385934	0.419843	0.0271321		568.25	0.204271
553	0	0	0	96.7919	0.0238789	2.35124	0.385933	0.419874	0.027132		568.5	0.20427
553.25	0	0	0	96.7931	0.0238385	2.35012	0.385932	0.419904	0.027132		568.75	0.204269
553.5	0	0	0	96.7942	0.0237982	2.34901	0.385932	0.419934	0.027132		569	0.204268
553.75	0	0	0	96.7953	0.0237578	2.34789	0.385931	0.419965	0.0271319		569.25	0.204267
554	0	0	0	96.7965	0.0237174	2.34676	0.38593	0.419995	0.0271319		569.5	0.204265
554.25	0	0	0	96.7976	0.023677	2.34564	0.385929	0.420025	0.0271319		569.75	0.204264
554.5	0	0	0	96.7987	0.0236366	2.34451	0.385928	0.420055	0.0271318		570	0.204263
554.75	0	0	0	96.7999	0.0235962	2.34338	0.385928	0.420086	0.0271318		570.25	0.204262
555	0	0	0	96.801	0.0235558	2.34225	0.385927	0.420116	0.0271318		570.5	0.20426
555.25	0	0	0	96.8022	0.0235154	2.34112	0.385926	0.420146	0.0271317		570.75	0.204259
555.5	0	0	0	96.8033	0.023475	2.33998	0.385925	0.420177	0.0271317		571	0.204258
555.75	0	0	0	96.8045	0.0234346	2.33884	0.385924	0.420207	0.0271317		571.25	0.204257
556	0	0	0	96.8056	0.0233942	2.3377	0.385924	0.420237	0.0271316		571.5	0.204255
556.25	0	0	0	96.8068	0.0233538	2.33656	0.385923	0.420267	0.0271316		571.75	0.204254
556.5	0	0	0	96.8079	0.0233133	2.33541	0.385922	0.420298	0.0271316		572	0.204253
556.75	0	0	0	96.8091	0.0232729	2.33426	0.385921	0.420328	0.0271315		572.25	0.204252
557	0	0	0	96.8102	0.0232325	2.33311	0.38592	0.420358	0.0271315		572.5	0.20425
557.25	0	0	0	96.8114	0.023192	2.33196	0.385919	0.420388	0.0271315		572.75	0.204249
557.5	0	0	0	96.8126	0.0231516	2.3308	0.385918	0.420418	0.0271314		573	0.204248
557.75	0	0	0	96.8137	0.0231112	2.32964	0.385918	0.420449	0.0271314		573.25	0.204246
558	0	0	0	96.8149	0.0230707	2.32848	0.385917	0.420479	0.0271314		573.5	0.204245
558.25	0	0	0	96.8161	0.0230303	2.32732	0.385916	0.420509	0.0271313		573.75	0.204243
558.5	0	0	0	96.8173	0.0229898	2.32615	0.385915	0.420539	0.0271313		574	0.204242
558.75	0	0	0	96.8185	0.0229493	2.32498	0.385914	0.42057	0.0271313		574.25	0.204241
559	0	0	0	96.8196	0.0229089	2.32381	0.385913	0.4206	0.0271312		574.5	0.204239
559.25	0	0	0	96.8208	0.0228684	2.32264	0.385912	0.42063	0.0271312		574.75	0.204238
559.5	0	0	0	96.822	0.0228279	2.32147	0.385911	0.42066	0.0271312		575	0.204236
559.75	0	0	0	96.8232	0.0227874	2.32029	0.38591	0.42069	0.0271311		575.25	0.204235
560	0	0	0	96.8244	0.022747	2.31911	0.385909	0.420721	0.0271311		575.5	0.204234
560.25	0	0	0	96.8256	0.0227065	2.31793	0.385908	0.420751	0.0271311		575.75	0.204232
560.5	0	0	0	96.8268	0.022666	2.31674	0.385907	0.420781	0.027131		576	0.204231
560.75	0	0	0	96.828	0.0226255	2.31555	0.385906	0.420811	0.027131		576.25	0.204229
561	0	0	0	96.8292	0.022585	2.31436	0.385906	0.420841	0.0271309		576.5	0.204228
561.25	0	0	0	96.8304	0.0225445	2.31317	0.385905	0.420871	0.0271309		576.75	0.204226
561.5	0	0	0	96.8316	0.0225039	2.31198	0.385904	0.420902	0.0271309		577	0.204225
561.75	0	0	0	96.8328	0.0224634	2.31078	0.385903	0.420932	0.0271308		577.25	0.204223
562	0	0	0	96.834	0.0224229	2.30958	0.385902	0.420962	0.0271308		577.5	0.204222
562.25	0	0	0	96.8352	0.0223824	2.30838	0.385901	0.420992	0.0271308		577.75	0.20422
562.5	0	0	0	96.8364	0.0223419	2.30717	0.3859	0.421022	0.0271307		578	0.204219
562.75	0	0	0	96.8377	0.0223013	2.30596	0.385899	0.421052	0.0271307		578.25	0.204217
563	0	0	0	96.8389	0.0222608	2.30475	0.385898	0.421082	0.0271307		578.5	0.204216
563.25	0	0	0	96.8401	0.0222202	2.30354	0.385896	0.421113	0.0271306		578.75	0.204214
563.5	0	0	0	96.8413	0.0221797	2.30233	0.385895	0.421143	0.0271306		579	0.204212
563.75	0	0	0	96.8426	0.0221391	2.30111	0.385894	0.421173	0.0271305		579.25	0.204211
564	0	0	0	96.8438	0.0220986	2.29989	0.385893	0.421203	0.0271305		579.5	0.204209
564.25	0	0	0	96.845	0.022058	2.29867	0.385892	0.421233	0.0271305		579.75	0.204208
564.5	0	0	0	96.8463	0.0220174	2.29744	0.385891	0.421263	0.0271304		580	0.204206
564.75	0	0	0	96.8475	0.0219769	2.29622	0.38589	0.421293	0.0271304		580.25	0.204204
565	0	0	0	96.8487	0.0219363	2.29499	0.385889	0.421323	0.0271304		580.5	0.204203
565.25	0	0	0	96.85	0.0218957	2.29375	0.385888	0.421353	0.0271303		580.75	0.204201
565.5	0	0	0	96.8512	0.0218551	2.29252	0.385887	0.421383	0.0271303		581	0.204199
565.75	0	0	0	96.8525	0.0218145	2.29128	0.385886	0.421414	0.0271302		581.25	0.204198
566	0	0	0	96.8537	0.0217739	2.29004	0.385885	0.421444	0.0271302		581.5	0.204196
566.25	0	0	0	96.855	0.0217333	2.2888	0.385884	0.421474	0.0271302		581.75	0.204194
566.5	0	0	0	96.8562	0.0216927	2.28755	0.385882	0.421504	0.0271301		582	0.204192
566.75	0	0	0	96.8575	0.0216521	2.28631	0.385881	0.421534	0.0271301		582.25	0.204191
567	0	0	0	96.8588	0.0216115	2.28506	0.38588	0.421564	0.02713		582.5	0.204189
567.25	0	0	0	96.86	0.0215709	2.2838	0.385879	0.421594	0.02713		582.75	0.204187
567.5	0	0	0	96.8613	0.0215303	2.28255	0.385878	0.421624	0.02713		583	0.204185
567.75	0	0	0	96.8626	0.0214896	2.28129	0.385877	0.421654	0.0271299		583.25	0.204184
568	0	0	0	96.8638	0.021449	2.28003	0.385875	0.421684	0.0271299		583.5	0.204182
568.25	0	0	0	96.8651	0.0214084	2.27877	0.385874	0.421714	0.0271298		583.75	0.20418
568.5	0	0	0	96.8664	0.0213677	2.2775	0.385873	0.421744	0.0271298		584	0.204178
568.75	0	0	0	96.8677	0.0213271	2.27623	0.385872	0.421774	0.0271298		584.25	0.204176
569	0	0	0	96.8689	0.0212864	2.27496	0.385871	0.421804	0.0271297		584.5	0.204174
569.25	0	0	0	96.8702	0.0212457	2.27369	0.385869	0.421834	0.0271297		584.75	0.204172
569.5	0	0	0	96.8715	0.0212051	2.27241	0.385868	0.421864	0.0271296		585	0.204171
569.75	0	0	0	96.8728	0.0211644	2.27113	0.385867	0.421894	0.0271296		585.25	0.204169
570	0	0	0	96.8741	0.0211237	2.26985	0.385866	0.421924	0.0271296		585.5	0.204167
570.25	0	0	0	96.8754	0.0210831	2.26857	0.385864	0.421954	0.0271295		585.75	0.204165
570.5	0	0	0	96.8767	0.0210424	2.26728	0.385863	0.421984	0.0271295		586	0.204163
570.75	0	0	0	96.878	0.0210017	2.26599	0.385862	0.422014	0.0271294		586.25	0.204161
571	0	0	0	96.8793	0.020961	2.2647	0.385861	0.422044	0.0271294		586.5	0.204159
571.25	0	0	0	96.8806	0.0209203	2.26341	0.385859	0.422074	0.0271294		586.75	0.204157
571.5	0	0	0	96.8819	0.0208796	2.26211	0.385858	0.422104	0.0271293		587	0.204155
571.75	0	0	0	96.8832	0.0208389	2.26081	0.385857	0.422134	0.0271293		587.25	0.204153
572	0	0	0	96.8845	0.0207982	2.25951	0.385855	0.422164	0.0271292		587.5	0.204151
572.25	0	0	0	96.8859	0.0207574	2.25821	0.385854	0.422194	0.0271292		587.75	0.204149
572.5	0	0	0	96.8872	0.0207167	2.2569	0.385853	0.422224	0.0271292		588	0.204147
572.75	0	0	0	96.8885	0.020676	2.25559	0.385851	0.422254	0.0271291		588.25	0.204145
573	0	0	0	96.8898	0.0206352	2.25428	0.38585	0.422284	0.0271291		588.5	0.204143
573.25	0	0	0	96.8912	0.0205945	2.25296	0.385848	0.422314	0.027129		588.75	0.204141
573.5	0	0	0	96.8925	0.0205537	2.25165	0.385847	0.422344	0.027129		589	0.204139
573.75	0	0	0	96.8938	0.020513	2.25033	0.385846	0.422374	0.0271289		589.25	0.204136
574	0	0	0	96.8951	0.0204722	2.249	0.385844	0.422404	0.0271289		589.5	0.204134
574.25	0	0	0	96.8965	0.0204315	2.24768	0.385843	0.422434	0.0271289		589.75	0.204132
574.5	0	0	0	96.8978	0.0203907	2.24635	0.385841	0.422464	0.0271288		590	0.20413
574.75	0	0	0	96.8992	0.0203499	2.24502	0.38584	0.422494	0.0271288		590.25	0.204128
575	0	0	0	96.9005	0.0203092	2.24368	0.385839	0.422524	0.0271287		590.5	0.204126
575.25	0	0	0	96.9019	0.0202684	2.24235	0.385837	0.422553	0.0271287		590.75	0.204123
575.5	0	0	0	96.9032	0.0202276	2.24101	0.385836	0.422583	0.0271287		591	0.204121
575.75	0	0	0	96.9046	0.0201868	2.23967	0.385834	0.422613	0.0271286		591.25	0.204119
576	0	0	0	96.9059	0.020146	2.23832	0.385833	0.422643	0.0271286		591.5	0.204117
576.25	0	0	0	96.9073	0.0201052	2.23698	0.385831	0.422673	0.0271285		591.75	0.204114
576.5	0	0	0	96.9086	0.0200644	2.23563	0.38583	0.422703	0.0271285		592	0.204112
576.75	0	0	0	96.91	0.0200235	2.23427	0.385828	0.422733	0.0271284		592.25	0.20411
577	0	0	0	96.9114	0.0199827	2.23292	0.385827	0.422763	0.0271284		592.5	0.204107
577.25	0	0	0	96.9127	0.0199419	2.23156	0.385825	0.422793	0.0271283		592.75	0.204105
577.5	0	0	0	96.9141	0.0199011	2.2302	0.385824	0.422822	0.0271283		593	0.204103
577.75	0	0	0	96.9155	0.0198602	2.22884	0.385822	0.422852	0.0271283		593.25	0.2041
578	0	0	0	96.9169	0.0198194	2.22747	0.38582	0.422882	0.0271282		593.5	0.204098
578.25	0	0	0	96.9183	0.0197785	2.2261	0.385819	0.422912	0.0271282		593.75	0.204095
578.5	0	0	0	96.9196	0.0197377	2.22473	0.385817	0.422942	0.0271281		594	0.204093
578.75	0	0	0	96.921	0.0196968	2.22336	0.385816	0.422972	0.0271281		594.25	0.204091
579	0	0	0	96.9224	0.0196559	2.22198	0.385814	0.423001	0.027128		594.5	0.204088
579.25	0	0	0	96.9238	0.019615	2.2206	0.385812	0.423031	0.027128		594.75	0.204086
579.5	0	0	0	96.9252	0.0195742	2.21922	0.385811	0.423061	0.0271279		595	0.204083
579.75	0	0	0	96.9266	0.0195333	2.21784	0.385809	0.423091	0.0271279		595.25	0.204081
580	0	0	0	96.928	0.0194924	2.21645	0.385807	0.423121	0.0271279		595.5	0.204078
580.25	0	0	0	96.9294	0.0194515	2.21506	0.385806	0.423151	0.0271278		595.75	0.204076
580.5	0	0	0	96.9308	0.0194106	2.21367	0.385804	0.42318	0.0271278		596	0.204073
580.75	0	0	0	96.9322	0.0193697	2.21227	0.385802	0.42321	0.0271277		596.25	0.20407
581	0	0	0	96.9336	0.0193288	2.21087	0.385801	0.42324	0.0271277		596.5	0.204068
581.25	0	0	0	96.935	0.0192878	2.20947	0.385799	0.42327	0.0271276		596.75	0.204065
581.5	0	0	0	96.9365	0.0192469	2.20807	0.385797	0.4233	0.0271276		597	0.204062
581.75	0	0	0	96.9379	0.019206	2.20666	0.385795	0.423329	0.0271275		597.25	0.20406
582	0	0	0	96.9393	0.019165	2.20525	0.385794	0.423359	0.0271275		597.296	0.204059
582.25	0	0	0	96.9407	0.0191241	2.20384	0.385792	0.423389	0.0271274		597.5	0.204055
582.5	0	0	0	96.9422	0.0190831	2.20242	0.38579	0.423419	0.0271274		597.58	0.204054
582.75	0	0	0	96.9436	0.0190422	2.20101	0.385788	0.423448	0.0271273		597.75	0.204052
583	0	0	0	96.945	0.0190012	2.19959	0.385786	0.423478	0.0271273		598	0.204049
583.25	0	0	0	96.9465	0.0189602	2.19816	0.385785	0.423508	0.0271272		598.25	0.204046
583.5	0	0	0	96.9479	0.0189193	2.19674	0.385783	0.423538	0.0271272		598.5	0.204043
583.75	0	0	0	96.9493	0.0188783	2.19531	0.385781	0.423568	0.0271272		598.75	0.20404
584	0	0	0	96.9508	0.0188373	2.19388	0.385779	0.423597	0.0271271		599	0.204037
584.25	0	0	0	96.9522	0.0187963	2.19244	0.385777	0.423627	0.0271271		599.25	0.204034
584.5	0	0	0	96.9537	0.0187553	2.191	0.385775	0.423657	0.027127		599.5	0.204031
584.75	0	0	0	96.9551	0.0187143	2.18956	0.385773	0.423686	0.027127		599.75	0.204028
585	0	0	0	96.9566	0.0186733	2.18812	0.385771	0.423716	0.0271269		600	0.204025
585.25	0	0	0	96.958	0.0186322	2.18668	0.385769	0.423746	0.0271269		600.25	0.204022
585.5	0	0	0	96.9595	0.0185912	2.18523	0.385767	0.423776	0.0271268		600.5	0.204019
585.75	0	0	0	96.961	0.0185502	2.18378	0.385766	0.423805	0.0271268		600.75	0.204016
586	0	0	0	96.9624	0.0185091	2.18232	0.385764	0.423835	0.0271267		601	0.204013
586.25	0	0	0	96.9639	0.0184681	2.18087	0.385762	0.423865	0.0271267		601.25	0.20401
586.5	0	0	0	96.9654	0.018427	2.17941	0.38576	0.423894	0.0271266		601.5	0.204007
586.75	0	0	0	96.9669	0.018386	2.17794	0.385758	0.423924	0.0271266		601.75	0.204004
587	0	0	0	96.9683	0.0183449	2.17648	0.385755	0.423954	0.0271265		602	0.204001
587.25	0	0	0	96.9698	0.0183038	2.17501	0.385753	0.423983	0.0271265		602.25	0.203997
587.5	0	0	0	96.9713	0.0182628	2.17354	0.385751	0.424013	0.0271264		602.5	0.203994
587.75	0	0	0	96.9728	0.0182217	2.17206	0.385749	0.424043	0.0271264		602.75	0.203991
588	0	0	0	96.9743	0.0181806	2.17059	0.385747	0.424072	0.0271263		603	0.203988
588.25	0	0	0	96.9758	0.0181395	2.16911	0.385745	0.424102	0.0271263		603.25	0.203984
588.5	0	0	0	96.9773	0.0180984	2.16763	0.385743	0.424132	0.0271262		603.5	0.203981
588.75	0	0	0	96.9788	0.0180573	2.16614	0.385741	0.424161	0.0271262		603.75	0.203978
589	0	0	0	96.9803	0.0180161	2.16465	0.385739	0.424191	0.0271261		604	0.203974
589.25	0	0	0	96.9818	0.017975	2.16316	0.385736	0.424221	0.0271261		604.25	0.203971
589.5	0	0	0	96.9833	0.0179339	2.16167	0.385734	0.42425	0.027126		604.5	0.203968
589.75	0	0	0	96.9848	0.0178927	2.16017	0.385732	0.42428	0.027126		604.75	0.203964
590	0	0	0	96.9863	0.0178516	2.15867	0.38573	0.42431	0.0271259		605	0.203961
590.25	0	0	0	96.9878	0.0178104	2.15717	0.385728	0.424339	0.0271259		605.25	0.203957
590.5	0	0	0	96.9893	0.0177693	2.15566	0.385725	0.424369	0.0271258		605.5	0.203954
590.75	0	0	0	96.9909	0.0177281	2.15416	0.385723	0.424398	0.0271258		605.75	0.20395
591	0	0	0	96.9924	0.0176869	2.15264	0.385721	0.424428	0.0271257		606	0.203947
591.25	0	0	0	96.9939	0.0176457	2.15113	0.385719	0.424458	0.0271257		606.25	0.203943
591.5	0	0	0	96.9955	0.0176045	2.14961	0.385716	0.424487	0.0271256		606.5	0.20394
591.75	0	0	0	96.997	0.0175633	2.14809	0.385714	0.424517	0.0271255		606.75	0.203936
592	0	0	0	96.9985	0.0175221	2.14657	0.385712	0.424546	0.0271255		607	0.203932
592.25	0	0	0	97.0001	0.0174809	2.14505	0.385709	0.424576	0.0271254		607.25	0.203929
592.5	0	0	0	97.0016	0.0174397	2.14352	0.385707	0.424606	0.0271254		607.5	0.203925
592.75	0	0	0	97.0032	0.0173985	2.14199	0.385704	0.424635	0.0271253		607.75	0.203921
593	0	0	0	97.0047	0.0173572	2.14045	0.385702	0.424665	0.0271253		608	0.203918
593.25	0	0	0	97.0063	0.017316	2.13891	0.3857	0.424694	0.0271252		608.25	0.203914
593.5	0	0	0	97.0078	0.0172748	2.13737	0.385697	0.424724	0.0271252		608.5	0.20391
593.75	0	0	0	97.0094	0.0172335	2.13583	0.385695	0.424753	0.0271251		608.75	0.203906
594	0	0	0	97.0109	0.0171922	2.13428	0.385692	0.424783	0.0271251		609	0.203902
594.25	0	0	0	97.0125	0.017151	2.13274	0.38569	0.424812	0.027125		609.25	0.203898
594.5	0	0	0	97.0141	0.0171097	2.13118	0.385687	0.424842	0.027125		609.5	0.203895
594.694	0	0	0	97.0153	0.0170776	2.12998	0.385685	0.424865	0.0271249		609.75	0.203891
594.75	0	0	0.00180164	97.0166	0.015043	2.12966	0.385684	0.424052	0.0271249		610	0.203887
595	0	0	0.00980321	97.0227	0.00600418	2.12822	0.385679	0.420443	0.0271248		610.25	0.203883
595.167	0	0	0.0151165	97.0268	0	2.12726	0.385676	0.41805	0.0271248		610.5	0.203879
595.25	0	0	0.0151145	97.0273	0	2.12675	0.385675	0.418051	0.0271247		610.75	0.203875
595.5	0	0	0.0151086	97.0289	0	2.12518	0.385673	0.418056	0.0271247		611	0.203871
595.75	0	0	0.0151027	97.0304	0	2.12362	0.38567	0.41806	0.0271246		611.25	0.203867
596	0	0	0.0150968	97.032	0	2.12205	0.385667	0.418064	0.0271245		611.5	0.203862
596.25	0	0	0.015091	97.0336	0	2.12047	0.385664	0.418068	0.0271244		611.75	0.203858
596.5	0	0	0.0150852	97.0352	0	2.1189	0.385661	0.418073	0.0271244		612	0.203854
596.75	0	0	0.0150794	97.0367	0	2.11732	0.385659	0.418077	0.0271243		612.25	0.20385
597	0	0	0.0150737	97.0383	0	2.11574	0.385656	0.418081	0.0271242		612.5	0.203846
597.25	0	0	0.015068	97.0399	0	2.11415	0.385653	0.418085	0.0271241		612.75	0.203841
597.5	0	0	0.0150623	97.0415	0	2.11256	0.38565	0.418089	0.0271241		613	0.203837
597.75	0	0	0.0150567	97.0431	0	2.11097	0.385647	0.418093	0.027124		613.25	0.203833
598	0	0	0.0150511	97.0447	0	2.10938	0.385644	0.418096	0.0271239		613.5	0.203828
598.25	0	0	0.0150456	97.0463	0	2.10778	0.385641	0.4181	0.0271238		613.75	0.203824
598.5	0	0	0.0150401	97.0479	0	2.10618	0.385638	0.418104	0.0271238		614	0.20382
598.75	0	0	0.0150346	97.0495	0	2.10458	0.385635	0.418107	0.0271237		614.25	0.203815
599	0	0	0.0150291	97.0511	0	2.10298	0.385632	0.418111	0.0271236		614.5	0.203811
599.25	0	0	0.0150237	97.0527	0	2.10137	0.385629	0.418114	0.0271235		614.75	0.203806
599.5	0	0	0.0150184	97.0544	0	2.09976	0.385626	0.418118	0.0271235		615	0.203802
599.75	0	0	0.0150131	97.056	0	2.09814	0.385623	0.418121	0.0271234		615.25	0.203797
600	0	0	0.0150078	97.0576	0	2.09652	0.38562	0.418124	0.0271233		615.5	0.203793
600.25	0	0	0.0150025	97.0592	0	2.0949	0.385617	0.418128	0.0271232		615.75	0.203788
600.5	0	0	0.0149973	97.0609	0	2.09328	0.385614	0.418131	0.0271231		616	0.203783
600.75	0	0	0.0149921	97.0625	0	2.09165	0.38561	0.418134	0.0271231		616.25	0.203779
601	0	0	0.014987	97.0641	0	2.09002	0.385607	0.418137	0.027123		616.5	0.203774
601.25	0	0	0.0149819	97.0658	0	2.08839	0.385604	0.41814	0.0271229		616.75	0.203769
601.5	0	0	0.0149769	97.0674	0	2.08676	0.385601	0.418143	0.0271228		617	0.203764
601.75	0	0	0.0149718	97.069	0	2.08512	0.385598	0.418146	0.0271227		617.25	0.20376
602	0	0	0.0149669	97.0707	0	2.08348	0.385594	0.418148	0.0271227		617.5	0.203755
602.25	0	0	0.0149619	97.0723	0	2.08183	0.385591	0.418151	0.0271226		617.75	0.20375
602.5	0	0	0.014957	97.074	0	2.08018	0.385588	0.418154	0.0271225		618	0.203745
602.75	0	0	0.0149521	97.0757	0	2.07853	0.385584	0.418156	0.0271224		618.25	0.20374
603	0	0	0.0149473	97.0773	0	2.07688	0.385581	0.418159	0.0271223		618.5	0.203735
603.25	0	0	0.0149425	97.079	0	2.07522	0.385578	0.418161	0.0271222		618.75	0.20373
603.5	0	0	0.0149378	97.0806	0	2.07356	0.385574	0.418164	0.0271222		619	0.203725
603.75	0	0	0.014933	97.0823	0	2.0719	0.385571	0.418166	0.0271221		619.25	0.20372
604	0	0	0.0149284	97.084	0	2.07023	0.385567	0.418168	0.027122		619.5	0.203715
604.25	0	0	0.0149237	97.0857	0	2.06856	0.385564	0.41817	0.0271219		619.75	0.20371
604.5	0	0	0.0149191	97.0873	0	2.06689	0.38556	0.418173	0.0271218		620	0.203704
604.75	0	0	0.0149146	97.089	0	2.06521	0.385557	0.418175	0.0271217		620.25	0.203699
605	0	0	0.0149101	97.0907	0	2.06354	0.385553	0.418177	0.0271217		620.5	0.203694
605.25	0	0	0.0149056	97.0924	0	2.06185	0.38555	0.418179	0.0271216		620.75	0.203689
605.5	0	0	0.0149011	97.0941	0	2.06017	0.385546	0.41818	0.0271215		621	0.203683
605.75	0	0	0.0148967	97.0958	0	2.05848	0.385542	0.418182	0.0271214		621.25	0.203678
606	0	0	0.0148924	97.0975	0	2.05679	0.385539	0.418184	0.0271213		621.5	0.203673
606.25	0	0	0.0148881	97.0992	0	2.0551	0.385535	0.418186	0.0271212		621.75	0.203667
606.5	0	0	0.0148838	97.1009	0	2.0534	0.385531	0.418187	0.0271211		622	0.203662
606.75	0	0	0.0148795	97.1026	0	2.0517	0.385527	0.418189	0.027121		622.25	0.203656
607	0	0	0.0148753	97.1043	0	2.05	0.385524	0.41819	0.027121		622.5	0.203651
607.25	0	0	0.0148712	97.106	0	2.04829	0.38552	0.418191	0.0271209		622.75	0.203645
607.5	0	0	0.0148671	97.1077	0	2.04658	0.385516	0.418193	0.0271208		623	0.203639
607.75	0	0	0.014863	97.1094	0	2.04487	0.385512	0.418194	0.0271207		623.25	0.203634
608	0	0	0.0148589	97.1112	0	2.04315	0.385508	0.418195	0.0271206		623.5	0.203628
608.25	0	0	0.0148549	97.1129	0	2.04143	0.385505	0.418196	0.0271205		623.75	0.203622
608.5	0	0	0.014851	97.1146	0	2.03971	0.385501	0.418197	0.0271204		624	0.203617
608.75	0	0	0.0148471	97.1164	0	2.03799	0.385497	0.418198	0.0271203		624.25	0.203611
609	0	0	0.0148432	97.1181	0	2.03626	0.385493	0.418199	0.0271202		624.5	0.203605
609.25	0	0	0.0148393	97.1198	0	2.03453	0.385489	0.4182	0.0271201		624.75	0.203599
609.5	0	0	0.0148355	97.1216	0	2.03279	0.385485	0.418201	0.0271201		625	0.203593
609.75	0	0	0.0148318	97.1233	0	2.03105	0.385481	0.418202	0.02712		625.25	0.203587
610	0	0	0.0148281	97.1251	0	2.02931	0.385476	0.418202	0.0271199		625.5	0.203581
610.25	0	0	0.0148244	97.1268	0	2.02757	0.385472	0.418203	0.0271198		625.75	0.203575
610.5	0	0	0.0148208	97.1286	0	2.02582	0.385468	0.418203	0.0271197		626	0.203569
610.75	0	0	0.0148172	97.1303	0	2.02407	0.385464	0.418204	0.0271196		626.25	0.203563
611	0	0	0.0148136	97.1321	0	2.02232	0.38546	0.418204	0.0271195		626.5	0.203557
611.25	0	0	0.0148101	97.1338	0	2.02056	0.385456	0.418204	0.0271194		626.75	0.20355
611.5	0	0	0.0148066	97.1356	0	2.0188	0.385451	0.418204	0.0271193		627	0.203544
611.75	0	0	0.0148032	97.1374	0	2.01704	0.385447	0.418205	0.0271192		627.25	0.203538
612	0	0	0.0147998	97.1392	0	2.01527	0.385443	0.418205	0.0271191		627.5	0.203532
612.25	0	0	0.0147965	97.1409	0	2.0135	0.385438	0.418205	0.027119		627.75	0.203525
612.5	0	0	0.0147932	97.1427	0	2.01173	0.385434	0.418205	0.0271189		628	0.203519
612.75	0	0	0.0147899	97.1445	0	2.00995	0.38543	0.418204	0.0271188		628.25	0.203512
613	0	0	0.0147867	97.1463	0	2.00817	0.385425	0.418204	0.0271187		628.5	0.203506
613.25	0	0	0.0147835	97.1481	0	2.00639	0.385421	0.418204	0.0271186		628.75	0.203499
613.5	0	0	0.0147804	97.1499	0	2.00461	0.385416	0.418203	0.0271185		629	0.203493
613.75	0	0	0.0147773	97.1517	0	2.00282	0.385412	0.418203	0.0271184		629.25	0.203486
614	0	0	0.0147743	97.1535	0	2.00103	0.385407	0.418203	0.0271183		629.5	0.203479
614.25	0	0	0.0147713	97.1553	0	1.99923	0.385403	0.418202	0.0271182		629.75	0.203473
614.5	0	0	0.0147683	97.1571	0	1.99743	0.385398	0.418201	0.0271181		630	0.203466
614.75	0	0	0.0147654	97.1589	0	1.99563	0.385393	0.418201	0.027118		630.25	0.203459
615	0	0	0.0147625	97.1607	0	1.99383	0.385389	0.4182	0.0271179		630.5	0.203452
615.25	0	0	0.0147597	97.1625	0	1.99202	0.385384	0.418199	0.0271178		630.75	0.203445
615.5	0	0	0.0147569	97.1643	0	1.99021	0.385379	0.418198	0.0271177		631	0.203438
615.75	0	0	0.0147542	97.1662	0	1.98839	0.385374	0.418197	0.0271176		631.25	0.203431
616	0	0	0.0147515	97.168	0	1.98658	0.38537	0.418196	0.0271175		631.5	0.203424
616.25	0	0	0.0147488	97.1698	0	1.98475	0.385365	0.418195	0.0271174		631.75	0.203417
616.5	0	0	0.0147462	97.1717	0	1.98293	0.38536	0.418193	0.0271173		632	0.20341
616.75	0	0	0.0147436	97.1735	0	1.9811	0.385355	0.418192	0.0271172		632.25	0.203403
617	0	0	0.0147411	97.1753	0	1.97927	0.38535	0.418191	0.0271171		632.5	0.203396
617.25	0	0	0.0147386	97.1772	0	1.97744	0.385345	0.418189	0.027117		632.75	0.203388
617.5	0	0	0.0147362	97.179	0	1.9756	0.38534	0.418188	0.0271169		633	0.203381
617.75	0	0	0.0147338	97.1809	0	1.97376	0.385335	0.418186	0.0271168		633.25	0.203374
618	0	0	0.0147314	97.1827	0	1.97192	0.38533	0.418184	0.0271167		633.5	0.203366
618.25	0	0	0.0147291	97.1846	0	1.97007	0.385325	0.418183	0.0271166		633.75	0.203359
618.5	0	0	0.0147268	97.1864	0	1.96822	0.38532	0.418181	0.0271165		634	0.203351
618.75	0	0	0.0147246	97.1883	0	1.96637	0.385314	0.418179	0.0271164		634.25	0.203344
619	0	0	0.0147224	97.1902	0	1.96451	0.385309	0.418177	0.0271163		634.5	0.203336
619.25	0	0	0.0147203	97.192	0	1.96265	0.385304	0.418175	0.0271162		634.75	0.203329
619.5	0	0	0.0147182	97.1939	0	1.96079	0.385299	0.418173	0.0271161		635	0.203321
619.75	0	0	0.0147162	97.1958	0	1.95892	0.385293	0.41817	0.027116		635.25	0.203313
620	0	0	0.0147142	97.1977	0	1.95705	0.385288	0.418168	0.0271158		635.5	0.203305
620.25	0	0	0.0147122	97.1995	0	1.95517	0.385283	0.418166	0.0271157		635.75	0.203297
620.5	0	0	0.0147103	97.2014	0	1.9533	0.385277	0.418163	0.0271156		636	0.203289
620.75	0	0	0.0147085	97.2033	0	1.95142	0.385272	0.418161	0.0271155		636.25	0.203281
621	0	0	0.0147067	97.2052	0	1.94953	0.385266	0.418158	0.0271154		636.5	0.203273
621.25	0	0	0.0147049	97.2071	0	1.94765	0.385261	0.418156	0.0271153		636.75	0.203265
621.5	0	0	0.0147032	97.209	0	1.94576	0.385255	0.418153	0.0271152		637	0.203257
621.75	0	0	0.0147015	97.2109	0	1.94386	0.385249	0.41815	0.0271151		637.25	0.203249
622	0	0	0.0146999	97.2128	0	1.94197	0.385244	0.418147	0.027115		637.5	0.203241
622.25	0	0	0.0146983	97.2147	0	1.94007	0.385238	0.418144	0.0271149		637.75	0.203232
622.5	0	0	0.0146967	97.2167	0	1.93816	0.385232	0.418141	0.0271147		638	0.203224
622.75	0	0	0.0146952	97.2186	0	1.93626	0.385227	0.418138	0.0271146		638.25	0.203216
623	0	0	0.0146938	97.2205	0	1.93435	0.385221	0.418135	0.0271145		638.5	0.203207
623.25	0	0	0.0146924	97.2224	0	1.93243	0.385215	0.418131	0.0271144		638.75	0.203199
623.5	0	0	0.014691	97.2243	0	1.93052	0.385209	0.418128	0.0271143		639	0.20319
623.75	0	0	0.0146897	97.2263	0	1.9286	0.385203	0.418124	0.0271142		639.25	0.203182
624	0	0	0.0146885	97.2282	0	1.92667	0.385197	0.418121	0.0271141		639.5	0.203173
624.25	0	0	0.0146873	97.2301	0	1.92475	0.385191	0.418117	0.0271139		639.75	0.203164
624.5	0	0	0.0146861	97.2321	0	1.92282	0.385185	0.418114	0.0271138		640	0.203155
624.75	0	0	0.014685	97.234	0	1.92088	0.385179	0.41811	0.0271137		640.25	0.203147
625	0	0	0.0146839	97.236	0	1.91895	0.385173	0.418106	0.0271136		640.5	0.203138
625.25	0	0	0.0146829	97.2379	0	1.91701	0.385167	0.418102	0.0271135		640.75	0.203129
625.5	0	0	0.0146819	97.2399	0	1.91506	0.385161	0.418098	0.0271133		641	0.20312
625.75	0	0	0.014681	97.2418	0	1.91312	0.385154	0.418094	0.0271132		641.25	0.203111
626	0	0	0.0146801	97.2438	0	1.91117	0.385148	0.41809	0.0271131		641.5	0.203101
626.25	0	0	0.0146792	97.2458	0	1.90921	0.385142	0.418085	0.027113		641.75	0.203092
626.5	0	0	0.0146785	97.2477	0	1.90725	0.385135	0.418081	0.0271129		642	0.203083
626.75	0	0	0.0146777	97.2497	0	1.90529	0.385129	0.418077	0.0271127		642.25	0.203074
627	0	0	0.014677	97.2517	0	1.90333	0.385122	0.418072	0.0271126		642.5	0.203064
627.25	0	0	0.0146764	97.2537	0	1.90136	0.385116	0.418068	0.0271125		642.75	0.203055
627.5	0	0	0.0146758	97.2556	0	1.89939	0.385109	0.418063	0.0271124		643	0.203045
627.75	0	0	0.0146752	97.2576	0	1.89742	0.385103	0.418058	0.0271123		643.25	0.203036
628	0	0	0.0146747	97.2596	0	1.89544	0.385096	0.418053	0.0271121		643.5	0.203026
628.25	0	0	0.0146743	97.2616	0	1.89346	0.385089	0.418048	0.027112		643.75	0.203016
628.5	0	0	0.0146739	97.2636	0	1.89147	0.385083	0.418043	0.0271119		644	0.203007
628.75	0	0	0.0146735	97.2656	0	1.88948	0.385076	0.418038	0.0271118		644.25	0.202997
629	0	0	0.0146732	97.2676	0	1.88749	0.385069	0.418033	0.0271116		644.5	0.202987
629.25	0	0	0.014673	97.2696	0	1.8855	0.385062	0.418028	0.0271115		644.75	0.202977
629.5	0	0	0.0146728	97.2716	0	1.8835	0.385055	0.418023	0.0271114		645	0.202967
629.75	0	0	0.0146726	97.2737	0	1.8815	0.385048	0.418017	0.0271113		645.25	0.202957
630	0	0	0.0146725	97.2757	0	1.87949	0.385041	0.418012	0.0271111		645.5	0.202947
630.25	0	0	0.0146724	97.2777	0	1.87748	0.385034	0.418006	0.027111		645.75	0.202937
630.5	0	0	0.0146724	97.2797	0	1.87547	0.385027	0.418	0.0271109		646	0.202926
630.75	0	0	0.0146725	97.2817	0	1.87345	0.38502	0.417995	0.0271108		646.25	0.202916
631	0	0	0.0146726	97.2838	0	1.87143	0.385013	0.417989	0.0271106		646.5	0.202905
631.25	0	0	0.0146727	97.2858	0	1.86941	0.385006	0.417983	0.0271105		646.75	0.202895
631.5	0	0	0.0146729	97.2879	0	1.86739	0.384998	0.417977	0.0271104		647	0.202884
631.75	0	0	0.0146731	97.2899	0	1.86536	0.384991	0.417971	0.0271102		647.25	0.202874
632	0	0	0.0146734	97.2919	0	1.86332	0.384984	0.417965	0.0271101		647.5	0.202863
632.25	0	0	0.0146738	97.294	0	1.86129	0.384976	0.417958	0.02711		647.75	0.202852
632.5	0	0	0.0146742	97.296	0	1.85925	0.384969	0.417952	0.0271098		648	0.202842
632.75	0	0	0.0146746	97.2981	0	1.8572	0.384961	0.417945	0.0271097		648.25	0.202831
633	0	0	0.0146751	97.3002	0	1.85515	0.384954	0.417939	0.0271096		648.5	0.20282
633.25	0	0	0.0146757	97.3022	0	1.8531	0.384946	0.417932	0.0271094		648.75	0.202809
633.5	0	0	0.0146763	97.3043	0	1.85105	0.384938	0.417926	0.0271093		649	0.202798
633.75	0	0	0.0146769	97.3064	0	1.84899	0.384931	0.417919	0.0271092		649.25	0.202787
634	0	0	0.0146776	97.3084	0	1.84693	0.384923	0.417912	0.027109		649.5	0.202775
634.25	0	0	0.0146784	97.3105	0	1.84486	0.384915	0.417905	0.0271089		649.75	0.202764
634.5	0	0	0.0146792	97.3126	0	1.8428	0.384907	0.417898	0.0271088		650	0.202753
634.75	0	0	0.01468	97.3147	0	1.84072	0.384899	0.417891	0.0271086		650.25	0.202741
635	0	0	0.0146809	97.3168	0	1.83865	0.384891	0.417884	0.0271085		650.5	0.20273
635.25	0	0	0.0146819	97.3189	0	1.83657	0.384883	0.417876	0.0271083		650.75	0.202718
635.5	0	0	0.0146829	97.321	0	1.83449	0.384875	0.417869	0.0271082		651	0.202706
635.75	0	0	0.014684	97.3231	0	1.8324	0.384867	0.417861	0.0271081		651.25	0.202695
636	0	0	0.0146851	97.3252	0	1.83031	0.384859	0.417854	0.0271079		651.5	0.202683
636.25	0	0	0.0146862	97.3273	0	1.82822	0.384851	0.417846	0.0271078		651.75	0.202671
636.5	0	0	0.0146875	97.3294	0	1.82612	0.384842	0.417838	0.0271076		652	0.202659
636.75	0	0	0.0146887	97.3315	0	1.82402	0.384834	0.417831	0.0271075		652.25	0.202647
637	0	0	0.0146901	97.3336	0	1.82192	0.384826	0.417823	0.0271074		652.5	0.202635
637.25	0	0	0.0146914	97.3358	0	1.81981	0.384817	0.417815	0.0271072		652.75	0.202622
637.5	0	0	0.0146929	97.3379	0	1.8177	0.384809	0.417807	0.0271071		653	0.20261
637.75	0	0	0.0146944	97.34	0	1.81558	0.3848	0.417798	0.0271069		653.25	0.202598
638	0	0	0.0146959	97.3422	0	1.81346	0.384791	0.41779	0.0271068		653.5	0.202585
638.25	0	0	0.0146975	97.3443	0	1.81134	0.384783	0.417782	0.0271066		653.75	0.202573
638.5	0	0	0.0146991	97.3464	0	1.80921	0.384774	0.417773	0.0271065		654	0.20256
638.75	0	0	0.0147008	97.3486	0	1.80709	0.384765	0.417765	0.0271064		654.25	0.202547
639	0	0	0.0147026	97.3507	0	1.80495	0.384756	0.417756	0.0271062		654.5	0.202535
639.25	0	0	0.0147044	97.3529	0	1.80282	0.384747	0.417747	0.0271061		654.75	0.202522
639.5	0	0	0.0147063	97.355	0	1.80068	0.384738	0.417738	0.0271059		655	0.202509
639.75	0	0	0.0147082	97.3572	0	1.79853	0.384729	0.417729	0.0271058		655.25	0.202496
640	0	0	0.0147102	97.3594	0	1.79638	0.38472	0.41772	0.0271056		655.5	0.202483
640.25	0	0	0.0147122	97.3615	0	1.79423	0.384711	0.417711	0.0271055		655.75	0.20247
640.5	0	0	0.0147143	97.3637	0	1.79208	0.384702	0.417702	0.0271053		656	0.202456
640.75	0	0	0.0147164	97.3659	0	1.78992	0.384693	0.417693	0.0271052		656.25	0.202443
641	0	0	0.0147186	97.3681	0	1.78776	0.384683	0.417683	0.027105		656.5	0.20243
641.25	0	0	0.0147208	97.3702	0	1.78559	0.384674	0.417674	0.0271049		656.75	0.202416
641.5	0	0	0.0147232	97.3724	0	1.78342	0.384664	0.417664	0.0271047		657	0.202402
641.75	0	0	0.0147255	97.3746	0	1.78125	0.384655	0.417655	0.0271046		657.25	0.202389
642	0	0	0.0147279	97.3768	0	1.77907	0.384645	0.417645	0.0271044		657.5	0.202375
642.25	0	0	0.0147304	97.379	0	1.77689	0.384636	0.417635	0.0271042		657.75	0.202361
642.5	0	0	0.0147329	97.3812	0	1.77471	0.384626	0.417625	0.0271041		658	0.202347
642.75	0	0	0.0147355	97.3834	0	1.77252	0.384616	0.417615	0.0271039		658.25	0.202333
643	0	0	0.0147381	97.3856	0	1.77033	0.384606	0.417605	0.0271038		658.5	0.202319
643.25	0	0	0.0147408	97.3878	0	1.76813	0.384597	0.417594	0.0271036		658.75	0.202305
643.5	0	0	0.0147436	97.3901	0	1.76593	0.384587	0.417584	0.0271035		659	0.20229
643.75	0	0	0.0147464	97.3923	0	1.76373	0.384577	0.417574	0.0271033		659.25	0.202276
644	0	0	0.0147493	97.3945	0	1.76152	0.384567	0.417563	0.0271032		659.5	0.202262
644.25	0	0	0.0147522	97.3967	0	1.75931	0.384556	0.417552	0.027103		659.75	0.202247
644.5	0	0	0.0147552	97.399	0	1.7571	0.384546	0.417542	0.0271028		660	0.202232
644.75	0	0	0.0147582	97.4012	0	1.75488	0.384536	0.417531	0.0271027		660.25	0.202217
645	0	0	0.0147613	97.4034	0	1.75266	0.384526	0.41752	0.0271025		660.5	0.202203
645.25	0	0	0.0147645	97.4057	0	1.75043	0.384515	0.417509	0.0271023		660.75	0.202188
645.5	0	0	0.0147677	97.4079	0	1.7482	0.384505	0.417498	0.0271022		661	0.202173
645.75	0	0	0.0147709	97.4102	0	1.74597	0.384494	0.417487	0.027102		661.25	0.202157
646	0	0	0.0147743	97.4124	0	1.74373	0.384483	0.417475	0.0271019		661.5	0.202142
646.25	0	0	0.0147776	97.4147	0	1.74149	0.384473	0.417464	0.0271017		661.75	0.202127
646.5	0	0	0.0147811	97.417	0	1.73925	0.384462	0.417452	0.0271015		662	0.202111
646.75	0	0	0.0147846	97.4192	0	1.737	0.384451	0.417441	0.0271014		662.25	0.202096
647	0	0	0.0147881	97.4215	0	1.73475	0.38444	0.417429	0.0271012		662.5	0.20208
647.25	0	0	0.0147918	97.4238	0	1.73249	0.384429	0.417417	0.027101		662.75	0.202065
647.5	0	0	0.0147954	97.426	0	1.73024	0.384418	0.417405	0.0271009		663	0.202049
647.75	0	0	0.0147992	97.4283	0	1.72797	0.384407	0.417393	0.0271007		663.25	0.202033
648	0	0	0.014803	97.4306	0	1.72571	0.384396	0.417381	0.0271005		663.5	0.202017
648.25	0	0	0.0148068	97.4329	0	1.72343	0.384385	0.417369	0.0271004		663.75	0.202001
648.5	0	0	0.0148108	97.4352	0	1.72116	0.384373	0.417357	0.0271002		664	0.201984
648.75	0	0	0.0148147	97.4375	0	1.71888	0.384362	0.417344	0.0271		664.25	0.201968
649	0	0	0.0148188	97.4398	0	1.7166	0.384351	0.417332	0.0270998		664.5	0.201952
649.25	0	0	0.0148229	97.4421	0	1.71431	0.384339	0.417319	0.0270997		664.75	0.201935
649.5	0	0	0.014827	97.4444	0	1.71202	0.384327	0.417306	0.0270995		665	0.201918
649.75	0	0	0.0148312	97.4467	0	1.70973	0.384316	0.417294	0.0270993		665.25	0.201902
650	0	0	0.0148355	97.449	0	1.70743	0.384304	0.417281	0.0270992		665.5	0.201885
650.25	0	0	0.0148399	97.4514	0	1.70513	0.384292	0.417268	0.027099		665.75	0.201868
650.5	0	0	0.0148443	97.4537	0	1.70282	0.38428	0.417254	0.0270988		666	0.201851
650.75	0	0	0.0148487	97.456	0	1.70052	0.384268	0.417241	0.0270986		666.25	0.201834
651	0	0	0.0148532	97.4584	0	1.6982	0.384256	0.417228	0.0270985		666.5	0.201816
651.25	0	0	0.0148578	97.4607	0	1.69589	0.384244	0.417214	0.0270983		666.75	0.201799
651.5	0	0	0.0148625	97.463	0	1.69356	0.384232	0.417201	0.0270981		667	0.201781
651.75	0	0	0.0148672	97.4654	0	1.69124	0.384219	0.417187	0.0270979		667.25	0.201764
652	0	0	0.0148719	97.4677	0	1.68891	0.384207	0.417173	0.0270977		667.5	0.201746
652.25	0	0	0.0148768	97.4701	0	1.68658	0.384195	0.41716	0.0270976		667.75	0.201728
652.5	0	0	0.0148817	97.4725	0	1.68424	0.384182	0.417146	0.0270974		668	0.20171
652.75	0	0	0.0148866	97.4748	0	1.6819	0.384169	0.417132	0.0270972		668.25	0.201692
653	0	0	0.0148917	97.4772	0	1.67956	0.384157	0.417117	0.027097		668.5	0.201674
653.25	0	0	0.0148967	97.4796	0	1.67721	0.384144	0.417103	0.0270968		668.75	0.201656
653.5	0	0	0.0149019	97.4819	0	1.67486	0.384131	0.417089	0.0270966		669	0.201637
653.75	0	0	0.0149071	97.4843	0	1.6725	0.384118	0.417074	0.0270965		669.25	0.201619
654	0	0	0.0149124	97.4867	0	1.67014	0.384105	0.41706	0.0270963		669.5	0.2016
654.25	0	0	0.0149177	97.4891	0	1.66777	0.384092	0.417045	0.0270961		669.75	0.201581
654.5	0	0	0.0149231	97.4915	0	1.66541	0.384079	0.41703	0.0270959		670	0.201563
654.75	0	0	0.0149286	97.4939	0	1.66303	0.384065	0.417015	0.0270957		670.25	0.201544
655	0	0	0.0149341	97.4963	0	1.66066	0.384052	0.417	0.0270955		670.5	0.201525
655.25	0	0	0.0149397	97.4987	0	1.65828	0.384039	0.416985	0.0270953		670.75	0.201505
655.5	0	0	0.0149454	97.5011	0	1.65589	0.384025	0.41697	0.0270951		671	0.201486
655.75	0	0	0.0149511	97.5035	0	1.65351	0.384011	0.416954	0.027095		671.25	0.201467
656	0	0	0.0149569	97.5059	0	1.65111	0.383998	0.416939	0.0270948		671.5	0.201447
656.25	0	0	0.0149627	97.5083	0	1.64872	0.383984	0.416923	0.0270946		671.75	0.201427
656.5	0	0	0.0149686	97.5107	0	1.64632	0.38397	0.416908	0.0270944		672	0.201407
656.75	0	0	0.0149746	97.5132	0	1.64391	0.383956	0.416892	0.0270942		672.25	0.201388
657	0	0	0.0149807	97.5156	0	1.6415	0.383942	0.416876	0.027094		672.5	0.201367
657.25	0	0	0.0149868	97.518	0	1.63909	0.383928	0.41686	0.0270938		672.75	0.201347
657.5	0	0	0.014993	97.5205	0	1.63668	0.383914	0.416844	0.0270936		673	0.201327
657.75	0	0	0.0149992	97.5229	0	1.63426	0.383899	0.416827	0.0270934		673.25	0.201306
658	0	0	0.0150055	97.5254	0	1.63183	0.383885	0.416811	0.0270932		673.5	0.201286
658.25	0	0	0.0150119	97.5278	0	1.6294	0.38387	0.416795	0.027093		673.75	0.201265
658.5	0	0	0.0150184	97.5303	0	1.62697	0.383856	0.416778	0.0270928		674	0.201244
658.75	0	0	0.0150249	97.5327	0	1.62453	0.383841	0.416761	0.0270926		674.25	0.201223
659	0	0	0.0150315	97.5352	0	1.62209	0.383826	0.416744	0.0270924		674.5	0.201202
659.25	0	0	0.0150381	97.5377	0	1.61965	0.383811	0.416728	0.0270922		674.75	0.201181
659.5	0	0	0.0150449	97.5402	0	1.6172	0.383796	0.41671	0.027092		675	0.20116
659.75	0	0	0.0150516	97.5426	0	1.61474	0.383781	0.416693	0.0270918		675.25	0.201138
660	0	0	0.0150585	97.5451	0	1.61229	0.383766	0.416676	0.0270916		675.5	0.201117
660.25	0	0	0.0150654	97.5476	0	1.60983	0.383751	0.416659	0.0270914		675.75	0.201095
660.5	0	0	0.0150724	97.5501	0	1.60736	0.383735	0.416641	0.0270912		676	0.201073
660.75	0	0	0.0150795	97.5526	0	1.60489	0.38372	0.416624	0.027091		676.25	0.201051
661	0	0	0.0150866	97.5551	0	1.60242	0.383704	0.416606	0.0270908		676.5	0.201029
661.25	0	0	0.0150938	97.5576	0	1.59994	0.383689	0.416588	0.0270906		676.75	0.201007
661.5	0	0	0.0151011	97.5601	0	1.59746	0.383673	0.41657	0.0270904		677	0.200984
661.75	0	0	0.0151084	97.5626	0	1.59497	0.383657	0.416552	0.0270902		677.25	0.200962
662	0	0	0.0151158	97.5651	0	1.59248	0.383641	0.416534	0.0270899		677.5	0.200939
662.25	0	0	0.0151233	97.5677	0	1.58998	0.383625	0.416515	0.0270897		677.75	0.200916
662.5	0	0	0.0151309	97.5702	0	1.58749	0.383609	0.416497	0.0270895		678	0.200893
662.75	0	0	0.0151385	97.5727	0	1.58498	0.383593	0.416478	0.0270893		678.25	0.20087
663	0	0	0.0151462	97.5753	0	1.58248	0.383576	0.41646	0.0270891		678.5	0.200847
663.25	0	0	0.0151539	97.5778	0	1.57996	0.38356	0.416441	0.0270889		678.75	0.200823
663.5	0	0	0.0151618	97.5803	0	1.57745	0.383543	0.416422	0.0270887		679	0.2008
663.75	0	0	0.0151697	97.5829	0	1.57493	0.383527	0.416403	0.0270884		679.25	0.200776
664	0	0	0.0151777	97.5854	0	1.5724	0.38351	0.416384	0.0270882		679.5	0.200752
664.25	0	0	0.0151857	97.588	0	1.56987	0.383493	0.416365	0.027088		679.75	0.200728
664.5	0	0	0.0151938	97.5906	0	1.56734	0.383476	0.416345	0.0270878		680	0.200704
664.75	0	0	0.015202	97.5931	0	1.5648	0.383459	0.416326	0.0270876		680.25	0.20068
665	0	0	0.0152103	97.5957	0	1.56226	0.383442	0.416306	0.0270874		680.5	0.200655
665.25	0	0	0.0152186	97.5983	0	1.55972	0.383424	0.416286	0.0270871		680.75	0.200631
665.5	0	0	0.015227	97.6008	0	1.55717	0.383407	0.416267	0.0270869		681	0.200606
665.75	0	0	0.0152355	97.6034	0	1.55461	0.383389	0.416247	0.0270867		681.25	0.200581
666	0	0	0.0152441	97.606	0	1.55206	0.383372	0.416226	0.0270865		681.5	0.200556
666.25	0	0	0.0152527	97.6086	0	1.54949	0.383354	0.416206	0.0270862		681.75	0.200531
666.5	0	0	0.0152614	97.6112	0	1.54692	0.383336	0.416186	0.027086		682	0.200505
666.75	0	0	0.0152702	97.6138	0	1.54435	0.383318	0.416165	0.0270858		682.25	0.20048
667	0	0	0.0152791	97.6164	0	1.54178	0.3833	0.416145	0.0270856		682.5	0.200454
667.25	0	0	0.015288	97.619	0	1.5392	0.383282	0.416124	0.0270853		682.75	0.200428
667.5	0	0	0.015297	97.6216	0	1.53661	0.383264	0.416103	0.0270851		683	0.200402
667.75	0	0	0.0153061	97.6243	0	1.53402	0.383245	0.416082	0.0270849		683.25	0.200376
668	0	0	0.0153152	97.6269	0	1.53143	0.383227	0.416061	0.0270846		683.5	0.20035
668.25	0	0	0.0153245	97.6295	0	1.52883	0.383208	0.41604	0.0270844		683.75	0.200323
668.5	0	0	0.0153338	97.6321	0	1.52623	0.383189	0.416018	0.0270842		684	0.200297
668.75	0	0	0.0153432	97.6348	0	1.52362	0.38317	0.415997	0.027084		684.25	0.20027
669	0	0	0.0153526	97.6374	0	1.52101	0.383151	0.415975	0.0270837		684.5	0.200243
669.25	0	0	0.0153622	97.6401	0	1.5184	0.383132	0.415954	0.0270835		684.75	0.200216
669.5	0	0	0.0153718	97.6427	0	1.51578	0.383113	0.415932	0.0270832		685	0.200189
669.75	0	0	0.0153815	97.6454	0	1.51315	0.383093	0.41591	0.027083		685.25	0.200161
670	0	0	0.0153912	97.648	0	1.51052	0.383074	0.415887	0.0270828		685.5	0.200134
670.25	0	0	0.0154011	97.6507	0	1.50789	0.383054	0.415865	0.0270825		685.75	0.200106
670.5	0	0	0.015411	97.6534	0	1.50525	0.383035	0.415843	0.0270823		686	0.200078
670.75	0	0	0.015421	97.6561	0	1.50261	0.383015	0.41582	0.0270821		686.25	0.20005
671	0	0	0.0154311	97.6587	0	1.49996	0.382995	0.415798	0.0270818		686.5	0.200021
671.25	0	0	0.0154413	97.6614	0	1.49731	0.382975	0.415775	0.0270816		686.75	0.199993
671.5	0	0	0.0154515	97.6641	0	1.49466	0.382954	0.415752	0.0270813		687	0.199964
671.75	0	0	0.0154618	97.6668	0	1.492	0.382934	0.415729	0.0270811		687.25	0.199936
672	0	0	0.0154722	97.6695	0	1.48933	0.382914	0.415706	0.0270808		687.5	0.199907
672.25	0	0	0.0154827	97.6722	0	1.48666	0.382893	0.415682	0.0270806		687.75	0.199877
672.5	0	0	0.0154933	97.6749	0	1.48399	0.382872	0.415659	0.0270803		688	0.199848
672.75	0	0	0.0155039	97.6776	0	1.48131	0.382851	0.415635	0.0270801		688.25	0.199818
673	0	0	0.0155146	97.6803	0	1.47863	0.38283	0.415612	0.0270798		688.5	0.199789
673.25	0	0	0.0155254	97.6831	0	1.47594	0.382809	0.415588	0.0270796		688.75	0.199759
673.5	0	0	0.0155363	97.6858	0	1.47325	0.382788	0.415564	0.0270793		689	0.199729
673.75	0	0	0.0155473	97.6885	0	1.47055	0.382767	0.41554	0.0270791		689.25	0.199699
674	0	0	0.0155583	97.6913	0	1.46785	0.382745	0.415515	0.0270788		689.5	0.199668
674.25	0	0	0.0155695	97.694	0	1.46514	0.382723	0.415491	0.0270786		689.75	0.199638
674.5	0	0	0.0155807	97.6967	0	1.46243	0.382702	0.415466	0.0270783		690	0.199607
674.75	0	0	0.015592	97.6995	0	1.45972	0.38268	0.415442	0.0270781		690.25	0.199576
675	0	0	0.0156033	97.7022	0	1.457	0.382658	0.415417	0.0270778		690.5	0.199545
675.25	0	0	0.0156148	97.705	0	1.45427	0.382635	0.415392	0.0270776		690.75	0.199513
675.5	0	0	0.0156263	97.7078	0	1.45154	0.382613	0.415367	0.0270773		691	0.199482
675.75	0	0	0.015638	97.7105	0	1.44881	0.382591	0.415342	0.027077		691.25	0.19945
676	0	0	0.0156497	97.7133	0	1.44607	0.382568	0.415316	0.0270768		691.5	0.199418
676.25	0	0	0.0156615	97.7161	0	1.44333	0.382545	0.415291	0.0270765		691.75	0.199386
676.5	0	0	0.0156734	97.7189	0	1.44058	0.382522	0.415265	0.0270763		692	0.199353
676.75	0	0	0.0156853	97.7217	0	1.43783	0.382499	0.415239	0.027076		692.25	0.199321
677	0	0	0.0156974	97.7245	0	1.43507	0.382476	0.415214	0.0270757		692.5	0.199288
677.25	0	0	0.0157095	97.7273	0	1.43231	0.382453	0.415187	0.0270755		692.75	0.199255
677.5	0	0	0.0157218	97.7301	0	1.42954	0.382429	0.415161	0.0270752		693	0.199222
677.75	0	0	0.0157341	97.7329	0	1.42677	0.382406	0.415135	0.0270749		693.25	0.199189
678	0	0	0.0157465	97.7357	0	1.42399	0.382382	0.415108	0.0270747		693.5	0.199155
678.25	0	0	0.015759	97.7385	0	1.42121	0.382358	0.415082	0.0270744		693.75	0.199122
678.5	0	0	0.0157715	97.7413	0	1.41842	0.382334	0.415055	0.0270741		694	0.199088
678.75	0	0	0.0157842	97.7442	0	1.41563	0.38231	0.415028	0.0270738		694.25	0.199053
679	0	0	0.0157969	97.747	0	1.41284	0.382285	0.415001	0.0270736		694.5	0.199019
679.25	0	0	0.0158098	97.7498	0	1.41004	0.382261	0.414974	0.0270733		694.75	0.198985
679.5	0	0	0.0158227	97.7527	0	1.40723	0.382236	0.414946	0.027073		695	0.19895
679.75	0	0	0.0158357	97.7555	0	1.40442	0.382212	0.414919	0.0270727		695.25	0.198915
680	0	0	0.0158488	97.7584	0	1.40161	0.382187	0.414891	0.0270725		695.5	0.19888
680.25	0	0	0.015862	97.7613	0	1.39879	0.382161	0.414863	0.0270722		695.75	0.198844
680.5	0	0	0.0158753	97.7641	0	1.39596	0.382136	0.414835	0.0270719		696	0.198809
680.75	0	0	0.0158887	97.767	0	1.39313	0.382111	0.414807	0.0270716		696.25	0.198773
681	0	0	0.0159022	97.7699	0	1.3903	0.382085	0.414779	0.0270713		696.5	0.198737
681.25	0	0	0.0159157	97.7727	0	1.38746	0.38206	0.414751	0.0270711		696.75	0.198701
681.5	0	0	0.0159294	97.7756	0	1.38461	0.382034	0.414722	0.0270708		697	0.198664
681.75	0	0	0.0159431	97.7785	0	1.38176	0.382008	0.414693	0.0270705		697.25	0.198627
682	0	0	0.0159569	97.7814	0	1.37891	0.381981	0.414665	0.0270702		697.5	0.19859
682.25	0	0	0.0159709	97.7843	0	1.37605	0.381955	0.414636	0.0270699		697.75	0.198553
682.5	0	0	0.0159849	97.7872	0	1.37318	0.381929	0.414606	0.0270696		698	0.198516
682.75	0	0	0.015999	97.7901	0	1.37031	0.381902	0.414577	0.0270693		698.25	0.198478
683	0	0	0.0160132	97.7931	0	1.36744	0.381875	0.414548	0.027069		698.5	0.198441
683.25	0	0	0.0160275	97.796	0	1.36456	0.381848	0.414518	0.0270687		698.75	0.198403
683.5	0	0	0.0160419	97.7989	0	1.36167	0.381821	0.414488	0.0270685		699	0.198364
683.75	0	0	0.0160564	97.8018	0	1.35878	0.381793	0.414458	0.0270682		699.25	0.198326
684	0	0	0.016071	97.8048	0	1.35589	0.381766	0.414428	0.0270679		699.5	0.198287
684.25	0	0	0.0160856	97.8077	0	1.35299	0.381738	0.414398	0.0270676		699.75	0.198248
684.5	0	0	0.0161004	97.8107	0	1.35008	0.38171	0.414368	0.0270673		700	0.198209
684.75	0	0	0.0161153	97.8136	0	1.34717	0.381682	0.414337	0.027067		700.25	0.198169
685	0	0	0.0161303	97.8166	0	1.34426	0.381654	0.414306	0.0270667		700.5	0.19813
685.25	0	0	0.0161453	97.8195	0	1.34134	0.381626	0.414276	0.0270664		700.75	0.19809
685.5	0	0	0.0161605	97.8225	0	1.33841	0.381597	0.414244	0.0270661		701	0.19805
685.75	0	0	0.0161757	97.8255	0	1.33548	0.381569	0.414213	0.0270658		701.25	0.198009
686	0	0	0.0161911	97.8285	0	1.33255	0.38154	0.414182	0.0270655		701.5	0.197969
686.25	0	0	0.0162066	97.8315	0	1.3296	0.381511	0.41415	0.0270652		701.75	0.197928
686.5	0	0	0.0162221	97.8345	0	1.32666	0.381481	0.414119	0.0270648		702	0.197887
686.75	0	0	0.0162378	97.8375	0	1.32371	0.381452	0.414087	0.0270645		702.25	0.197845
687	0	0	0.0162535	97.8405	0	1.32075	0.381422	0.414055	0.0270642		702.5	0.197804
687.25	0	0	0.0162694	97.8435	0	1.31779	0.381393	0.414023	0.0270639		702.75	0.197762
687.5	0	0	0.0162853	97.8465	0	1.31482	0.381363	0.41399	0.0270636		703	0.19772
687.75	0	0	0.0163014	97.8495	0	1.31185	0.381332	0.413958	0.0270633		703.25	0.197677
688	0	0	0.0163175	97.8525	0	1.30887	0.381302	0.413925	0.027063		703.5	0.197635
688.25	0	0	0.0163338	97.8556	0	1.30589	0.381272	0.413892	0.0270627		703.75	0.197592
688.5	0	0	0.0163501	97.8586	0	1.3029	0.381241	0.413859	0.0270623		704	0.197549
688.75	0	0	0.0163666	97.8616	0	1.29991	0.38121	0.413826	0.027062		704.25	0.197506
689	0	0	0.0163832	97.8647	0	1.29691	0.381179	0.413793	0.0270617		704.5	0.197462
689.25	0	0	0.0163998	97.8677	0	1.2939	0.381148	0.41376	0.0270614		704.75	0.197418
689.5	0	0	0.0164166	97.8708	0	1.29089	0.381116	0.413726	0.0270611		705	0.197374
689.75	0	0	0.0164335	97.8739	0	1.28788	0.381085	0.413692	0.0270607		705.25	0.197329
690	0	0	0.0164505	97.8769	0	1.28486	0.381053	0.413658	0.0270604		705.5	0.197285
690.25	0	0	0.0164676	97.88	0	1.28183	0.381021	0.413624	0.0270601		705.75	0.19724
690.5	0	0	0.0164848	97.8831	0	1.2788	0.380989	0.41359	0.0270598		706	0.197195
690.75	0	0	0.0165021	97.8862	0	1.27576	0.380956	0.413555	0.0270594		706.25	0.197149
691	0	0	0.0165195	97.8893	0	1.27272	0.380923	0.41352	0.0270591		706.5	0.197103
691.25	0	0	0.016537	97.8924	0	1.26967	0.380891	0.413485	0.0270588		706.75	0.197057
691.5	0	0	0.0165546	97.8955	0	1.26662	0.380858	0.41345	0.0270584		707	0.197011
691.75	0	0	0.0165723	97.8986	0	1.26356	0.380824	0.413415	0.0270581		707.25	0.196964
692	0	0	0.0165902	97.9017	0	1.2605	0.380791	0.41338	0.0270578		707.5	0.196917
692.25	0	0	0.0166081	97.9048	0	1.25743	0.380757	0.413344	0.0270574		707.75	0.19687
692.5	0	0	0.0166261	97.9079	0	1.25435	0.380724	0.413309	0.0270571		708	0.196823
692.75	0	0	0.0166443	97.9111	0	1.25127	0.38069	0.413273	0.0270568		708.25	0.196775
693	0	0	0.0166626	97.9142	0	1.24818	0.380655	0.413237	0.0270564		708.5	0.196727
693.25	0	0	0.016681	97.9174	0	1.24509	0.380621	0.4132	0.0270561		708.75	0.196679
693.5	0	0	0.0166995	97.9205	0	1.24199	0.380586	0.413164	0.0270557		709	0.19663
693.75	0	0	0.0167181	97.9237	0	1.23889	0.380551	0.413127	0.0270554		709.25	0.196582
694	0	0	0.0167368	97.9268	0	1.23578	0.380516	0.41309	0.027055		709.5	0.196532
694.25	0	0	0.0167556	97.93	0	1.23267	0.380481	0.413053	0.0270547		709.75	0.196483
694.5	0	0	0.0167746	97.9332	0	1.22955	0.380446	0.413016	0.0270544		710	0.196433
694.75	0	0	0.0167936	97.9363	0	1.22642	0.38041	0.412979	0.027054		710.25	0.196383
695	0	0	0.0168128	97.9395	0	1.22329	0.380374	0.412941	0.0270537		710.5	0.196333
695.25	0	0	0.0168321	97.9427	0	1.22015	0.380338	0.412904	0.0270533		710.75	0.196282
695.5	0	0	0.0168515	97.9459	0	1.21701	0.380302	0.412866	0.0270529		711	0.196231
695.75	0	0	0.016871	97.9491	0	1.21386	0.380265	0.412828	0.0270526		711.25	0.19618
696	0	0	0.0168906	97.9523	0	1.2107	0.380228	0.412789	0.0270522		711.5	0.196129
696.25	0	0	0.0169104	97.9556	0	1.20754	0.380191	0.412751	0.0270519		711.75	0.196077
696.5	0	0	0.0169302	97.9588	0	1.20438	0.380154	0.412712	0.0270515		712	0.196025
696.75	0	0	0.0169502	97.962	0	1.2012	0.380116	0.412673	0.0270512		712.25	0.195972
697	0	0	0.0169703	97.9652	0	1.19803	0.380079	0.412634	0.0270508		712.5	0.19592
697.25	0	0	0.0169905	97.9685	0	1.19484	0.380041	0.412595	0.0270504		712.75	0.195866
697.5	0	0	0.0170109	97.9717	0	1.19165	0.380003	0.412556	0.0270501		713	0.195813
697.75	0	0	0.0170313	97.975	0	1.18846	0.379964	0.412516	0.0270497		713.25	0.195759
698	0	0	0.0170519	97.9782	0	1.18525	0.379926	0.412476	0.0270493		713.5	0.195705
698.25	0	0	0.0170726	97.9815	0	1.18205	0.379887	0.412436	0.027049		713.75	0.195651
698.5	0	0	0.0170935	97.9848	0	1.17883	0.379848	0.412396	0.0270486		714	0.195596
698.75	0	0	0.0171144	97.9881	0	1.17561	0.379809	0.412356	0.0270482		714.25	0.195541
699	0	0	0.0171355	97.9913	0	1.17239	0.379769	0.412315	0.0270478		714.5	0.195486
699.25	0	0	0.0171567	97.9946	0	1.16916	0.379729	0.412274	0.0270475		714.75	0.19543
699.5	0	0	0.017178	97.9979	0	1.16592	0.379689	0.412233	0.0270471		715	0.195374
699.75	0	0	0.0171994	98.0012	0	1.16267	0.379649	0.412192	0.0270467		715.25	0.195318
700	0	0	0.017221	98.0045	0	1.15942	0.379609	0.412151	0.0270463		715.5	0.195262
700.25	0	0	0.0172427	98.0079	0	1.15617	0.379568	0.412109	0.027046		715.75	0.195205
700.5	0	0	0.0172645	98.0112	0	1.15291	0.379527	0.412067	0.0270456		716	0.195147
700.75	0	0	0.0172864	98.0145	0	1.14964	0.379486	0.412025	0.0270452		716.25	0.19509
701	0	0	0.0173085	98.0179	0	1.14636	0.379444	0.411983	0.0270448		716.5	0.195032
701.25	0	0	0.0173307	98.0212	0	1.14308	0.379402	0.411941	0.0270444		716.75	0.194973
701.5	0	0	0.017353	98.0245	0	1.1398	0.37936	0.411898	0.027044		717	0.194915
701.75	0	0	0.0173755	98.0279	0	1.13651	0.379318	0.411856	0.0270436		717.25	0.194856
702	0	0	0.017398	98.0313	0	1.13321	0.379276	0.411813	0.0270433		717.5	0.194796
702.25	0	0	0.0174208	98.0346	0	1.1299	0.379233	0.411769	0.0270429		717.75	0.194737
702.5	0	0	0.0174436	98.038	0	1.12659	0.37919	0.411726	0.0270425		718	0.194677
702.75	0	0	0.0174666	98.0414	0	1.12327	0.379147	0.411682	0.0270421		718.25	0.194616
703	0	0	0.0174897	98.0448	0	1.11995	0.379103	0.411638	0.0270417		718.5	0.194555
703.25	0	0	0.0175129	98.0482	0	1.11662	0.379059	0.411594	0.0270413		718.75	0.194494
703.5	0	0	0.0175363	98.0516	0	1.11328	0.379015	0.41155	0.0270409		719	0.194433
703.75	0	0	0.0175598	98.055	0	1.10994	0.378971	0.411506	0.0270405		719.25	0.194371
704	0	0	0.0175834	98.0584	0	1.10659	0.378927	0.411461	0.0270401		719.5	0.194309
704.25	0	0	0.0176072	98.0618	0	1.10323	0.378882	0.411416	0.0270397		719.75	0.194246
704.5	0	0	0.0176311	98.0653	0	1.09987	0.378837	0.411371	0.0270393		720	0.194183
704.75	0	0	0.0176552	98.0687	0	1.0965	0.378791	0.411326	0.0270388		720.25	0.19412
705	0	0	0.0176794	98.0721	0	1.09313	0.378746	0.41128	0.0270384		720.5	0.194056
705.25	0	0	0.0177037	98.0756	0	1.08975	0.3787	0.411234	0.027038		720.75	0.193992
705.5	0	0	0.0177282	98.079	0	1.08636	0.378654	0.411188	0.0270376		721	0.193928
705.75	0	0	0.0177528	98.0825	0	1.08296	0.378607	0.411142	0.0270372		721.25	0.193863
706	0	0	0.0177775	98.086	0	1.07956	0.378561	0.411096	0.0270368		721.5	0.193798
706.25	0	0	0.0178024	98.0894	0	1.07616	0.378514	0.411049	0.0270364		721.75	0.193732
706.5	0	0	0.0178274	98.0929	0	1.07274	0.378466	0.411002	0.0270359		722	0.193666
706.75	0	0	0.0178526	98.0964	0	1.06932	0.378419	0.410955	0.0270355		722.25	0.1936
707	0	0	0.0178779	98.0999	0	1.06589	0.378371	0.410908	0.0270351		722.5	0.193533
707.25	0	0	0.0179034	98.1034	0	1.06246	0.378323	0.41086	0.0270347		722.75	0.193466
707.5	0	0	0.017929	98.1069	0	1.05902	0.378274	0.410812	0.0270342		723	0.193398
707.75	0	0	0.0179547	98.1105	0	1.05557	0.378226	0.410764	0.0270338		723.25	0.19333
708	0	0	0.0179806	98.114	0	1.05212	0.378177	0.410716	0.0270334		723.5	0.193262
708.25	0	0	0.0180066	98.1175	0	1.04866	0.378127	0.410668	0.027033		723.75	0.193193
708.5	0	0	0.0180328	98.1211	0	1.04519	0.378078	0.410619	0.0270325		724	0.193124
708.75	0	0	0.0180591	98.1246	0	1.04171	0.378028	0.41057	0.0270321		724.25	0.193055
709	0	0	0.0180856	98.1282	0	1.03823	0.377978	0.410521	0.0270317		724.5	0.192985
709.25	0	0	0.0181123	98.1317	0	1.03474	0.377927	0.410471	0.0270312		724.75	0.192914
709.5	0	0	0.018139	98.1353	0	1.03125	0.377876	0.410422	0.0270308		725	0.192844
709.75	0	0	0.018166	98.1389	0	1.02775	0.377825	0.410372	0.0270303		725.25	0.192772
710	0	0	0.0181931	98.1424	0	1.02424	0.377774	0.410322	0.0270299		725.5	0.192701
710.25	0	0	0.0182203	98.146	0	1.02072	0.377722	0.410271	0.0270294		725.75	0.192629
710.5	0	0	0.0182477	98.1496	0	1.0172	0.37767	0.410221	0.027029		726	0.192556
710.75	0	0	0.0182752	98.1532	0	1.01367	0.377618	0.41017	0.0270285		726.25	0.192483
711	0	0	0.0183029	98.1568	0	1.01014	0.377565	0.410119	0.0270281		726.5	0.19241
711.25	0	0	0.0183308	98.1605	0	1.00659	0.377512	0.410067	0.0270276		726.75	0.192336
711.5	0	0	0.0183588	98.1641	0	1.00304	0.377459	0.410016	0.0270272		727	0.192262
711.75	0	0	0.018387	98.1677	0	0.999484	0.377406	0.409964	0.0270267		727.25	0.192188
712	0	0	0.0184153	98.1714	0	0.995919	0.377352	0.409912	0.0270263		727.5	0.192112
712.25	0	0	0.0184438	98.175	0	0.992347	0.377298	0.40986	0.0270258		727.75	0.192037
712.5	0	0	0.0184724	98.1787	0	0.988769	0.377243	0.409807	0.0270254		728	0.191961
712.75	0	0	0.0185012	98.1823	0	0.985183	0.377188	0.409754	0.0270249		728.25	0.191885
713	0	0	0.0185302	98.186	0	0.981589	0.377133	0.409701	0.0270244		728.5	0.191808
713.25	0	0	0.0185593	98.1897	0	0.977989	0.377078	0.409648	0.027024		728.75	0.191731
713.5	0	0	0.0185886	98.1934	0	0.974382	0.377022	0.409594	0.0270235		729	0.191653
713.75	0	0	0.0186181	98.1971	0	0.970767	0.376966	0.409541	0.027023		729.25	0.191575
714	0	0	0.0186477	98.2008	0	0.967145	0.376909	0.409486	0.0270225		729.5	0.191496
714.25	0	0	0.0186775	98.2045	0	0.963515	0.376852	0.409432	0.0270221		729.75	0.191417
714.5	0	0	0.0187075	98.2082	0	0.959878	0.376795	0.409377	0.0270216		730	0.191337
714.75	0	0	0.0187376	98.2119	0	0.956234	0.376738	0.409323	0.0270211		730.25	0.191257
715	0	0	0.0187679	98.2157	0	0.952583	0.37668	0.409267	0.0270206		730.5	0.191177
715.25	0	0	0.0187984	98.2194	0	0.948924	0.376622	0.409212	0.0270202		730.75	0.191096
715.5	0	0	0.018829	98.2232	0	0.945258	0.376563	0.409156	0.0270197		731	0.191014
715.75	0	0	0.0188598	98.2269	0	0.941584	0.376504	0.4091	0.0270192		731.25	0.190932
716	0	0	0.0188908	98.2307	0	0.937903	0.376445	0.409044	0.0270187		731.5	0.19085
716.25	0	0	0.018922	98.2345	0	0.934214	0.376386	0.408988	0.0270182		731.75	0.190767
716.5	0	0	0.0189533	98.2383	0	0.930518	0.376326	0.408931	0.0270177		732	0.190684
716.75	0	0	0.0189848	98.242	0	0.926814	0.376265	0.408874	0.0270172		732.25	0.1906
717	0	0	0.0190165	98.2458	0	0.923102	0.376205	0.408817	0.0270167		732.5	0.190516
717.25	0	0	0.0190484	98.2496	0	0.919383	0.376144	0.408759	0.0270162		732.75	0.190431
717.5	0	0	0.0190804	98.2535	0	0.915657	0.376083	0.408701	0.0270157		733	0.190345
717.75	0	0	0.0191126	98.2573	0	0.911922	0.376021	0.408643	0.0270152		733.25	0.190259
718	0	0	0.019145	98.2611	0	0.90818	0.375959	0.408585	0.0270147		733.5	0.190173
718.25	0	0	0.0191776	98.265	0	0.904431	0.375896	0.408526	0.0270142		733.75	0.190086
718.5	0	0	0.0192104	98.2688	0	0.900673	0.375834	0.408467	0.0270137		734	0.189999
718.75	0	0	0.0192433	98.2727	0	0.896908	0.37577	0.408408	0.0270132		734.25	0.189911
719	0	0	0.0192765	98.2765	0	0.893135	0.375707	0.408349	0.0270127		734.5	0.189823
719.25	0	0	0.0193098	98.2804	0	0.889354	0.375643	0.408289	0.0270122		734.75	0.189734
719.5	0	0	0.0193433	98.2843	0	0.885565	0.375579	0.408229	0.0270117		735	0.189644
719.75	0	0	0.019377	98.2882	0	0.881768	0.375514	0.408168	0.0270111		735.25	0.189554
720	0	0	0.0194109	98.2921	0	0.877964	0.375449	0.408108	0.0270106		735.5	0.189464
720.25	0	0	0.0194449	98.296	0	0.874151	0.375383	0.408047	0.0270101		735.75	0.189373
720.5	0	0	0.0194792	98.2999	0	0.870331	0.375318	0.407985	0.0270096		736	0.189281
720.75	0	0	0.0195137	98.3038	0	0.866502	0.375251	0.407924	0.027009		736.25	0.189189
721	0	0	0.0195483	98.3077	0	0.862665	0.375185	0.407862	0.0270085		736.5	0.189096
721.25	0	0	0.0195832	98.3117	0	0.858821	0.375118	0.4078	0.027008		736.75	0.189003
721.5	0	0	0.0196182	98.3156	0	0.854968	0.37505	0.407737	0.0270075		737	0.18891
721.75	0	0	0.0196535	98.3196	0	0.851107	0.374983	0.407675	0.0270069		737.25	0.188815
722	0	0	0.0196889	98.3235	0	0.847238	0.374915	0.407612	0.0270064		737.5	0.188721
722.25	0	0	0.0197245	98.3275	0	0.843361	0.374846	0.407548	0.0270058		737.75	0.188625
722.5	0	0	0.0197604	98.3315	0	0.839476	0.374777	0.407484	0.0270053		738	0.188529
722.75	0	0	0.0197964	98.3355	0	0.835582	0.374708	0.407421	0.0270048		738.25	0.188433
723	0	0	0.0198327	98.3395	0	0.83168	0.374638	0.407356	0.0270042		738.5	0.188336
723.25	0	0	0.0198691	98.3435	0	0.82777	0.374568	0.407292	0.0270037		738.75	0.188238
723.5	0	0	0.0199058	98.3475	0	0.823851	0.374497	0.407227	0.0270031		739	0.18814
723.75	0	0	0.0199426	98.3515	0	0.819924	0.374426	0.407161	0.0270026		739.25	0.188041
724	0	0	0.0199797	98.3556	0	0.815989	0.374354	0.407096	0.027002		739.5	0.187942
724.25	0	0	0.020017	98.3596	0	0.812045	0.374282	0.40703	0.0270015		739.75	0.187842
724.5	0	0	0.0200545	98.3637	0	0.808093	0.37421	0.406964	0.0270009		740	0.187741
724.75	0	0	0.0200922	98.3677	0	0.804132	0.374137	0.406897	0.0270003		740.25	0.18764
725	0	0	0.0201301	98.3718	0	0.800163	0.374064	0.406831	0.0269998		740.5	0.187538
725.25	0	0	0.0201682	98.3759	0	0.796185	0.373991	0.406763	0.0269992		740.75	0.187436
725.5	0	0	0.0202066	98.38	0	0.792199	0.373917	0.406696	0.0269986		741	0.187333
725.75	0	0	0.0202452	98.3841	0	0.788204	0.373842	0.406628	0.0269981		741.25	0.18723
726	0	0	0.0202839	98.3882	0	0.7842	0.373767	0.40656	0.0269975		741.5	0.187125
726.25	0	0	0.020323	98.3923	0	0.780188	0.373692	0.406491	0.0269969		741.75	0.187021
726.5	0	0	0.0203622	98.3964	0	0.776167	0.373616	0.406423	0.0269963		742	0.186915
726.75	0	0	0.0204016	98.4006	0	0.772137	0.37354	0.406354	0.0269958		742.25	0.186809
727	0	0	0.0204413	98.4047	0	0.768098	0.373463	0.406284	0.0269952		742.5	0.186703
727.25	0	0	0.0204812	98.4089	0	0.764051	0.373386	0.406214	0.0269946		742.75	0.186596
727.5	0	0	0.0205213	98.413	0	0.759995	0.373309	0.406144	0.026994		743	0.186488
727.75	0	0	0.0205617	98.4172	0	0.75593	0.373231	0.406074	0.0269934		743.25	0.186379
728	0	0	0.0206023	98.4214	0	0.751856	0.373152	0.406003	0.0269928		743.5	0.18627
728.25	0	0	0.0206431	98.4256	0	0.747773	0.373073	0.405931	0.0269922		743.75	0.18616
728.5	0	0	0.0206841	98.4298	0	0.743681	0.372994	0.40586	0.0269916		744	0.18605
728.75	0	0	0.0207254	98.434	0	0.73958	0.372914	0.405788	0.026991		744.25	0.185939
729	0	0	0.0207669	98.4382	0	0.73547	0.372833	0.405716	0.0269904		744.5	0.185827
729.25	0	0	0.0208087	98.4425	0	0.73135	0.372753	0.405643	0.0269898		744.75	0.185715
729.5	0	0	0.0208507	98.4467	0	0.727222	0.372671	0.40557	0.0269892		745	0.185602
729.75	0	0	0.0208929	98.4509	0	0.723085	0.372589	0.405497	0.0269886		745.25	0.185488
730	0	0	0.0209354	98.4552	0	0.718938	0.372507	0.405423	0.026988		745.5	0.185374
730.25	0	0	0.0209781	98.4595	0	0.714782	0.372424	0.405349	0.0269874		745.75	0.185259
730.5	0	0	0.0210211	98.4638	0	0.710617	0.372341	0.405275	0.0269868		746	0.185143
730.75	0	0	0.0210643	98.468	0	0.706443	0.372257	0.4052	0.0269861		746.25	0.185027
731	0	0	0.0211078	98.4724	0	0.702259	0.372173	0.405125	0.0269855		746.5	0.184909
731.25	0	0	0.0211515	98.4767	0	0.698066	0.372089	0.405049	0.0269849		746.75	0.184797
731.5	0	0	0.0211955	98.481	0	0.693863	0.372003	0.404973	0.0269843		747	0.184684
731.75	0	0	0.0212397	98.4853	0	0.689651	0.371918	0.404897	0.0269836		747.25	0.184571
732	0	0	0.0212842	98.4897	0	0.68543	0.371831	0.40482	0.026983		747.5	0.184457
732.25	0	0	0.0213289	98.494	0	0.681199	0.371745	0.404743	0.0269824		747.75	0.184342
732.5	0	0	0.0213739	98.4984	0	0.676958	0.371657	0.404665	0.0269817		748	0.184227
732.75	0	0	0.0214191	98.5027	0	0.672708	0.37157	0.404588	0.0269811		748.25	0.184112
733	0	0	0.0214647	98.5071	0	0.668448	0.371481	0.404509	0.0269805		748.5	0.183995
733.25	0	0	0.0215104	98.5115	0	0.664178	0.371393	0.404431	0.0269798		748.75	0.183878
733.5	0	0	0.0215565	98.5159	0	0.659899	0.371303	0.404352	0.0269792		749	0.183761
733.75	0	0	0.0216028	98.5203	0	0.65561	0.371214	0.404272	0.0269785		749.25	0.183643
734	0	0	0.0216494	98.5247	0	0.651311	0.371123	0.404192	0.0269779		749.5	0.183524
734.25	0	0	0.0216962	98.5292	0	0.647003	0.371032	0.404112	0.0269772		749.75	0.183405
734.5	0	0	0.0217434	98.5336	0	0.642684	0.370941	0.404032	0.0269765		750	0.183285
734.75	0	0	0.0217908	98.5381	0	0.638356	0.370849	0.40395	0.0269759		750.25	0.183165
735	0	0	0.0218384	98.5425	0	0.634018	0.370756	0.403869	0.0269752		750.5	0.183043
735.25	0	0	0.0218864	98.547	0	0.629669	0.370663	0.403787	0.0269745		750.75	0.182922
735.5	0	0	0.0219346	98.5515	0	0.625311	0.37057	0.403705	0.0269739		751	0.1828
735.75	0	0	0.0219832	98.556	0	0.620943	0.370476	0.403622	0.0269732		751.25	0.182677
736	0	0	0.022032	98.5605	0	0.616564	0.370381	0.403539	0.0269725		751.5	0.182553
736.25	0	0	0.0220811	98.565	0	0.612176	0.370286	0.403455	0.0269718		751.75	0.182429
736.5	0	0	0.0221305	98.5696	0	0.607777	0.37019	0.403371	0.0269712		752	0.182304
736.75	0	0	0.0221801	98.5741	0	0.603368	0.370094	0.403287	0.0269705		752.25	0.182179
737	0	0	0.0222301	98.5787	0	0.598948	0.369997	0.403202	0.0269698		752.5	0.182053
737.25	0	0	0.0222804	98.5832	0	0.594519	0.369899	0.403117	0.0269691		752.75	0.181926
737.5	0	0	0.0223309	98.5878	0	0.590079	0.369801	0.403031	0.0269684		753	0.181799
737.75	0	0	0.0223818	98.5924	0	0.585628	0.369702	0.402945	0.0269677		753.25	0.181671
738	0	0	0.022433	98.597	0	0.581167	0.369603	0.402858	0.026967		753.5	0.181543
738.25	0	0	0.0224844	98.6016	0	0.576696	0.369503	0.402771	0.0269663		753.75	0.181413
738.5	0	0	0.0225362	98.6062	0	0.572214	0.369403	0.402684	0.0269656		754	0.181284
738.75	0	0	0.0225883	98.6108	0	0.567722	0.369302	0.402596	0.0269649		754.25	0.181153
739	0	0	0.0226407	98.6155	0	0.563219	0.3692	0.402508	0.0269642		754.5	0.181022
739.25	0	0	0.0226934	98.6201	0	0.558705	0.369098	0.402419	0.0269635		754.75	0.18089
739.5	0	0	0.0227464	98.6248	0	0.554181	0.368995	0.402329	0.0269628		755	0.180758
739.75	0	0	0.0227997	98.6295	0	0.549646	0.368892	0.40224	0.026962		755.25	0.180625
740	0	0	0.0228534	98.6341	0	0.5451	0.368788	0.402149	0.0269613		755.5	0.180491
740.25	0	0	0.0229074	98.6388	0	0.540543	0.368683	0.402059	0.0269606		755.75	0.180357
740.5	0	0	0.0229617	98.6436	0	0.535975	0.368578	0.401967	0.0269599		756	0.180222
740.75	0	0	0.0230163	98.6483	0	0.531397	0.368472	0.401876	0.0269591		756.25	0.180086
741	0	0	0.0230713	98.653	0	0.526807	0.368366	0.401784	0.0269584		756.5	0.179949
741.25	0	0	0.0231266	98.6578	0	0.522207	0.368258	0.401691	0.0269576		756.75	0.179812
741.5	0	0	0.0231822	98.6625	0	0.517595	0.368151	0.401598	0.0269569		757	0.179675
741.75	0	0	0.0232382	98.6673	0	0.512973	0.368042	0.401504	0.0269562		757.25	0.179536
742	0	0	0.0232945	98.6721	0	0.508339	0.367933	0.40141	0.0269554		757.5	0.179397
742.25	0	0	0.0233511	98.6769	0	0.503694	0.367824	0.401316	0.0269546		757.75	0.179257
742.5	0	0	0.0234081	98.6817	0	0.499037	0.367713	0.40122	0.0269539		758	0.179117
742.75	0	0	0.0234655	98.6865	0	0.49437	0.367602	0.401125	0.0269531		758.25	0.178975
743	0	0	0.0235231	98.6913	0	0.489691	0.367491	0.401029	0.0269524		758.5	0.178834
743.25	0	0	0.0235812	98.6962	0	0.485001	0.367378	0.400932	0.0269516		758.75	0.178691
743.5	0	0	0.0236396	98.701	0	0.480299	0.367265	0.400835	0.0269508		759	0.178548
743.75	0	0	0.0236983	98.7059	0	0.475586	0.367152	0.400737	0.0269501		759.25	0.178404
744	0	0	0.0237575	98.7108	0	0.470861	0.367038	0.400639	0.0269493		759.5	0.178259
744.25	0	0	0.0238169	98.7156	0	0.466125	0.366923	0.40054	0.0269485		759.75	0.178113
744.5	0	0	0.0238768	98.7206	0	0.461377	0.366807	0.400441	0.0269477		760	0.177967
744.75	0	0	0.023937	98.7255	0	0.456617	0.366691	0.400341	0.0269469		760.25	0.17782
745	0	0	0.0239976	98.7304	0	0.451846	0.366574	0.400241	0.0269461		760.5	0.177345
745.25	0	0	0.0240586	98.7353	0	0.447063	0.366456	0.40014	0.0269454		760.75	0.177204
745.5	0	0	0.0241199	98.7403	0	0.442268	0.366338	0.400039	0.0269446		761	0.177064
745.75	0	0	0.0241816	98.7453	0	0.437461	0.366218	0.399937	0.0269438		761.25	0.176924
746	0	0	0.0242437	98.7502	0	0.432642	0.366099	0.399834	0.026943		761.5	0.176783
746.25	0	0	0.0243062	98.7552	0	0.427811	0.365978	0.399731	0.0269421		761.75	0.176642
746.5	0	0	0.0243657	98.7599	0	0.42331	0.36586	0.399633	0.0269413		762	0.1765
746.75	0	0	0.0244229	98.7643	0	0.419054	0.365744	0.399539	0.0269405		762.25	0.176358
747	0	0	0.0244803	98.7687	0	0.414794	0.365627	0.399444	0.0269397		762.5	0.176215
747.25	0	0	0.0245381	98.7731	0	0.410532	0.36551	0.399349	0.0269389		762.75	0.176072
747.5	0	0	0.0245961	98.7776	0	0.406266	0.365392	0.399253	0.026938		763	0.175928
747.75	0	0	0.0246545	98.782	0	0.401998	0.365274	0.399157	0.0269372		763.25	0.175784
748	0	0	0.0247131	98.7864	0	0.397727	0.365154	0.39906	0.0269363		763.5	0.175639
748.25	0	0	0.024772	98.7908	0	0.393453	0.365035	0.398964	0.0269355		763.75	0.175493
748.5	0	0	0.0248312	98.7953	0	0.389177	0.364914	0.398866	0.0269346		764	0.175347
748.75	0	0	0.0248907	98.7997	0	0.384897	0.364793	0.398769	0.0269338		764.25	0.1752
749	0	0	0.0249505	98.8042	0	0.380614	0.364672	0.39867	0.0269329		764.5	0.175053
749.25	0	0	0.0250105	98.8086	0	0.376329	0.36455	0.398572	0.0269321		764.75	0.174905
749.5	0	0	0.0250709	98.8131	0	0.37204	0.364427	0.398473	0.0269312		765	0.174756
749.75	0	0	0.0251316	98.8175	0	0.367749	0.364304	0.398374	0.0269303		765.25	0.174607
750	0	0	0.0251926	98.822	0	0.363455	0.36418	0.398274	0.0269295		765.5	0.174457
750.25	0	0	0.0252539	98.8264	0	0.359157	0.364055	0.398174	0.0269286		765.75	0.174307
750.5	0	0	0.0253155	98.8309	0	0.354857	0.36393	0.398073	0.0269277		766	0.174156
750.75	0	0	0.0253774	98.8354	0	0.350554	0.363804	0.397972	0.0269268		766.25	0.174004
751	0	0	0.0254397	98.8398	0	0.346248	0.363677	0.39787	0.0269259		766.5	0.173852
751.25	0	0	0.0255022	98.8443	0	0.341939	0.36355	0.397768	0.026925		766.75	0.173699
751.5	0	0	0.0255651	98.8488	0	0.337627	0.363422	0.397666	0.0269241		767	0.173546
751.75	0	0	0.0256283	98.8533	0	0.333312	0.363294	0.397563	0.0269232		767.25	0.173391
752	0	0	0.0256918	98.8578	0	0.328994	0.363165	0.39746	0.0269223		767.5	0.173237
752.25	0	0	0.0257556	98.8623	0	0.324673	0.363035	0.397356	0.0269214		767.75	0.173081
752.5	0	0	0.0258198	98.8668	0	0.320348	0.362905	0.397252	0.0269205		768	0.172925
752.75	0	0	0.0258842	98.8713	0	0.316021	0.362774	0.397147	0.0269196		768.25	0.172768
753	0	0	0.0259491	98.8758	0	0.311691	0.362642	0.397042	0.0269187		768.5	0.172611
753.25	0	0	0.0260142	98.8803	0	0.307358	0.36251	0.396937	0.0269177		768.75	0.172453
753.5	0	0	0.0260797	98.8848	0	0.303022	0.362377	0.39683	0.0269168		769	0.172294
753.75	0	0	0.0261455	98.8893	0	0.298683	0.362243	0.396724	0.0269159		769.25	0.172134
754	0	0	0.0262117	98.8938	0	0.294341	0.362109	0.396617	0.0269149		769.5	0.171974
754.25	0	0	0.0262782	98.8983	0	0.289996	0.361974	0.39651	0.026914		769.75	0.171813
754.5	0	0	0.026345	98.9029	0	0.285647	0.361838	0.396402	0.026913		770	0.171652
754.75	0	0	0.0264122	98.9074	0	0.281296	0.361701	0.396293	0.0269121		770.25	0.17149
755	0	0	0.0264798	98.9119	0	0.276941	0.361564	0.396184	0.0269111		770.5	0.171327
755.25	0	0	0.0265477	98.9165	0	0.272584	0.361427	0.396075	0.0269102		770.703	0.171194
755.5	0	0	0.026616	98.921	0	0.268223	0.361288	0.395965	0.0269092		770.75	0.171161
755.75	0	0	0.0266846	98.9255	0	0.26386	0.361149	0.395855	0.0269082		771	0.170985
756	0	0	0.0267536	98.9301	0	0.259493	0.361009	0.395744	0.0269072		771.25	0.170808
756.25	0	0	0.0268229	98.9346	0	0.255123	0.360869	0.395633	0.0269062		771.5	0.17063
756.5	0	0	0.0268926	98.9392	0	0.25075	0.360728	0.395521	0.0269053		771.75	0.170452
756.75	0	0	0.0269627	98.9438	0	0.246374	0.360586	0.395408	0.0269043		772	0.170273
757	0	0	0.0270331	98.9483	0	0.241995	0.360443	0.395296	0.0269033		772.25	0.170092
757.25	0	0	0.027104	98.9529	0	0.237612	0.3603	0.395182	0.0269023		772.5	0.169911
757.5	0	0	0.0271752	98.9575	0	0.233227	0.360156	0.395068	0.0269013		772.75	0.169729
757.75	0	0	0.0272468	98.9621	0	0.228838	0.360011	0.394954	0.0269002		773	0.169546
758	0	0	0.0273187	98.9666	0	0.224446	0.359865	0.394839	0.0268992		773.25	0.169362
758.25	0	0	0.0273911	98.9712	0	0.220051	0.359719	0.394724	0.0268982		773.5	0.169178
758.5	0	0	0.0274638	98.9758	0	0.215653	0.359572	0.394608	0.0268972		773.75	0.168992
758.75	0	0	0.0275369	98.9804	0	0.211252	0.359425	0.394491	0.0268961		774	0.168805
759	0	0	0.0276105	98.985	0	0.206847	0.359276	0.394374	0.0268951		774.25	0.168618
759.25	0	0	0.0276844	98.9896	0	0.202439	0.359127	0.394256	0.026894		774.5	0.168429
759.5	0	0	0.0278786	99.0113	0	0.181176	0.358785	0.394031	0.0268518		774.75	0.16824
759.75	0	0	0.0279479	99.0169	0	0.175776	0.358642	0.393918	0.0268516		775	0.16805
760	0	0	0.0280182	99.0222	0	0.170607	0.3585	0.393804	0.0268513		775.25	0.167859
760.25	0	0	0.0280891	99.0275	0	0.165551	0.358357	0.39369	0.0268509		775.5	0.167667
760.5	0	0	0.0281606	99.0326	0	0.160564	0.358214	0.393574	0.0268504		775.75	0.167473
760.75	0	0	0.0282325	99.0378	0	0.155626	0.35807	0.393458	0.0268499		776	0.167279
761	0	0	0.0283049	99.0429	0	0.150723	0.357926	0.393342	0.0268494		776.25	0.167084
761.25	0	0	0.0283778	99.0479	0	0.145847	0.357781	0.393225	0.0268488		776.5	0.166888
761.5	0	0	0.0284511	99.053	0	0.140994	0.357636	0.393107	0.0268482		776.75	0.166691
761.75	0	0	0.0285248	99.058	0	0.136158	0.35749	0.392989	0.0268476		777	0.166493
762	0	0	0.0285989	99.063	0	0.131337	0.357343	0.39287	0.026847		777.25	0.166295
762.25	0	0	0.0286734	99.068	0	0.126528	0.357196	0.39275	0.0268464		777.5	0.166095
762.5	0	0	0.0287484	99.073	0	0.121731	0.357049	0.392631	0.0268457		777.75	0.165894
762.75	0	0	0.0288238	99.078	0	0.116942	0.3569	0.39251	0.0268451		778	0.165692
763	0	0	0.0288996	99.083	0	0.112161	0.356752	0.392389	0.0268444		778.25	0.165489
763.25	0	0	0.0289758	99.0879	0	0.107386	0.356602	0.392267	0.0268437		778.5	0.165285
763.5	0	0	0.0290524	99.0929	0	0.102618	0.356452	0.392145	0.026843		778.75	0.16508
763.75	0	0	0.0291294	99.0978	0	0.0978547	0.356302	0.392022	0.0268423		779	0.164874
764	0	0	0.0292069	99.1028	0	0.0930959	0.35615	0.391899	0.0268416		779.25	0.164667
764.25	0	0	0.0292848	99.1078	0	0.0883411	0.355998	0.391775	0.0268408		779.5	0.164459
764.5	0	0	0.0293631	99.1127	0	0.0835896	0.355846	0.39165	0.0268401		779.75	0.16425
764.75	0	0	0.0294418	99.1177	0	0.0788412	0.355693	0.391525	0.0268394		780	0.164039
765	0	0	0.0295209	99.1226	0	0.0740952	0.355539	0.3914	0.0268386		780.25	0.163828
765.25	0	0	0.0296005	99.1276	0	0.0693516	0.355385	0.391273	0.0268378		780.5	0.163616
765.5	0	0	0.0296805	99.1325	0	0.0646098	0.355229	0.391146	0.0268371		780.75	0.163402
765.75	0	0	0.029761	99.1374	0	0.0598697	0.355074	0.391019	0.0268363		781	0.163188
766	0	0	0.0298418	99.1424	0	0.0551309	0.354917	0.390891	0.0268355		781.25	0.162972
766.25	0	0	0.0299231	99.1473	0	0.0503933	0.35476	0.390762	0.0268347		781.5	0.162756
766.5	0	0	0.0300049	99.1523	0	0.0456566	0.354602	0.390633	0.0268339		781.75	0.162538
766.75	0	0	0.0300871	99.1572	0	0.0409207	0.354444	0.390503	0.0268331		781.758	0.162531
767	0	0	0.0301697	99.1622	0	0.0361852	0.354285	0.390373	0.0268323		782	0.160949
767.25	0	0	0.0302528	99.1671	0	0.0314502	0.354125	0.390242	0.0268315		782.25	0.159294
767.5	0	0	0.0303364	99.172	0	0.0267154	0.353965	0.39011	0.0268306		782.5	0.157616
767.75	0	0	0.0304204	99.177	0	0.0219806	0.353804	0.389978	0.0268298		782.75	0.155916
768	0	0	0.0305048	99.1819	0	0.0172458	0.353642	0.389845	0.0268289		783	0.154193
768.25	0	0	0.0305898	99.1869	0	0.0125108	0.353479	0.389711	0.0268281		783.25	0.152448
768.5	0	0	0.0306752	99.1918	0	0.00777555	0.353316	0.389577	0.0268272		783.5	0.150679
768.75	0	0	0.030761	99.1968	0	0.00303986	0.353152	0.389442	0.0268264		783.75	0.148888
768.91	0	0	0.0308164	99.2	0	0	0.353047	0.389356	0.0268258		784	0.147073
769	0	0	0.0308493	99.2	0	0	0.352983	0.389305	0.0268254		784.25	0.145234
769.25	0	0	0.0309414	99.2003	0	0	0.352807	0.389162	0.0268242		784.5	0.143372
769.5	0	0	0.031034	99.2005	0	0	0.352629	0.389018	0.026823		784.75	0.141486
769.75	0	0	0.0311272	99.2007	0	0	0.352451	0.388874	0.0268219		785	0.139576
770	0	0	0.0312209	99.201	0	0	0.352272	0.388729	0.0268207		785.25	0.137641
770.25	0	0	0.0313151	99.2012	0	0	0.352092	0.388584	0.0268195		785.5	0.135683
770.5	0	0	0.0314099	99.2014	0	0	0.351911	0.388437	0.0268183		785.75	0.133699
770.75	0	0	0.0315052	99.2017	0	0	0.351729	0.38829	0.0268171		786	0.131691
771	0	0	0.031601	99.2019	0	0	0.351546	0.388142	0.0268159		786.25	0.129658
771.25	0	0	0.0316974	99.2021	0	0	0.351362	0.387994	0.0268147		786.5	0.127599
771.5	0	0	0.0317943	99.2024	0	0	0.351177	0.387845	0.0268135		786.75	0.125515
771.75	0	0	0.0318918	99.2026	0	0	0.350992	0.387695	0.0268123		787	0.123406
772	0	0	0.0319899	99.2028	0	0	0.350805	0.387544	0.0268111		787.25	0.121271
772.25	0	0	0.0320885	99.2031	0	0	0.350618	0.387393	0.0268099		787.5	0.11911
772.5	0	0	0.0321877	99.2033	0	0	0.350429	0.387241	0.0268087		787.75	0.116923
772.75	0	0	0.0322875	99.2036	0	0	0.35024	0.387088	0.0268075		788	0.114709
773	0	0	0.0323879	99.2038	0	0	0.35005	0.386934	0.0268062		788.25	0.11247
773.25	0	0	0.0324888	99.2041	0	0	0.349858	0.386779	0.026805		788.5	0.110203
773.5	0	0	0.0325904	99.2043	0	0	0.349666	0.386624	0.0268037		788.75	0.107911
773.75	0	0	0.0326925	99.2046	0	0	0.349473	0.386468	0.0268025		789	0.105591
774	0	0	0.0327953	99.2048	0	0	0.349279	0.386311	0.0268012		789.25	0.103244
774.25	0	0	0.0328987	99.2051	0	0	0.349084	0.386154	0.0268		789.5	0.10087
774.5	0	0	0.0330026	99.2053	0	0	0.348887	0.385995	0.0267987		789.75	0.0984682
774.75	0	0	0.0331073	99.2056	0	0	0.34869	0.385836	0.0267975		790	0.0960392
775	0	0	0.0332125	99.2058	0	0	0.348492	0.385676	0.0267962		790.25	0.0935825
775.25	0	0	0.0333184	99.2061	0	0	0.348293	0.385515	0.0267949		790.5	0.0910981
775.5	0	0	0.0334249	99.2063	0	0	0.348093	0.385353	0.0267936		790.75	0.0885857
775.75	0	0	0.033532	99.2066	0	0	0.347892	0.385191	0.0267924		791	0.0860452
776	0	0	0.0336398	99.2069	0	0	0.34769	0.385027	0.0267911		791.25	0.0834765
776.25	0	0	0.0337483	99.2071	0	0	0.347486	0.384863	0.0267898		791.5	0.0808794
776.5	0	0	0.0338574	99.2074	0	0	0.347282	0.384698	0.0267885		791.75	0.0782539
776.75	0	0	0.0339672	99.2076	0	0	0.347077	0.384532	0.0267872		792	0.0755998
777	0	0	0.0340777	99.2079	0	0	0.34687	0.384365	0.0267859		792.25	0.0729169
777.25	0	0	0.0341889	99.2082	0	0	0.346663	0.384198	0.0267845		792.5	0.0702052
777.5	0	0	0.0343007	99.2084	0	0	0.346455	0.384029	0.0267832		792.75	0.0674646
777.75	0	0	0.0344133	99.2087	0	0	0.346245	0.383859	0.0267819		793	0.0646949
778	0	0	0.0345265	99.209	0	0	0.346034	0.383689	0.0267806		793.25	0.0618961
778.25	0	0	0.0346405	99.2092	0	0	0.345823	0.383518	0.0267792		793.5	0.059068
778.5	0	0	0.0347552	99.2095	0	0	0.34561	0.383345	0.0267779		793.75	0.0562106
778.75	0	0	0.0348706	99.2098	0	0	0.345396	0.383172	0.0267765		794	0.0533237
779	0	0	0.0349868	99.2101	0	0	0.345181	0.382998	0.0267752		794.25	0.0504074
779.25	0	0	0.0351036	99.2103	0	0	0.344965	0.382823	0.0267738		794.5	0.0474614
779.329	0	0	0.0351407	99.2104	0	0	0.344897	0.382768	0.0267734		794.75	0.0444858
779.5	0	0.151706	0.0350328	99.0599	0	0	0.343829	0.382789	0.0267731		795	0.0414805
779.75	0	0.375076	0.0348726	98.8382	0	0	0.342252	0.382822	0.0267727		795.25	0.0384454
780	0	0.600508	0.0347094	98.6145	0	0	0.340654	0.382857	0.0267723		795.5	0.0353804
780.25	0	0.828014	0.0345433	98.3887	0	0	0.339034	0.382894	0.026772		795.75	0.0322856
780.5	0	1.0576	0.034374	98.1609	0	0	0.337393	0.382933	0.0267716		796	0.0291609
780.75	0	1.28929	0.0342017	97.931	0	0	0.33573	0.382974	0.0267712		796.25	0.0260062
781	0	1.5231	0.0340262	97.699	0	0	0.334045	0.383018	0.0267709		796.5	0.0228215
781.25	0	1.75902	0.0338475	97.465	0	0	0.332338	0.383064	0.0267706		796.75	0.0196068
781.5	0	1.99708	0.0336657	97.2288	0	0	0.330608	0.383112	0.0267702		797	0.016362
781.75	0	2.23728	0.0334806	96.9904	0	0	0.328856	0.383162	0.0267699		797.25	0.0130873
782	0	2.47965	0.0332922	96.75	0	0	0.327081	0.383215	0.0267696		797.5	0.00978249
782.25	0	2.72418	0.0331006	96.5074	0	0	0.325283	0.38327	0.0267694		797.75	0.00644767
782.5	0	2.9709	0.0329056	96.2626	0	0	0.323462	0.383327	0.0267691		798	0.00308284
782.75	0	3.21981	0.0327072	96.0157	0	0	0.321617	0.383387	0.0267688		798.227	0
783	0	3.47093	0.0325053	95.7666	0	0	0.31975	0.383449	0.0267686		798.25	0
783.25	0	3.72426	0.0323001	95.5153	0	0	0.317858	0.383514	0.0267684		798.5	0
783.5	0	3.97982	0.0320913	95.2618	0	0	0.315942	0.383581	0.0267681		798.75	0
783.75	0	4.23763	0.031879	95.0061	0	0	0.314003	0.383651	0.0267679		799	0
784	0	4.49768	0.0316631	94.7481	0	0	0.312039	0.383723	0.0267678		799.25	0
784.25	0	4.75999	0.0314437	94.4879	0	0	0.310051	0.383798	0.0267676		799.5	0
784.5	0	5.02457	0.0312206	94.2255	0	0	0.308038	0.383876	0.0267674		799.75	0
784.75	0	5.29144	0.0309938	93.9608	0	0	0.306	0.383956	0.0267673		800	0
785	0	5.5606	0.0307633	93.6939	0	0	0.303938	0.384039	0.0267671		800.25	0
785.25	0	5.83206	0.030529	93.4247	0	0	0.30185	0.384125	0.026767		800.5	0
785.5	0	6.10583	0.0302909	93.1532	0	0	0.299737	0.384213	0.0267669		800.75	0
785.75	0	6.38192	0.030049	92.8794	0	0	0.297598	0.384304	0.0267669		801	0
786	0	6.66034	0.0298032	92.6033	0	0	0.295434	0.384399	0.0267668		801.25	0
786.25	0	6.94111	0.0295535	92.3248	0	0	0.293243	0.384495	0.0267667		801.5	0
786.5	0	7.22422	0.0292999	92.0441	0	0	0.291027	0.384595	0.0267667		801.75	0
786.75	0	7.50969	0.0290423	91.761	0	0	0.288784	0.384698	0.0267667		802	0
787	0	7.79752	0.0287806	91.4756	0	0	0.286515	0.384804	0.0267667		802.25	0
787.25	0	8.08773	0.0285149	91.1879	0	0	0.28422	0.384912	0.0267667		802.5	0
787.5	0	8.38032	0.028245	90.8977	0	0	0.281898	0.385024	0.0267667		802.602	0
787.75	0	8.6753	0.027971	90.6053	0	0	0.279549	0.385139	0.0267668		802.75	0
788	0	8.97268	0.0276928	90.3104	0	0	0.277173	0.385257	0.0267668		803	0
788.25	0	9.27246	0.0274104	90.0132	0	0	0.274769	0.385378	0.0267669		803.25	0
788.5	0	9.57465	0.0271237	89.7136	0	0	0.272339	0.385502	0.026767		803.5	0
788.75	0	9.87926	0.0268326	89.4116	0	0	0.269881	0.38563	0.0267671		803.75	0
789	0	10.1863	0.0265373	89.1073	0	0	0.267395	0.385761	0.0267673		804	0
789.25	0	10.4957	0.0262375	88.8005	0	0	0.264881	0.385895	0.0267674		804.25	0
789.5	0	10.8076	0.0259333	88.4913	0	0	0.26234	0.386032	0.0267676		804.5	0
789.75	0	11.122	0.0256247	88.1797	0	0	0.25977	0.386173	0.0267678		804.75	0
790	0	11.4387	0.0253115	87.8657	0	0	0.257173	0.386317	0.026768		805	0
790.25	0	11.7579	0.0249938	87.5493	0	0	0.254547	0.386464	0.0267682		805.25	0
790.5	0	12.0796	0.0246714	87.2304	0	0	0.251892	0.386615	0.0267685		805.5	0
790.75	0	12.4037	0.0243445	86.9092	0	0	0.249209	0.38677	0.0267687		805.75	0
791	0	12.7303	0.0240128	86.5855	0	0	0.246497	0.386928	0.026769		806	0
791.25	0	13.0593	0.0236765	86.2594	0	0	0.243756	0.387089	0.0267693		806.25	0
791.5	0	13.3908	0.0233354	85.9308	0	0	0.240987	0.387255	0.0267696		806.5	0
791.75	0	13.7248	0.0229895	85.5999	0	0	0.238188	0.387423	0.02677		806.75	0
792	0	14.0612	0.0226388	85.2664	0	0	0.23536	0.387596	0.0267704		807	0
792.25	0	14.4001	0.0222832	84.9306	0	0	0.232503	0.387772	0.0267707		807.25	0
792.5	0	14.7414	0.0219226	84.5923	0	0	0.229617	0.387952	0.0267712		807.5	0
792.75	0	15.0852	0.0215572	84.2516	0	0	0.226701	0.388136	0.0267716		807.75	0
793	0	15.4315	0.0211867	83.9085	0	0	0.223756	0.388324	0.026772		808	0
793.25	0	15.7802	0.0208112	83.5629	0	0	0.220781	0.388515	0.0267725		808.25	0
793.5	0	16.1314	0.0204307	83.215	0	0	0.217776	0.388711	0.026773		808.5	0
793.75	0	16.485	0.020045	82.8645	0	0	0.214742	0.38891	0.0267735		808.75	0
794	0	16.8411	0.0196543	82.5117	0	0	0.211678	0.389113	0.026774		809	0
794.25	0	17.1996	0.0192583	82.1565	0	0	0.208584	0.38932	0.0267746		809.25	0
794.5	0	17.5605	0.0188571	81.7988	0	0	0.20546	0.389532	0.0267752		809.5	0
794.75	0	17.9239	0.0184507	81.4388	0	0	0.202306	0.389747	0.0267758		809.75	0
795	0	18.2898	0.0180389	81.0763	0	0	0.199122	0.389967	0.0267764		810	0
795.25	0	18.658	0.0176219	80.7115	0	0	0.195908	0.39019	0.026777		810.25	0
795.5	0	19.0287	0.0171995	80.3443	0	0	0.192665	0.390418	0.0267777		810.5	0
795.75	0	19.4018	0.0167717	79.9747	0	0	0.189391	0.39065	0.0267784		810.75	0
796	0	19.7772	0.0163384	79.6027	0	0	0.186087	0.390887	0.0267791		811	0
796.25	0	20.1551	0.0158997	79.2284	0	0	0.182753	0.391127	0.0267799		811.25	0
796.5	0	20.5353	0.0154555	78.8517	0	0	0.179388	0.391372	0.0267806		811.5	0
796.75	0	20.9179	0.0150058	78.4727	0	0	0.175994	0.391621	0.0267814		811.75	0
797	0	21.3029	0.0145505	78.0913	0	0	0.17257	0.391875	0.0267822		812	0
797.25	0	21.6902	0.0140897	77.7077	0	0	0.169116	0.392133	0.026783		812.25	0
797.5	0	22.0798	0.0136232	77.3217	0	0	0.165631	0.392396	0.0267839		812.5	0
797.75	0	22.4718	0.013151	76.9335	0	0	0.162117	0.392662	0.0267848		812.75	0
798	0	22.8661	0.0126732	76.543	0	0	0.158573	0.392934	0.0267857		813	0
798.25	0	23.2626	0.0121896	76.1502	0	0	0.154999	0.39321	0.0267866		813.25	0
798.5	0	23.6614	0.0117004	75.7552	0	0	0.151395	0.39349	0.0267876		813.5	0
798.75	0	24.0625	0.0112053	75.358	0	0	0.147761	0.393775	0.0267885		813.75	0
799	0	24.4658	0.0107045	74.9585	0	0	0.144098	0.394065	0.0267895		814	0
799.25	0	24.8714	0.0101978	74.5569	0	0	0.140406	0.39436	0.0267906		814.25	0
799.5	0	25.2791	0.00968533	74.1531	0	0	0.136683	0.394659	0.0267916		814.5	0
799.75	0	25.689	0.00916697	73.7471	0	0	0.132932	0.394962	0.0267927		814.75	0
800	0	26.1011	0.00864272	73.3391	0	0	0.129151	0.395271	0.0267938		815	0
800.25	0	26.5153	0.00811255	72.9289	0	0	0.125341	0.395584	0.0267949		815.25	0
800.5	0	26.9316	0.00757646	72.5166	0	0	0.121503	0.395902	0.026796		815.5	0
800.75	0	27.35	0.00703442	72.1023	0	0	0.117635	0.396225	0.0267972		815.75	0
801	0	27.7705	0.00648641	71.6859	0	0	0.113738	0.396552	0.0267984		816	0
801.25	0	28.193	0.0059324	71.2676	0	0	0.109814	0.396885	0.0267996		816.25	0
801.5	0	28.6175	0.0053724	70.8472	0	0	0.10586	0.397222	0.0268009		816.5	0
801.75	0	29.0441	0.00480637	70.4249	0	0	0.101879	0.397564	0.0268021		816.75	0
802	0	29.4726	0.00423431	70.0006	0	0	0.0978693	0.397911	0.0268034		817	0
802.25	0	29.903	0.0036562	69.5745	0	0	0.093832	0.398263	0.0268048		817.25	0
802.5	0	30.3353	0.00307203	69.1464	0	0	0.0897671	0.39862	0.0268061		817.5	0
802.75	0	30.7695	0.00248178	68.7165	0	0	0.0856748	0.398982	0.0268075		817.75	0
803	0	31.2055	0.00188546	68.2849	0	0	0.0815553	0.399349	0.0268089		818	0
803.25	0	31.6434	0.00128304	67.8514	0	0	0.0774088	0.399721	0.0268103		818.25	0
803.5	0	32.083	0.000674525	67.4161	0	0	0.0732356	0.400098	0.0268118		818.5	0
803.75	0	32.5244	5.99054e-05	66.9792	0	0	0.0690359	0.40048	0.0268132		818.75	0
803.774	0	32.5673	0	66.9367	0	0	0.0686274	0.400517	0.0268134		819	0
804	0	32.947	0	66.5611	0	0	0.0648584	0.400254	0.0268133		819.25	0
804.25	0	33.3689	0	66.1437	0	0	0.0606598	0.399963	0.0268132		819.5	0
804.5	0	33.7922	0	65.7249	0	0	0.0564351	0.399672	0.0268131		819.75	0
804.75	0	34.217	0	65.3046	0	0	0.0521847	0.399381	0.0268131		820	0
805	0	34.6432	0	64.883	0	0	0.0479088	0.399089	0.0268131		820.25	0
805.25	0	35.0707	0	64.4601	0	0	0.0436076	0.398798	0.0268132		820.5	0
805.5	0	35.4996	0	64.0358	0	0	0.0392814	0.398506	0.0268133		820.75	0
805.75	0	35.9298	0	63.6103	0	0	0.0349304	0.398215	0.0268134		821	0
806	0	36.3612	0	63.1835	0	0	0.030555	0.397923	0.0268136		821.25	0
806.25	0	36.7939	0	62.7555	0	0	0.0261554	0.397632	0.0268138		821.5	0
806.5	0	37.2277	0	62.3264	0	0	0.0217318	0.39734	0.026814		821.75	0
806.75	0	37.6627	0	61.8961	0	0	0.0172847	0.397048	0.0268143		822	0
807	0	38.0988	0	61.4648	0	0	0.0128142	0.396756	0.0268146		822.25	0
807.25	0	38.536	0	61.0324	0	0	0.00832072	0.396465	0.026815		822.5	0
807.5	0	38.9742	0	60.599	0	0	0.00380456	0.396173	0.0268154		822.75	0
807.71	0	39.3424	0	60.2349	0	0	0	0.395928	0.0268158		823	0
807.75	0	39.3869	0	60.1904	0	0	0	0.395896	0.0268156		823.25	0
808	0	39.6632	0	59.9143	0	0	0	0.395694	0.0268147		823.5	0
808.25	0	39.9406	0	59.6371	0	0	0	0.395492	0.0268137		823.75	0
808.5	0	40.2192	0	59.3587	0	0	0	0.395289	0.0268127		824	0
808.75	0	40.4988	0	59.0793	0	0	0	0.395086	0.0268118		824.25	0
809	0	40.7796	0	58.7987	0	0	0	0.394882	0.0268108		824.5	0
809.25	0	41.0614	0	58.5171	0	0	0	0.394678	0.0268099		824.75	0
809.5	0	41.3443	0	58.2344	0	0	0	0.394473	0.026809		825	0
809.75	0	41.6283	0	57.9507	0	0	0	0.394268	0.0268081		825.25	0
810	0	41.9133	0	57.6659	0	0	0	0.394062	0.0268071		825.5	0
810.25	0	42.1993	0	57.38	0	0	0	0.393855	0.0268062		825.75	0
810.5	0	42.4863	0	57.0932	0	0	0	0.393648	0.0268053		826	0
810.75	0	42.7744	0	56.8054	0	0	0	0.39344	0.0268044		826.25	0
811	0	43.0634	0	56.5165	0	0	0	0.393232	0.0268035		826.5	0
811.25	0	43.3535	0	56.2267	0	0	0	0.393023	0.0268027		826.75	0
811.5	0	43.6445	0	55.9359	0	0	0	0.392814	0.0268018		827	0
811.75	0	43.9364	0	55.6442	0	0	0	0.392604	0.0268009		827.25	0
812	0	44.2293	0	55.3516	0	0	0	0.392394	0.0268001		827.5	0
812.25	0	44.523	0	55.058	0	0	0	0.392183	0.0267992		827.75	0
812.5	0	44.8177	0	54.7635	0	0	0	0.391972	0.0267984		828	0
812.75	0	45.1133	0	54.4681	0	0	0	0.39176	0.0267975		828.25	0
813	0	45.4098	0	54.1719	0	0	0	0.391548	0.0267967		828.5	0
813.25	0	45.7071	0	53.8748	0	0	0	0.391335	0.0267959		828.75	0
813.5	0	46.0052	0	53.5768	0	0	0	0.391122	0.0267951		829	0
813.75	0	46.3042	0	53.2781	0	0	0	0.390908	0.0267943		829.25	0
814	0	46.604	0	52.9785	0	0	0	0.390694	0.0267935		829.5	0
814.25	0	46.9046	0	52.6781	0	0	0	0.390479	0.0267927		829.75	0
814.5	0	47.2059	0	52.377	0	0	0	0.390264	0.026792		830	0
814.75	0	47.508	0	52.0751	0	0	0	0.390048	0.0267912		830.25	0
815	0	47.8109	0	51.7725	0	0	0	0.389832	0.0267905		830.5	0
815.25	0	48.1145	0	51.4691	0	0	0	0.389615	0.0267897		830.75	0
815.5	0	48.4187	0	51.1651	0	0	0	0.389398	0.026789		831	0
815.75	0	48.7237	0	50.8603	0	0	0	0.38918	0.0267883		831.25	0
816	0	49.0293	0	50.5549	0	0	0	0.388962	0.0267876		831.5	0
816.25	0	49.3356	0	50.2489	0	0	0	0.388744	0.0267869		831.75	0
816.5	0	49.6425	0	49.9422	0	0	0	0.388525	0.0267862		832	0
816.75	0	49.95	0	49.6349	0	0	0	0.388305	0.0267855		832.25	0
817	0	50.2581	0	49.327	0	0	0	0.388086	0.0267848		832.5	0
817.25	0	50.5668	0	49.0185	0	0	0	0.387865	0.0267842		832.75	0
817.5	0	50.8761	0	48.7095	0	0	0	0.387645	0.0267835		833	0
817.75	0	51.1859	0	48.3999	0	0	0	0.387424	0.0267829		833.25	0
818	0	51.4961	0	48.0899	0	0	0	0.387202	0.0267823		833.5	0
818.25	0	51.8069	0	47.7793	0	0	0	0.38698	0.0267817		833.75	0
818.5	0	52.1182	0	47.4683	0	0	0	0.386758	0.0267811		834	0
818.75	0	52.4299	0	47.1568	0	0	0	0.386535	0.0267805		834.25	0
819	0	52.7421	0	46.8448	0	0	0	0.386312	0.0267799		834.5	0
819.25	0	53.0546	0	46.5325	0	0	0	0.386088	0.0267794		834.75	0
819.5	0	53.3676	0	46.2198	0	0	0	0.385864	0.0267788		835	0
819.75	0	53.6809	0	45.9066	0	0	0	0.38564	0.0267783		835.25	0
820	0	53.9946	0	45.5932	0	0	0	0.385415	0.0267778		835.5	0
820.25	0	54.3087	0	45.2794	0	0	0	0.38519	0.0267772		835.75	0
820.5	0	54.623	0	44.9653	0	0	0	0.384964	0.0267767		836	0
820.75	0	54.9376	0	44.6509	0	0	0	0.384739	0.0267763		836.25	0
821	0	55.2525	0	44.3362	0	0	0	0.384512	0.0267758		836.5	0
821.25	0	55.5677	0	44.0213	0	0	0	0.384286	0.0267753		836.75	0
821.5	0	55.883	0	43.7061	0	0	0	0.384059	0.0267749		837	0
821.75	0	56.1986	0	43.3908	0	0	0	0.383831	0.0267744		837.25	0
822	0	56.5144	0	43.0752	0	0	0	0.383604	0.026774		837.5	0
822.25	0	56.8303	0	42.7595	0	0	0	0.383376	0.0267736		837.75	0
822.5	0	57.1464	0	42.4437	0	0	0	0.383147	0.0267732		838	0
822.75	0	57.4626	0	42.1277	0	0	0	0.382918	0.0267728		838.25	0
823	0	57.7789	0	41.8116	0	0	0	0.382689	0.0267725		838.5	0
823.25	0	58.0953	0	41.4955	0	0	0	0.38246	0.0267721		838.75	0
823.5	0	58.4118	0	41.1792	0	0	0	0.38223	0.0267718		839	0
823.75	0	58.7282	0	40.863	0	0	0	0.382	0.0267714		839.25	0
824	0	59.0447	0	40.5467	0	0	0	0.38177	0.0267711		839.5	0
824.25	0	59.3612	0	40.2305	0	0	0	0.381539	0.0267708		839.75	0
824.5	0	59.6777	0	39.9142	0	0	0	0.381308	0.0267706		840	0
824.75	0	59.9941	0	39.598	0	0	0	0.381076	0.0267703		840.25	0
825	0	60.3105	0	39.2819	0	0	0	0.380845	0.02677		840.5	0
825.25	0	60.6268	0	38.9658	0	0	0	0.380613	0.0267698		840.75	0
825.5	0	60.9429	0	38.6499	0	0	0	0.38038	0.0267696		841	0
825.75	0	61.259	0	38.3341	0	0	0	0.380148	0.0267694		841.25	0
826	0	61.5749	0	38.0185	0	0	0	0.379915	0.0267692		841.5	0
826.25	0	61.8906	0	37.703	0	0	0	0.379682	0.026769		841.75	0
826.5	0	62.2061	0	37.3877	0	0	0	0.379448	0.0267688		842	0
826.75	0	62.5214	0	37.0726	0	0	0	0.379215	0.0267687		842.25	0
827	0	62.8365	0	36.7577	0	0	0	0.378981	0.0267685		842.5	0
827.25	0	63.1514	0	36.4431	0	0	0	0.378746	0.0267684		842.75	0
827.5	0	63.4659	0	36.1288	0	0	0	0.378512	0.0267683		843	0
827.75	0	63.7802	0	35.8148	0	0	0	0.378277	0.0267682		843.25	0
828	0	64.0942	0	35.501	0	0	0	0.378042	0.0267681		843.5	0
828.25	0	64.4078	0	35.1876	0	0	0	0.377806	0.0267681		843.75	0
828.5	0	64.7211	0	34.8746	0	0	0	0.377571	0.026768		844	0
828.75	0	65.034	0	34.5619	0	0	0	0.377335	0.026768		844.25	0
829	0	65.3465	0	34.2496	0	0	0	0.377099	0.026768		844.5	0
829.25	0	65.6586	0	33.9377	0	0	0	0.376862	0.026768		844.75	0
829.5	0	65.9703	0	33.6263	0	0	0	0.376626	0.026768		845	0
829.75	0	66.2816	0	33.3152	0	0	0	0.376389	0.026768		845.25	0
830	0	66.5924	0	33.0047	0	0	0	0.376152	0.026768		845.5	0
830.25	0	66.9027	0	32.6946	0	0	0	0.375914	0.0267681		845.75	0
830.5	0	67.2125	0	32.385	0	0	0	0.375676	0.0267682		846	0
830.75	0	67.5218	0	32.076	0	0	0	0.375439	0.0267683		846.25	0
831	0	67.8306	0	31.7675	0	0	0	0.3752	0.0267684		846.5	0
831.25	0	68.1388	0	31.4595	0	0	0	0.374962	0.0267685		846.75	0
831.5	0	68.4464	0	31.1521	0	0	0	0.374724	0.0267686		847	0
831.75	0	68.7535	0	30.8453	0	0	0	0.374485	0.0267688		847.25	0
832	0	69.06	0	30.539	0	0	0	0.374246	0.0267689		847.5	0
832.25	0	69.3658	0	30.2334	0	0	0	0.374006	0.0267691		847.75	0
832.5	0	69.671	0	29.9285	0	0	0	0.373767	0.0267693		848	0
832.75	0	69.9756	0	29.6241	0	0	0	0.373527	0.0267695		848.25	0
833	0	70.2795	0	29.3205	0	0	0	0.373287	0.0267697		848.5	0
833.25	0	70.5827	0	29.0175	0	0	0	0.373047	0.02677		848.75	0
833.5	0	70.8852	0	28.7152	0	0	0	0.372807	0.0267702		849	0
833.75	0	71.187	0	28.4137	0	0	0	0.372566	0.0267705		849.25	0
834	0	71.488	0	28.1129	0	0	0	0.372325	0.0267708		849.5	0
834.25	0	71.7884	0	27.8128	0	0	0	0.372084	0.0267711		849.75	0
834.5	0	72.088	0	27.5134	0	0	0	0.371843	0.0267714		850	0
834.75	0	72.3868	0	27.2149	0	0	0	0.371602	0.0267717		850.25	0
835	0	72.6848	0	26.9171	0	0	0	0.37136	0.0267721		850.5	0
835.25	0	72.982	0	26.6201	0	0	0	0.371118	0.0267724		850.75	0
835.5	0	73.2784	0	26.3239	0	0	0	0.370876	0.0267728		851	0
835.75	0	73.574	0	26.0286	0	0	0	0.370634	0.0267732		851.25	0
836	0	73.8688	0	25.734	0	0	0	0.370392	0.0267736		851.5	0
836.25	0	74.1627	0	25.4404	0	0	0	0.370149	0.026774		851.75	0
836.5	0	74.4558	0	25.1476	0	0	0	0.369906	0.0267744		852	0
836.75	0	74.7479	0	24.8556	0	0	0	0.369663	0.0267749		852.25	0
837	0	75.0392	0	24.5646	0	0	0	0.36942	0.0267753		852.5	0
837.25	0	75.3296	0	24.2744	0	0	0	0.369177	0.0267758		852.75	0
837.5	0	75.6191	0	23.9851	0	0	0	0.368933	0.0267763		853	0
837.75	0	75.9077	0	23.6968	0	0	0	0.368689	0.0267768		853.25	0
838	0	76.1954	0	23.4094	0	0	0	0.368445	0.0267773		853.5	0
838.25	0	76.4821	0	23.1229	0	0	0	0.368201	0.0267779		853.75	0
838.5	0	76.7678	0	22.8374	0	0	0	0.367957	0.0267784		854	0
838.75	0	77.0527	0	22.5529	0	0	0	0.367712	0.026779		854.25	0
839	0	77.3365	0	22.2693	0	0	0	0.367468	0.0267796		854.5	0
839.25	0	77.6194	0	21.9866	0	0	0	0.367223	0.0267801		854.75	0
839.5	0	77.9012	0	21.705	0	0	0	0.366978	0.0267807		855	0
839.75	0	78.1821	0	21.4244	0	0	0	0.366732	0.0267814		855.25	0
840	0	78.462	0	21.1447	0	0	0	0.366487	0.026782		855.5	0
840.25	0	78.7409	0	20.8661	0	0	0	0.366241	0.0267826		855.75	0
840.5	0	79.0187	0	20.5885	0	0	0	0.365995	0.0267833		856	0
840.75	0	79.2955	0	20.3119	0	0	0	0.365749	0.026784		856.25	0
841	0	79.5713	0	20.0364	0	0	0	0.365503	0.0267847		856.5	0
841.25	0	79.8461	0	19.7619	0	0	0	0.365257	0.0267854		856.75	0
841.5	0	80.1197	0	19.4885	0	0	0	0.36501	0.0267861		857	0
841.75	0	80.3924	0	19.2161	0	0	0	0.364763	0.0267868		857.25	0
842	0	80.664	0	18.9447	0	0	0	0.364516	0.0267876		857.5	0
842.25	0	80.9345	0	18.6745	0	0	0	0.364269	0.0267883		857.75	0
842.5	0	81.2039	0	18.4053	0	0	0	0.364022	0.0267891		858	0
842.75	0	81.4723	0	18.1372	0	0	0	0.363774	0.0267899		858.25	0
843	0	81.7395	0	17.8701	0	0	0	0.363527	0.0267907		858.5	0
843.25	0	82.0057	0	17.6042	0	0	0	0.363279	0.0267915		858.75	0
843.5	0	82.2708	0	17.3394	0	0	0	0.363031	0.0267923		859	0
843.75	0	82.5348	0	17.0756	0	0	0	0.362782	0.0267931		859.25	0
844	0	82.7977	0	16.813	0	0	0	0.362534	0.026794		859.5	0
844.25	0	83.0594	0	16.5515	0	0	0	0.362285	0.0267948		859.75	0
844.5	0	83.3201	0	16.2911	0	0	0	0.362037	0.0267957		860	0
844.75	0	83.5796	0	16.0318	0	0	0	0.361788	0.0267966		860.25	0
845	0	83.8381	0	15.7736	0	0	0	0.361538	0.0267975		860.5	0
845.25	0	84.0954	0	15.5165	0	0	0	0.361289	0.0267984		860.75	0
845.5	0	84.3515	0	15.2606	0	0	0	0.361039	0.0267993		861	0
845.75	0	84.6066	0	15.0058	0	0	0	0.36079	0.0268002		861.25	0
846	0	84.8605	0	14.7522	0	0	0	0.36054	0.0268012		861.5	0
846.25	0	85.1132	0	14.4997	0	0	0	0.360289	0.0268022		861.75	0
846.5	0	85.3649	0	14.2483	0	0	0	0.360039	0.0268031		862	0
846.75	0	85.6154	0	13.998	0	0	0	0.359789	0.0268041		862.25	0
847	0	85.8647	0	13.7489	0	0	0	0.359538	0.0268051		862.5	0
847.25	0	86.1129	0	13.501	0	0	0	0.359287	0.0268061		862.75	0
847.5	0	86.36	0	13.2542	0	0	0	0.359036	0.0268071		863	0
847.75	0	86.6059	0	13.0085	0	0	0	0.358784	0.0268082		863.25	0
848	0	86.8506	0	12.764	0	0	0	0.358533	0.0268092		863.5	0
848.25	0	87.0943	0	12.5207	0	0	0	0.358281	0.0268102		863.75	0
848.5	0	87.3367	0	12.2784	0	0	0	0.358029	0.0268113		864	0
848.75	0	87.578	0	12.0374	0	0	0	0.357777	0.0268124		864.25	0
849	0	87.8182	0	11.7975	0	0	0	0.357525	0.0268135		864.5	0
849.25	0	88.0572	0	11.5587	0	0	0	0.357272	0.0268146		864.75	0
849.5	0	88.295	0	11.3211	0	0	0	0.357019	0.0268157		865	0
849.75	0	88.5317	0	11.0847	0	0	0	0.356767	0.0268168		865.25	0
850	0	88.7673	0	10.8494	0	0	0	0.356513	0.0268179		865.5	0
850.25	0	89.0017	0	10.6153	0	0	0	0.35626	0.0268191		865.75	0
850.5	0	89.2349	0	10.3823	0	0	0	0.356006	0.0268202		866	0
850.75	0	89.467	0	10.1505	0	0	0	0.355753	0.0268214		866.25	0
851	0	89.6979	0	9.91977	0	0	0	0.355499	0.0268226		866.5	0
851.25	0	89.9277	0	9.69024	0	0	0	0.355244	0.0268237		866.75	0
851.5	0	90.1563	0	9.46186	0	0	0	0.35499	0.0268249		867	0
851.75	0	90.3838	0	9.23463	0	0	0	0.354735	0.0268261		867.25	0
852	0	90.6101	0	9.00855	0	0	0	0.35448	0.0268273		867.5	0
852.25	0	90.8353	0	8.78361	0	0	0	0.354225	0.0268286		867.75	0
852.5	0	91.0594	0	8.55982	0	0	0	0.35397	0.0268298		868	0
852.75	0	91.2823	0	8.33717	0	0	0	0.353715	0.0268311		868.25	0
853	0	91.504	0	8.11566	0	0	0	0.353459	0.0268323		868.5	0
853.25	0	91.7247	0	7.8953	0	0	0	0.353203	0.0268336		868.75	0
853.5	0	91.9441	0	7.67607	0	0	0	0.352947	0.0268348		869	0
853.75	0	92.1625	0	7.45798	0	0	0	0.35269	0.0268361		869.25	0
854	0	92.3797	0	7.24102	0	0	0	0.352434	0.0268374		869.5	0
854.25	0	92.5958	0	7.02519	0	0	0	0.352177	0.0268387		869.75	0
854.5	0	92.8107	0	6.81049	0	0	0	0.35192	0.02684		870	0
854.75	0	93.0246	0	6.59692	0	0	0	0.351662	0.0268414		870.25	0
855	0	93.2373	0	6.38448	0	0	0	0.351405	0.0268427		870.5	0
855.25	0	93.4489	0	6.17315	0	0	0	0.351147	0.026844		870.75	0
855.5	0	93.6593	0	5.96295	0	0	0	0.350889	0.0268454		871	0
855.75	0	93.8687	0	5.75386	0	0	0	0.350631	0.0268467		871.25	0
856	0	94.0769	0	5.54588	0	0	0	0.350372	0.0268481		871.5	0
856.25	0	94.284	0	5.33902	0	0	0	0.350113	0.0268495		871.75	0
856.5	0	94.49	0	5.13326	0	0	0	0.349854	0.0268509		871.806	0
856.75	0	94.6949	0	4.92861	0	0	0	0.349595	0.0268523		872	0
857	0	94.8988	0	4.72506	0	0	0	0.349335	0.0268537		872.25	0
857.25	0	95.1015	0	4.5226	0	0	0	0.349076	0.0268551		872.5	0
857.5	0	95.3031	0	4.32124	0	0	0	0.348816	0.0268565		872.75	0
857.75	0	95.5036	0	4.12097	0	0	0	0.348555	0.0268579		873	0
858	0	95.7031	0	3.92179	0	0	0	0.348295	0.0268594		873.25	0
858.25	0	95.9014	0	3.72369	0	0	0	0.348034	0.0268608		873.5	0
858.5	0	96.0987	0	3.52668	0	0	0	0.347773	0.0268623		873.75	0
858.75	0	96.2949	0	3.33073	0	0	0	0.347512	0.0268637		874	0
859	0	96.49	0	3.13587	0	0	0	0.34725	0.0268652		874.25	0
859.25	0	96.6841	0	2.94207	0	0	0	0.346988	0.0268667		874.5	0
859.5	0	96.8771	0	2.74933	0	0	0	0.346726	0.0268682		874.75	0
859.75	0	97.069	0	2.55766	0	0	0	0.346464	0.0268697		875	0
860	0	97.2599	0	2.36705	0	0	0	0.346201	0.0268712		875.25	0
860.25	0	97.4497	0	2.17749	0	0	0	0.345938	0.0268727		875.5	0
860.5	0	97.6385	0	1.98897	0	0	0	0.345675	0.0268742		875.75	0
860.75	0	97.8262	0	1.80151	0	0	0	0.345412	0.0268757		876	0
861	0	98.0129	0	1.61508	0	0	0	0.345148	0.0268772		876.25	0
861.25	0	98.1985	0	1.42969	0	0	0	0.344884	0.0268788		876.5	0
861.5	0	98.3832	0	1.24534	0	0	0	0.34462	0.0268803		876.75	0
861.75	0	98.5668	0	1.06201	0	0	0	0.344355	0.0268819		877	0
862	0	98.7493	0	0.879707	0	0	0	0.344091	0.0268835		877.25	0
862.25	0	98.9309	0	0.698424	0	0	0	0.343826	0.026885		877.5	0
862.5	0	99.1114	0	0.518156	0	0	0	0.34356	0.0268866		877.75	0
862.75	0	99.2909	0	0.3389	0	0	0	0.343295	0.0268882		878	0
863	0	99.4694	0	0.160651	0	0	0	0.343029	0.0268898		878.25	0
863.227	0	99.6303	0	0	0	0	0	0.342787	0.0268912		878.5	0
863.25	0	99.6303	0	0	0	0	0	0.34277	0.0268912		878.75	0
863.5	0	99.6305	0	0	0	0	0	0.342588	0.0268905		879	0
863.75	0	99.6307	0	0	0	0	0	0.342406	0.0268898		879.25	0
864	0	99.6309	0	0	0	0	0	0.342223	0.026889		879.5	0
864.25	0	99.6311	0	0	0	0	0	0.34204	0.0268883		879.75	0
864.5	0	99.6313	0	0	0	0	0	0.341857	0.0268876		880	0
864.75	0	99.6314	0	0	0	0	0	0.341673	0.0268869		880.25	0
865	0	99.6316	0	0	0	0	0	0.341488	0.0268862		880.5	0
865.25	0	99.6318	0	0	0	0	0	0.341304	0.0268855		880.75	0
865.5	0	99.632	0	0	0	0	0	0.341119	0.0268848		881	0
865.75	0	99.6322	0	0	0	0	0	0.340933	0.0268841		881.25	0
866	0	99.6324	0	0	0	0	0	0.340748	0.0268833		881.5	0
866.25	0	99.6326	0	0	0	0	0	0.340561	0.0268826		881.75	0
866.5	0	99.6327	0	0	0	0	0	0.340375	0.0268819		882	0
866.75	0	99.6329	0	0	0	0	0	0.340188	0.0268812		882.25	0
867	0	99.6331	0	0	0	0	0	0.34	0.0268805		882.5	0
867.25	0	99.6333	0	0	0	0	0	0.339813	0.0268797		882.75	0
867.5	0	99.6335	0	0	0	0	0	0.339624	0.026879		883	0
867.75	0	99.6337	0	0	0	0	0	0.339436	0.0268783		883.25	0
868	0	99.6339	0	0	0	0	0	0.339247	0.0268776		883.5	0
868.25	0	99.6341	0	0	0	0	0	0.339058	0.0268768		883.75	0
868.5	0	99.6343	0	0	0	0	0	0.338868	0.0268761		884	0
868.75	0	99.6344	0	0	0	0	0	0.338678	0.0268754		884.25	0
869	0	99.6346	0	0	0	0	0	0.338487	0.0268746		884.5	0
869.25	0	99.6348	0	0	0	0	0	0.338296	0.0268739		884.75	0
869.5	0	99.635	0	0	0	0	0	0.338105	0.0268732		885	0
869.75	0	99.6352	0	0	0	0	0	0.337913	0.0268724		885.25	0
870	0	99.6354	0	0	0	0	0	0.337721	0.0268717		885.5	0
870.25	0	99.6356	0	0	0	0	0	0.337529	0.026871		885.75	0
870.5	0	99.6358	0	0	0	0	0	0.337336	0.0268702		886	0
870.75	0	99.636	0	0	0	0	0	0.337142	0.0268695		886.25	0
871	0	99.6362	0	0	0	0	0	0.336949	0.0268687		886.5	0
871.25	0	99.6364	0	0	0	0	0	0.336755	0.026868		886.75	0
871.5	0	99.6366	0	0	0	0	0	0.33656	0.0268672		887	0
871.75	0	99.6368	0	0	0	0	0	0.336365	0.0268665		887.25	0
872	0	99.637	0	0	0	0	0	0.33617	0.0268657		887.5	0
872.25	0	99.6372	0	0	0	0	0	0.335974	0.026865		887.75	0
872.5	0	99.6374	0	0	0	0	0	0.335778	0.0268642		888	0
872.75	0	99.6376	0	0	0	0	0	0.335581	0.0268635		888.25	0
873	0	99.6378	0	0	0	0	0	0.335384	0.0268627		888.5	0
873.25	0	99.638	0	0	0	0	0	0.335187	0.026862		888.75	0
873.5	0	99.6381	0	0	0	0	0	0.334989	0.0268612		889	0
873.75	0	99.6383	0	0	0	0	0	0.334791	0.0268604		889.25	0
874	0	99.6385	0	0	0	0	0	0.334593	0.0268597		889.5	0
874.25	0	99.6387	0	0	0	0	0	0.334394	0.0268589		889.75	0
874.5	0	99.6389	0	0	0	0	0	0.334194	0.0268582		890	0
874.75	0	99.6391	0	0	0	0	0	0.333994	0.0268574		890.25	0
875	0	99.6393	0	0	0	0	0	0.333794	0.0268566		890.5	0
875.25	0	99.6396	0	0	0	0	0	0.333594	0.0268559		890.75	0
875.5	0	99.6398	0	0	0	0	0	0.333392	0.0268551		891	0
875.75	0	99.64	0	0	0	0	0	0.333191	0.0268543		891.25	0
876	0	99.6402	0	0	0	0	0	0.332989	0.0268536		891.5	0
876.25	0	99.6404	0	0	0	0	0	0.332787	0.0268528		891.75	0
876.5	0	99.6406	0	0	0	0	0	0.332584	0.026852		892	0
876.75	0	99.6408	0	0	0	0	0	0.332381	0.0268512		892.25	0
877	0	99.641	0	0	0	0	0	0.332177	0.0268505		892.5	0
877.25	0	99.6412	0	0	0	0	0	0.331973	0.0268497		892.75	0
877.5	0	99.6414	0	0	0	0	0	0.331769	0.0268489		893	0
877.75	0	99.6416	0	0	0	0	0	0.331564	0.0268481		893.25	0
878	0	99.6418	0	0	0	0	0	0.331359	0.0268473		893.5	0
878.25	0	99.642	0	0	0	0	0	0.331153	0.0268465		893.75	0
878.5	0	99.6422	0	0	0	0	0	0.330947	0.0268458		894	0
878.75	0	99.6424	0	0	0	0	0	0.330741	0.026845		894.25	0
879	0	99.6426	0	0	0	0	0	0.330534	0.0268442		894.5	0
879.25	0	99.6428	0	0	0	0	0	0.330327	0.0268434		894.75	0
879.5	0	99.643	0	0	0	0	0	0.330119	0.0268426		895	0
879.75	0	99.6432	0	0	0	0	0	0.329911	0.0268418		895.25	0
880	0	99.6435	0	0	0	0	0	0.329702	0.026841		895.5	0
880.25	0	99.6437	0	0	0	0	0	0.329493	0.0268402		895.75	0
880.5	0	99.6439	0	0	0	0	0	0.329283	0.0268394		896	0
880.75	0	99.6441	0	0	0	0	0	0.329074	0.0268386		896.25	0
881	0	99.6443	0	0	0	0	0	0.328863	0.0268378		896.5	0
881.25	0	99.6445	0	0	0	0	0	0.328652	0.026837		896.75	0
881.5	0	99.6447	0	0	0	0	0	0.328441	0.0268362		897	0
881.75	0	99.6449	0	0	0	0	0	0.32823	0.0268354		897.25	0
882	0	99.6451	0	0	0	0	0	0.328018	0.0268346		897.5	0
882.25	0	99.6454	0	0	0	0	0	0.327805	0.0268338		897.75	0
882.5	0	99.6456	0	0	0	0	0	0.327592	0.026833		898	0
882.75	0	99.6458	0	0	0	0	0	0.327379	0.0268322		898.25	0
883	0	99.646	0	0	0	0	0	0.327165	0.0268314		898.5	0
883.25	0	99.6462	0	0	0	0	0	0.326951	0.0268306		898.75	0
883.5	0	99.6464	0	0	0	0	0	0.326736	0.0268297		899	0
883.75	0	99.6467	0	0	0	0	0	0.326521	0.0268289		899.25	0
884	0	99.6469	0	0	0	0	0	0.326305	0.0268281		899.5	0
884.25	0	99.6471	0	0	0	0	0	0.326089	0.0268273		899.75	0
884.5	0	99.6473	0	0	0	0	0	0.325873	0.0268265		900	0
884.75	0	99.6475	0	0	0	0	0	0.325656	0.0268257		900.25	0
885	0	99.6477	0	0	0	0	0	0.325439	0.0268248		900.5	0
885.25	0	99.648	0	0	0	0	0	0.325221	0.026824		900.75	0
885.5	0	99.6482	0	0	0	0	0	0.325003	0.0268232		901	0
885.75	0	99.6484	0	0	0	0	0	0.324784	0.0268224		901.25	0
886	0	99.6486	0	0	0	0	0	0.324565	0.0268215		901.5	0
886.25	0	99.6488	0	0	0	0	0	0.324346	0.0268207		901.75	0
886.5	0	99.6491	0	0	0	0	0	0.324126	0.0268199		902	0
886.75	0	99.6493	0	0	0	0	0	0.323905	0.026819		902.25	0
887	0	99.6495	0	0	0	0	0	0.323684	0.0268182		902.5	0
887.25	0	99.6497	0	0	0	0	0	0.323463	0.0268174		902.75	0
887.5	0	99.6499	0	0	0	0	0	0.323241	0.0268165		903	0
887.75	0	99.6502	0	0	0	0	0	0.323019	0.0268157		903.25	0
888	0	99.6504	0	0	0	0	0	0.322797	0.0268149		903.5	0
888.25	0	99.6506	0	0	0	0	0	0.322573	0.026814		903.75	0
888.5	0	99.6508	0	0	0	0	0	0.32235	0.0268132		904	0
888.75	0	99.6511	0	0	0	0	0	0.322126	0.0268123		904.25	0
889	0	99.6513	0	0	0	0	0	0.321901	0.0268115		904.5	0
889.25	0	99.6515	0	0	0	0	0	0.321676	0.0268106		904.75	0
889.5	0	99.6517	0	0	0	0	0	0.321451	0.0268098		905	0
889.75	0	99.652	0	0	0	0	0	0.321225	0.0268089		905.25	0
890	0	99.6522	0	0	0	0	0	0.320999	0.0268081		905.5	0
890.25	0	99.6524	0	0	0	0	0	0.320772	0.0268072		905.75	0
890.5	0	99.6526	0	0	0	0	0	0.320545	0.0268064		906	0
890.75	0	99.6529	0	0	0	0	0	0.320317	0.0268055		906.25	0
891	0	99.6531	0	0	0	0	0	0.320089	0.0268047		906.5	0
891.25	0	99.6533	0	0	0	0	0	0.319861	0.0268038		906.75	0
891.5	0	99.6536	0	0	0	0	0	0.319632	0.026803		907	0
891.75	0	99.6538	0	0	0	0	0	0.319402	0.0268021		907.25	0
892	0	99.654	0	0	0	0	0	0.319172	0.0268012		907.5	0
892.25	0	99.6543	0	0	0	0	0	0.318942	0.0268004		907.75	0
892.5	0	99.6545	0	0	0	0	0	0.318711	0.0267995		908	0
892.75	0	99.6547	0	0	0	0	0	0.31848	0.0267986		908.25	0
893	0	99.655	0	0	0	0	0	0.318248	0.0267978		908.5	0
893.25	0	99.6552	0	0	0	0	0	0.318016	0.0267969		908.75	0
893.5	0	99.6554	0	0	0	0	0	0.317783	0.026796		909	0
893.75	0	99.6557	0	0	0	0	0	0.31755	0.0267952		909.25	0
894	0	99.6559	0	0	0	0	0	0.317316	0.0267943		909.5	0
894.25	0	99.6561	0	0	0	0	0	0.317082	0.0267934		909.75	0
894.5	0	99.6564	0	0	0	0	0	0.316847	0.0267925		910	0
894.75	0	99.6566	0	0	0	0	0	0.316612	0.0267916		910.25	0
895	0	99.6568	0	0	0	0	0	0.316377	0.0267908		910.5	0
895.25	0	99.6571	0	0	0	0	0	0.31614	0.0267899		910.75	0
895.5	0	99.6573	0	0	0	0	0	0.315904	0.026789		911	0
895.75	0	99.6575	0	0	0	0	0	0.315667	0.0267881		911.25	0
896	0	99.6578	0	0	0	0	0	0.31543	0.0267872		911.5	0
896.25	0	99.658	0	0	0	0	0	0.315192	0.0267864		911.75	0
896.5	0	99.6583	0	0	0	0	0	0.314953	0.0267855		912	0
896.75	0	99.6585	0	0	0	0	0	0.314714	0.0267846		912.25	0
897	0	99.6587	0	0	0	0	0	0.314475	0.0267837		912.5	0
897.25	0	99.659	0	0	0	0	0	0.314235	0.0267828		912.75	0
897.5	0	99.6592	0	0	0	0	0	0.313995	0.0267819		913	0
897.75	0	99.6595	0	0	0	0	0	0.313754	0.026781		913.25	0
898	0	99.6597	0	0	0	0	0	0.313513	0.0267801		913.5	0
898.25	0	99.6599	0	0	0	0	0	0.313271	0.0267792		913.75	0
898.5	0	99.6602	0	0	0	0	0	0.313029	0.0267783		914	0
898.75	0	99.6604	0	0	0	0	0	0.312786	0.0267774		914.25	0
899	0	99.6607	0	0	0	0	0	0.312543	0.0267765		914.5	0
899.25	0	99.6609	0	0	0	0	0	0.312299	0.0267756		914.75	0
899.5	0	99.6612	0	0	0	0	0	0.312055	0.0267747		915	0
899.75	0	99.6614	0	0	0	0	0	0.311811	0.0267738		915.25	0
900	0	99.6617	0	0	0	0	0	0.311565	0.0267729		915.5	0
900.25	0	99.6619	0	0	0	0	0	0.31132	0.026772		915.75	0
900.5	0	99.6622	0	0	0	0	0	0.311074	0.0267711		916	0
900.75	0	99.6624	0	0	0	0	0	0.310827	0.0267701		916.25	0
901	0	99.6627	0	0	0	0	0	0.31058	0.0267692		916.5	0
901.25	0	99.6629	0	0	0	0	0	0.310332	0.0267683		916.75	0
901.5	0	99.6631	0	0	0	0	0	0.310084	0.0267674		917	0
901.75	0	99.6634	0	0	0	0	0	0.309836	0.0267665		917.25	0
902	0	99.6636	0	0	0	0	0	0.309587	0.0267655		917.5	0
902.25	0	99.6639	0	0	0	0	0	0.309337	0.0267646		917.75	0
902.5	0	99.6641	0	0	0	0	0	0.309087	0.0267637		918	0
902.75	0	99.6644	0	0	0	0	0	0.308837	0.0267628		918.25	0
903	0	99.6647	0	0	0	0	0	0.308586	0.0267619		918.5	0
903.25	0	99.6649	0	0	0	0	0	0.308334	0.0267609		918.75	0
903.5	0	99.6652	0	0	0	0	0	0.308082	0.02676		919	0
903.75	0	99.6654	0	0	0	0	0	0.30783	0.0267591		919.25	0
904	0	99.6657	0	0	0	0	0	0.307577	0.0267581		919.5	0
904.25	0	99.6659	0	0	0	0	0	0.307323	0.0267572		919.75	0
904.5	0	99.6662	0	0	0	0	0	0.307069	0.0267563		920	0
904.75	0	99.6664	0	0	0	0	0	0.306815	0.0267553		920.25	0
905	0	99.6667	0	0	0	0	0	0.30656	0.0267544		920.5	0
905.25	0	99.6669	0	0	0	0	0	0.306304	0.0267534		920.75	0
905.5	0	99.6672	0	0	0	0	0	0.306048	0.0267525		921	0
905.75	0	99.6675	0	0	0	0	0	0.305792	0.0267516		921.25	0
906	0	99.6677	0	0	0	0	0	0.305535	0.0267506		921.5	0
906.25	0	99.668	0	0	0	0	0	0.305277	0.0267497		921.75	0
906.5	0	99.6682	0	0	0	0	0	0.305019	0.0267487		922	0
906.75	0	99.6685	0	0	0	0	0	0.304761	0.0267478		922.25	0
907	0	99.6688	0	0	0	0	0	0.304501	0.0267468		922.5	0
907.25	0	99.669	0	0	0	0	0	0.304242	0.0267459		922.75	0
907.5	0	99.6693	0	0	0	0	0	0.303982	0.0267449		923	0
907.75	0	99.6695	0	0	0	0	0	0.303721	0.026744		923.25	0
908	0	99.6698	0	0	0	0	0	0.30346	0.026743		923.5	0
908.25	0	99.6701	0	0	0	0	0	0.303199	0.0267421		923.75	0
908.5	0	99.6703	0	0	0	0	0	0.302937	0.0267411		924	0
908.75	0	99.6706	0	0	0	0	0	0.302674	0.0267401		924.25	0
909	0	99.6709	0	0	0	0	0	0.302411	0.0267392		924.5	0
909.25	0	99.6711	0	0	0	0	0	0.302147	0.0267382		924.75	0
909.5	0	99.6714	0	0	0	0	0	0.301883	0.0267372		925	0
909.75	0	99.6716	0	0	0	0	0	0.301618	0.0267363		925.25	0
910	0	99.6719	0	0	0	0	0	0.301353	0.0267353		925.5	0
910.25	0	99.6722	0	0	0	0	0	0.301087	0.0267343		925.75	0
910.5	0	99.6724	0	0	0	0	0	0.300821	0.0267334		926	0
910.75	0	99.6727	0	0	0	0	0	0.300554	0.0267324		926.25	0
911	0	99.673	0	0	0	0	0	0.300287	0.0267314		926.5	0
911.25	0	99.6733	0	0	0	0	0	0.300019	0.0267305		926.75	0
911.5	0	99.6735	0	0	0	0	0	0.299751	0.0267295		927	0
911.75	0	99.6738	0	0	0	0	0	0.299482	0.0267285		927.25	0
912	0	99.6741	0	0	0	0	0	0.299213	0.0267275		927.5	0
912.25	0	99.6743	0	0	0	0	0	0.298943	0.0267265		927.75	0
912.5	0	99.6746	0	0	0	0	0	0.298673	0.0267256		928	0
912.75	0	99.6749	0	0	0	0	0	0.298402	0.0267246		928.25	0
913	0	99.6751	0	0	0	0	0	0.29813	0.0267236		928.5	0
913.25	0	99.6754	0	0	0	0	0	0.297858	0.0267226		928.75	0
913.5	0	99.6757	0	0	0	0	0	0.297586	0.0267216		929	0
913.75	0	99.676	0	0	0	0	0	0.297313	0.0267206		929.25	0
914	0	99.6762	0	0	0	0	0	0.297039	0.0267196		929.5	0
914.25	0	99.6765	0	0	0	0	0	0.296765	0.0267186		929.75	0
914.5	0	99.6768	0	0	0	0	0	0.29649	0.0267176		930	0
914.75	0	99.6771	0	0	0	0	0	0.296215	0.0267166		930.25	0
915	0	99.6773	0	0	0	0	0	0.295939	0.0267156		930.5	0
915.25	0	99.6776	0	0	0	0	0	0.295663	0.0267146		930.75	0
915.5	0	99.6779	0	0	0	0	0	0.295386	0.0267136		931	0
915.75	0	99.6782	0	0	0	0	0	0.295109	0.0267126		931.25	0
916	0	99.6785	0	0	0	0	0	0.294831	0.0267116		931.5	0
916.25	0	99.6787	0	0	0	0	0	0.294553	0.0267106		931.75	0
916.5	0	99.679	0	0	0	0	0	0.294274	0.0267096		932	0
916.75	0	99.6793	0	0	0	0	0	0.293995	0.0267086		932.25	0
917	0	99.6796	0	0	0	0	0	0.293715	0.0267076		932.5	0
917.25	0	99.6799	0	0	0	0	0	0.293434	0.0267066		932.75	0
917.5	0	99.6801	0	0	0	0	0	0.293153	0.0267056		933	0
917.75	0	99.6804	0	0	0	0	0	0.292871	0.0267046		933.25	0
918	0	99.6807	0	0	0	0	0	0.292589	0.0267036		933.5	0
918.25	0	99.681	0	0	0	0	0	0.292306	0.0267025		933.75	0
918.5	0	99.6813	0	0	0	0	0	0.292023	0.0267015		934	0
918.75	0	99.6816	0	0	0	0	0	0.291739	0.0267005		934.25	0
919	0	99.6818	0	0	0	0	0	0.291455	0.0266995		934.5	0
919.25	0	99.6821	0	0	0	0	0	0.29117	0.0266985		934.75	0
919.5	0	99.6824	0	0	0	0	0	0.290885	0.0266974		935	0
919.75	0	99.6827	0	0	0	0	0	0.290599	0.0266964		935.25	0
920	0	99.683	0	0	0	0	0	0.290312	0.0266954		935.5	0
920.25	0	99.6833	0	0	0	0	0	0.290025	0.0266943		935.75	0
920.5	0	99.6836	0	0	0	0	0	0.289738	0.0266933		936	0
920.75	0	99.6839	0	0	0	0	0	0.289449	0.0266923		936.25	0
921	0	99.6841	0	0	0	0	0	0.289161	0.0266912		936.5	0
921.25	0	99.6844	0	0	0	0	0	0.288871	0.0266902		936.75	0
921.5	0	99.6847	0	0	0	0	0	0.288582	0.0266892		937	0
921.75	0	99.685	0	0	0	0	0	0.288291	0.0266881		937.25	0
922	0	99.6853	0	0	0	0	0	0.288	0.0266871		937.5	0
922.25	0	99.6856	0	0	0	0	0	0.287709	0.0266861		937.75	0
922.5	0	99.6859	0	0	0	0	0	0.287417	0.026685		938	0
922.75	0	99.6862	0	0	0	0	0	0.287124	0.026684		938.25	0
923	0	99.6865	0	0	0	0	0	0.286831	0.0266829		938.5	0
923.25	0	99.6868	0	0	0	0	0	0.286537	0.0266819		938.75	0
923.5	0	99.6871	0	0	0	0	0	0.286243	0.0266808		939	0
923.75	0	99.6874	0	0	0	0	0	0.285948	0.0266798		939.25	0
924	0	99.6877	0	0	0	0	0	0.285652	0.0266787		939.5	0
924.25	0	99.688	0	0	0	0	0	0.285356	0.0266777		939.75	0
924.5	0	99.6883	0	0	0	0	0	0.28506	0.0266766		940	0
924.75	0	99.6886	0	0	0	0	0	0.284763	0.0266755		940.25	0
925	0	99.6889	0	0	0	0	0	0.284465	0.0266745		940.5	0
925.25	0	99.6892	0	0	0	0	0	0.284167	0.0266734		940.75	0
925.5	0	99.6895	0	0	0	0	0	0.283868	0.0266724		941	0
925.75	0	99.6898	0	0	0	0	0	0.283569	0.0266713		941.25	0
926	0	99.6901	0	0	0	0	0	0.283269	0.0266702		941.5	0
926.25	0	99.6904	0	0	0	0	0	0.282968	0.0266692		941.75	0
926.5	0	99.6907	0	0	0	0	0	0.282667	0.0266681		942	0
926.75	0	99.691	0	0	0	0	0	0.282365	0.026667		942.25	0
927	0	99.6913	0	0	0	0	0	0.282063	0.026666		942.5	0
927.25	0	99.6916	0	0	0	0	0	0.28176	0.0266649		942.75	0
927.5	0	99.6919	0	0	0	0	0	0.281457	0.0266638		943	0
927.75	0	99.6922	0	0	0	0	0	0.281153	0.0266627		943.25	0
928	0	99.6925	0	0	0	0	0	0.280849	0.0266617		943.5	0
928.25	0	99.6928	0	0	0	0	0	0.280543	0.0266606		943.75	0
928.5	0	99.6931	0	0	0	0	0	0.280238	0.0266595		944	0
928.75	0	99.6934	0	0	0	0	0	0.279932	0.0266584		944.25	0
929	0	99.6937	0	0	0	0	0	0.279625	0.0266573		944.5	0
929.25	0	99.694	0	0	0	0	0	0.279317	0.0266563		944.75	0
929.5	0	99.6943	0	0	0	0	0	0.279009	0.0266552		945	0
929.75	0	99.6946	0	0	0	0	0	0.278701	0.0266541		945.25	0
930	0	99.695	0	0	0	0	0	0.278392	0.026653		945.5	0
930.25	0	99.6953	0	0	0	0	0	0.278082	0.0266519		945.75	0
930.5	0	99.6956	0	0	0	0	0	0.277771	0.0266508		946	0
930.75	0	99.6959	0	0	0	0	0	0.277461	0.0266497		946.25	0
931	0	99.6962	0	0	0	0	0	0.277149	0.0266486		946.5	0
931.25	0	99.6965	0	0	0	0	0	0.276837	0.0266475		946.75	0
931.5	0	99.6968	0	0	0	0	0	0.276524	0.0266464		947	0
931.75	0	99.6971	0	0	0	0	0	0.276211	0.0266453		947.25	0
932	0	99.6975	0	0	0	0	0	0.275897	0.0266442		947.5	0
932.25	0	99.6978	0	0	0	0	0	0.275583	0.0266431		947.75	0
932.5	0	99.6981	0	0	0	0	0	0.275268	0.026642		948	0
932.75	0	99.6984	0	0	0	0	0	0.274952	0.0266409		948.25	0
933	0	99.6987	0	0	0	0	0	0.274636	0.0266398		948.5	0
933.25	0	99.699	0	0	0	0	0	0.274319	0.0266387		948.75	0
933.5	0	99.6994	0	0	0	0	0	0.274002	0.0266376		949	0
933.75	0	99.6997	0	0	0	0	0	0.273684	0.0266365		949.25	0
934	0	99.7	0	0	0	0	0	0.273365	0.0266353		949.5	0
934.25	0	99.7003	0	0	0	0	0	0.273046	0.0266342		949.75	0
934.5	0	99.7006	0	0	0	0	0	0.272726	0.0266331		950	0
934.75	0	99.701	0	0	0	0	0	0.272406	0.026632		950.25	0
935	0	99.7013	0	0	0	0	0	0.272085	0.0266309		950.5	0
935.25	0	99.7016	0	0	0	0	0	0.271763	0.0266298		950.75	0
935.5	0	99.7019	0	0	0	0	0	0.271441	0.0266286		951	0
935.75	0	99.7023	0	0	0	0	0	0.271118	0.0266275		951.25	0
936	0	99.7026	0	0	0	0	0	0.270795	0.0266264		951.5	0
936.25	0	99.7029	0	0	0	0	0	0.270471	0.0266252		951.75	0
936.5	0	99.7032	0	0	0	0	0	0.270146	0.0266241		952	0
936.75	0	99.7036	0	0	0	0	0	0.269821	0.026623		952.25	0
937	0	99.7039	0	0	0	0	0	0.269495	0.0266219		952.5	0
937.25	0	99.7042	0	0	0	0	0	0.269169	0.0266207		952.75	0
937.5	0	99.7045	0	0	0	0	0	0.268842	0.0266196		953	0
937.75	0	99.7049	0	0	0	0	0	0.268514	0.0266184		953.25	0
938	0	99.7052	0	0	0	0	0	0.268186	0.0266173		953.5	0
938.25	0	99.7055	0	0	0	0	0	0.267857	0.0266162		953.75	0
938.5	0	99.7059	0	0	0	0	0	0.267528	0.026615		954	0
938.75	0	99.7062	0	0	0	0	0	0.267197	0.0266139		954.25	0
939	0	99.7065	0	0	0	0	0	0.266867	0.0266127		954.5	0
939.25	0	99.7069	0	0	0	0	0	0.266535	0.0266116		954.75	0
939.5	0	99.7072	0	0	0	0	0	0.266204	0.0266104		955	0
939.75	0	99.7075	0	0	0	0	0	0.265871	0.0266093		955.25	0
940	0	99.7079	0	0	0	0	0	0.265538	0.0266081		955.5	0
940.25	0	99.7082	0	0	0	0	0	0.265204	0.026607		955.75	0
940.5	0	99.7085	0	0	0	0	0	0.26487	0.0266058		956	0
940.75	0	99.7089	0	0	0	0	0	0.264535	0.0266047		956.25	0
941	0	99.7092	0	0	0	0	0	0.264199	0.0266035		956.5	0
941.25	0	99.7095	0	0	0	0	0	0.263863	0.0266023		956.75	0
941.5	0	99.7099	0	0	0	0	0	0.263526	0.0266012		957	0
941.75	0	99.7102	0	0	0	0	0	0.263189	0.0266		957.25	0
942	0	99.7106	0	0	0	0	0	0.26285	0.0265989		957.5	0
942.25	0	99.7109	0	0	0	0	0	0.262512	0.0265977		957.75	0
942.5	0	99.7112	0	0	0	0	0	0.262172	0.0265965		958	0
942.75	0	99.7116	0	0	0	0	0	0.261832	0.0265953		958.25	0
943	0	99.7119	0	0	0	0	0	0.261492	0.0265942		958.5	0
943.25	0	99.7123	0	0	0	0	0	0.261151	0.026593		958.75	0
943.5	0	99.7126	0	0	0	0	0	0.260809	0.0265918		959	0
943.75	0	99.7129	0	0	0	0	0	0.260466	0.0265907		959.25	0
944	0	99.7133	0	0	0	0	0	0.260123	0.0265895		959.5	0
944.25	0	99.7136	0	0	0	0	0	0.259779	0.0265883		959.75	0
944.5	0	99.714	0	0	0	0	0	0.259435	0.0265871		960	0
944.75	0	99.7143	0	0	0	0	0	0.25909	0.0265859		960.25	0
945	0	99.7147	0	0	0	0	0	0.258744	0.0265847		960.5	0
945.25	0	99.715	0	0	0	0	0	0.258398	0.0265836		960.75	0
945.5	0	99.7154	0	0	0	0	0	0.258051	0.0265824		961	0
945.75	0	99.7157	0	0	0	0	0	0.257703	0.0265812		961.25	0
946	0	99.7161	0	0	0	0	0	0.257355	0.02658		961.5	0
946.25	0	99.7164	0	0	0	0	0	0.257006	0.0265788		961.75	0
946.5	0	99.7168	0	0	0	0	0	0.256657	0.0265776		962	0
946.75	0	99.7171	0	0	0	0	0	0.256307	0.0265764		962.25	0
947	0	99.7175	0	0	0	0	0	0.255956	0.0265752		962.5	0
947.25	0	99.7178	0	0	0	0	0	0.255605	0.026574		962.75	0
947.5	0	99.7182	0	0	0	0	0	0.255253	0.0265728		963	0
947.75	0	99.7185	0	0	0	0	0	0.2549	0.0265716		963.25	0
948	0	99.7189	0	0	0	0	0	0.254547	0.0265704		963.5	0
948.25	0	99.7192	0	0	0	0	0	0.254193	0.0265692		963.75	0
948.5	0	99.7196	0	0	0	0	0	0.253838	0.026568		964	0
948.75	0	99.72	0	0	0	0	0	0.253483	0.0265668		964.25	0
949	0	99.7203	0	0	0	0	0	0.253127	0.0265656		964.5	0
949.25	0	99.7207	0	0	0	0	0	0.25277	0.0265644		964.75	0
949.5	0	99.721	0	0	0	0	0	0.252413	0.0265632		965	0
949.75	0	99.7214	0	0	0	0	0	0.252055	0.0265619		965.25	0
950	0	99.7217	0	0	0	0	0	0.251697	0.0265607		965.5	0
950.25	0	99.7221	0	0	0	0	0	0.251337	0.0265595		965.75	0
950.5	0	99.7225	0	0	0	0	0	0.250978	0.0265583		966	0
950.75	0	99.7228	0	0	0	0	0	0.250617	0.0265571		966.25	0
951	0	99.7232	0	0	0	0	0	0.250256	0.0265558		966.5	0
951.25	0	99.7236	0	0	0	0	0	0.249894	0.0265546		966.75	0
951.5	0	99.7239	0	0	0	0	0	0.249532	0.0265534		967	0
951.75	0	99.7243	0	0	0	0	0	0.249169	0.0265522		967.25	0
952	0	99.7246	0	0	0	0	0	0.248805	0.0265509		967.5	0
952.25	0	99.725	0	0	0	0	0	0.24844	0.0265497		967.75	0
952.5	0	99.7254	0	0	0	0	0	0.248075	0.0265485		968	0
952.75	0	99.7257	0	0	0	0	0	0.247709	0.0265472		968.25	0
953	0	99.7261	0	0	0	0	0	0.247343	0.026546		968.5	0
953.25	0	99.7265	0	0	0	0	0	0.246976	0.0265448		968.75	0
953.5	0	99.7268	0	0	0	0	0	0.246608	0.0265435		969	0
953.75	0	99.7272	0	0	0	0	0	0.24624	0.0265423		969.25	0
954	0	99.7276	0	0	0	0	0	0.245871	0.026541		969.5	0
954.25	0	99.728	0	0	0	0	0	0.245501	0.0265398		969.75	0
954.5	0	99.7283	0	0	0	0	0	0.245131	0.0265386		970	0
954.75	0	99.7287	0	0	0	0	0	0.24476	0.0265373		970.25	0
955	0	99.7291	0	0	0	0	0	0.244388	0.0265361		970.5	0
955.25	0	99.7294	0	0	0	0	0	0.244015	0.0265348		970.75	0
955.5	0	99.7298	0	0	0	0	0	0.243642	0.0265336		971	0
955.75	0	99.7302	0	0	0	0	0	0.243268	0.0265323		971.25	0
956	0	99.7306	0	0	0	0	0	0.242894	0.026531		971.5	0
956.25	0	99.731	0	0	0	0	0	0.242519	0.0265298		971.75	0
956.5	0	99.7313	0	0	0	0	0	0.242143	0.0265285		972	0
956.75	0	99.7317	0	0	0	0	0	0.241767	0.0265273		972.25	0
957	0	99.7321	0	0	0	0	0	0.24139	0.026526		972.5	0
957.25	0	99.7325	0	0	0	0	0	0.241012	0.0265247		972.75	0
957.5	0	99.7328	0	0	0	0	0	0.240633	0.0265235		973	0
957.75	0	99.7332	0	0	0	0	0	0.240254	0.0265222		973.25	0
958	0	99.7336	0	0	0	0	0	0.239874	0.0265209		973.5	0
958.25	0	99.734	0	0	0	0	0	0.239494	0.0265197		973.75	0
958.5	0	99.7344	0	0	0	0	0	0.239112	0.0265184		974	0
958.75	0	99.7348	0	0	0	0	0	0.23873	0.0265171		974.25	0
959	0	99.7351	0	0	0	0	0	0.238348	0.0265158		974.5	0
959.25	0	99.7355	0	0	0	0	0	0.237965	0.0265146		974.75	0
959.5	0	99.7359	0	0	0	0	0	0.237581	0.0265133		975	0
959.75	0	99.7363	0	0	0	0	0	0.237196	0.026512		975.25	0
960	0	99.7367	0	0	0	0	0	0.236811	0.0265107		975.5	0
960.25	0	99.7371	0	0	0	0	0	0.236425	0.0265094		975.75	0
960.5	0	99.7375	0	0	0	0	0	0.236038	0.0265082		976	0
960.75	0	99.7378	0	0	0	0	0	0.23565	0.0265069		976.25	0
961	0	99.7382	0	0	0	0	0	0.235262	0.0265056		976.5	0
961.25	0	99.7386	0	0	0	0	0	0.234874	0.0265043		976.75	0
961.5	0	99.739	0	0	0	0	0	0.234484	0.026503		977	0
961.75	0	99.7394	0	0	0	0	0	0.234094	0.0265017		977.25	0
962	0	99.7398	0	0	0	0	0	0.233703	0.0265004		977.5	0
962.25	0	99.7402	0	0	0	0	0	0.233311	0.0264991		977.75	0
962.5	0	99.7406	0	0	0	0	0	0.232919	0.0264978		978	0
962.75	0	99.741	0	0	0	0	0	0.232526	0.0264965		978.25	0
963	0	99.7414	0	0	0	0	0	0.232132	0.0264952		978.5	0
963.25	0	99.7418	0	0	0	0	0	0.231738	0.0264939		978.75	0
963.5	0	99.7422	0	0	0	0	0	0.231343	0.0264926		979	0
963.75	0	99.7426	0	0	0	0	0	0.230947	0.0264913		979.25	0
964	0	99.743	0	0	0	0	0	0.230551	0.02649		979.5	0
964.25	0	99.7434	0	0	0	0	0	0.230154	0.0264887		979.75	0
964.5	0	99.7438	0	0	0	0	0	0.229756	0.0264874		980	0
964.75	0	99.7442	0	0	0	0	0	0.229357	0.0264861		980.25	0
965	0	99.7446	0	0	0	0	0	0.228958	0.0264847		980.5	0
965.25	0	99.745	0	0	0	0	0	0.228558	0.0264834		980.75	0
965.5	0	99.7454	0	0	0	0	0	0.228157	0.0264821		981	0
965.75	0	99.7458	0	0	0	0	0	0.227756	0.0264808		981.25	0
966	0	99.7462	0	0	0	0	0	0.227353	0.0264795		981.5	0
966.25	0	99.7466	0	0	0	0	0	0.226951	0.0264781		981.75	0
966.5	0	99.747	0	0	0	0	0	0.226547	0.0264768		982	0
966.75	0	99.7474	0	0	0	0	0	0.226143	0.0264755		982.25	0
967	0	99.7478	0	0	0	0	0	0.225738	0.0264742		982.5	0
967.25	0	99.7482	0	0	0	0	0	0.225332	0.0264728		982.75	0
967.5	0	99.7486	0	0	0	0	0	0.224926	0.0264715		983	0
967.75	0	99.749	0	0	0	0	0	0.224518	0.0264702		983.25	0
968	0	99.7494	0	0	0	0	0	0.224111	0.0264688		983.5	0
968.25	0	99.7498	0	0	0	0	0	0.223702	0.0264675		983.75	0
968.5	0	99.7502	0	0	0	0	0	0.223293	0.0264661		984	0
968.75	0	99.7507	0	0	0	0	0	0.222883	0.0264648		984.25	0
969	0	99.7511	0	0	0	0	0	0.222472	0.0264635		984.5	0
969.25	0	99.7515	0	0	0	0	0	0.22206	0.0264621		984.75	0
969.5	0	99.7519	0	0	0	0	0	0.221648	0.0264608		985	0
969.75	0	99.7523	0	0	0	0	0	0.221235	0.0264594		985.25	0
970	0	99.7527	0	0	0	0	0	0.220822	0.0264581		985.5	0
970.25	0	99.7531	0	0	0	0	0	0.220407	0.0264567		985.75	0
970.5	0	99.7536	0	0	0	0	0	0.219992	0.0264554		986	0
970.75	0	99.754	0	0	0	0	0	0.219576	0.026454		986.25	0
971	0	99.7544	0	0	0	0	0	0.21916	0.0264527		986.5	0
971.25	0	99.7548	0	0	0	0	0	0.218742	0.0264513		986.75	0
971.5	0	99.7552	0	0	0	0	0	0.218324	0.0264499		987	0
971.75	0	99.7556	0	0	0	0	0	0.217906	0.0264486		987.25	0
972	0	99.7561	0	0	0	0	0	0.217486	0.0264472		987.5	0
972.25	0	99.7565	0	0	0	0	0	0.217066	0.0264459		987.75	0
972.5	0	99.7569	0	0	0	0	0	0.216645	0.0264445		988	0
972.75	0	99.7573	0	0	0	0	0	0.216223	0.0264431		988.25	0
973	0	99.7578	0	0	0	0	0	0.215801	0.0264417		988.5	0
973.25	0	99.7582	0	0	0	0	0	0.215377	0.0264404		988.75	0
973.5	0	99.7586	0	0	0	0	0	0.214954	0.026439		989	0
973.75	0	99.759	0	0	0	0	0	0.214529	0.0264376		989.25	0
974	0	99.7595	0	0	0	0	0	0.214103	0.0264363		989.5	0
974.25	0	99.7599	0	0	0	0	0	0.213677	0.0264349		989.75	0
974.5	0	99.7603	0	0	0	0	0	0.21325	0.0264335		990	0
974.75	0	99.7607	0	0	0	0	0	0.212823	0.0264321		990.25	0
975	0	99.7612	0	0	0	0	0	0.212394	0.0264307		990.5	0
975.25	0	99.7616	0	0	0	0	0	0.211965	0.0264293		990.75	0
975.5	0	99.762	0	0	0	0	0	0.211535	0.026428		991	0
975.75	0	99.7625	0	0	0	0	0	0.211105	0.0264266		991.25	0
976	0	99.7629	0	0	0	0	0	0.210673	0.0264252		991.5	0
976.25	0	99.7633	0	0	0	0	0	0.210241	0.0264238		991.75	0
976.5	0	99.7638	0	0	0	0	0	0.209808	0.0264224		992	0
976.75	0	99.7642	0	0	0	0	0	0.209375	0.026421		992.25	0
977	0	99.7646	0	0	0	0	0	0.20894	0.0264196		992.5	0
977.25	0	99.7651	0	0	0	0	0	0.208505	0.0264182		992.75	0
977.5	0	99.7655	0	0	0	0	0	0.208069	0.0264168		993	0
977.75	0	99.766	0	0	0	0	0	0.207632	0.0264154		993.25	0
978	0	99.7664	0	0	0	0	0	0.207195	0.026414		993.5	0
978.25	0	99.7668	0	0	0	0	0	0.206757	0.0264126		993.75	0
978.5	0	99.7673	0	0	0	0	0	0.206318	0.0264112		994	0
978.75	0	99.7677	0	0	0	0	0	0.205878	0.0264098		994.25	0
979	0	99.7682	0	0	0	0	0	0.205438	0.0264084		994.5	0
979.25	0	99.7686	0	0	0	0	0	0.204997	0.0264069		994.75	0
979.5	0	99.769	0	0	0	0	0	0.204555	0.0264055		995	0
979.75	0	99.7695	0	0	0	0	0	0.204112	0.0264041		995.25	0
980	0	99.7699	0	0	0	0	0	0.203668	0.0264027		995.5	0
980.25	0	99.7704	0	0	0	0	0	0.203224	0.0264013		995.75	0
980.5	0	99.7708	0	0	0	0	0	0.202779	0.0263999		996	0
980.75	0	99.7713	0	0	0	0	0	0.202333	0.0263984		996.25	0
981	0	99.7717	0	0	0	0	0	0.201887	0.026397		996.5	0
981.25	0	99.7722	0	0	0	0	0	0.201439	0.0263956		996.75	0
981.5	0	99.7726	0	0	0	0	0	0.200991	0.0263941		997	0
981.75	0	99.7731	0	0	0	0	0	0.200542	0.0263927		997.25	0
982	0	99.7735	0	0	0	0	0	0.200092	0.0263913		997.5	0
982.25	0	99.774	0	0	0	0	0	0.199642	0.0263899		997.75	0
982.5	0	99.7744	0	0	0	0	0	0.199191	0.0263884		998	0
982.75	0	99.7749	0	0	0	0	0	0.198739	0.026387		998.25	0
983	0	99.7753	0	0	0	0	0	0.198286	0.0263855		998.5	0
983.25	0	99.7758	0	0	0	0	0	0.197832	0.0263841		998.75	0
983.5	0	99.7762	0	0	0	0	0	0.197378	0.0263827		999	0
983.75	0	99.7767	0	0	0	0	0	0.196923	0.0263812		999.25	0
984	0	99.7772	0	0	0	0	0	0.196467	0.0263798		999.5	0
984.25	0	99.7776	0	0	0	0	0	0.19601	0.0263783		999.75	0
984.5	0	99.7781	0	0	0	0	0	0.195553	0.0263769		1000	0
984.75	0	99.7785	0	0	0	0	0	0.195095	0.0263754		1000.25	0
985	0	99.779	0	0	0	0	0	0.194636	0.026374		1000.5	0
985.25	0	99.7795	0	0	0	0	0	0.194176	0.0263725		1000.75	0
985.5	0	99.7799	0	0	0	0	0	0.193715	0.0263711		1001	0
985.75	0	99.7804	0	0	0	0	0	0.193254	0.0263696		1001.25	0
986	0	99.7808	0	0	0	0	0	0.192791	0.0263681		1001.5	0
986.25	0	99.7813	0	0	0	0	0	0.192328	0.0263667		1001.75	0
986.5	0	99.7818	0	0	0	0	0	0.191865	0.0263652		1002	0
986.75	0	99.7822	0	0	0	0	0	0.1914	0.0263637		1002.25	0
987	0	99.7827	0	0	0	0	0	0.190935	0.0263623		1002.5	0
987.25	0	99.7832	0	0	0	0	0	0.190469	0.0263608		1002.75	0
987.5	0	99.7836	0	0	0	0	0	0.190002	0.0263593		1003	0
987.75	0	99.7841	0	0	0	0	0	0.189534	0.0263579		1003.25	0
988	0	99.7846	0	0	0	0	0	0.189065	0.0263564		1003.5	0
988.25	0	99.785	0	0	0	0	0	0.188596	0.0263549		1003.75	0
988.5	0	99.7855	0	0	0	0	0	0.188126	0.0263534		1004	0
988.75	0	99.786	0	0	0	0	0	0.187655	0.026352		1004.25	0
989	0	99.7865	0	0	0	0	0	0.187183	0.0263505		1004.5	0
989.25	0	99.7869	0	0	0	0	0	0.18671	0.026349		1004.75	0
989.5	0	99.7874	0	0	0	0	0	0.186237	0.0263475		1005	0
989.75	0	99.7879	0	0	0	0	0	0.185763	0.026346		1005.25	0
990	0	99.7884	0	0	0	0	0	0.185288	0.0263445		1005.5	0
990.25	0	99.7888	0	0	0	0	0	0.184812	0.026343		1005.75	0
990.5	0	99.7893	0	0	0	0	0	0.184335	0.0263415		1006	0
990.75	0	99.7898	0	0	0	0	0	0.183858	0.02634		1006.25	0
991	0	99.7903	0	0	0	0	0	0.18338	0.0263386		1006.5	0
991.25	0	99.7908	0	0	0	0	0	0.182901	0.0263371		1006.75	0
991.5	0	99.7912	0	0	0	0	0	0.182421	0.0263356		1007	0
991.75	0	99.7917	0	0	0	0	0	0.18194	0.0263341		1007.25	0
992	0	99.7922	0	0	0	0	0	0.181459	0.0263326		1007.5	0
992.25	0	99.7927	0	0	0	0	0	0.180976	0.026331		1007.75	0
992.5	0	99.7932	0	0	0	0	0	0.180493	0.0263295		1008	0
992.75	0	99.7937	0	0	0	0	0	0.180009	0.026328		1008.25	0
993	0	99.7941	0	0	0	0	0	0.179525	0.0263265		1008.5	0
993.25	0	99.7946	0	0	0	0	0	0.179039	0.026325		1008.75	0
993.5	0	99.7951	0	0	0	0	0	0.178553	0.0263235		1009	0
993.75	0	99.7956	0	0	0	0	0	0.178065	0.026322		1009.25	0
994	0	99.7961	0	0	0	0	0	0.177577	0.0263205		1009.5	0
994.25	0	99.7966	0	0	0	0	0	0.177089	0.0263189		1009.75	0
994.5	0	99.7971	0	0	0	0	0	0.176599	0.0263174		1010	0
994.75	0	99.7976	0	0	0	0	0	0.176108	0.0263159		1010.25	0
995	0	99.7981	0	0	0	0	0	0.175617	0.0263144		1010.5	0
995.25	0	99.7986	0	0	0	0	0	0.175125	0.0263128		1010.75	0
995.5	0	99.7991	0	0	0	0	0	0.174632	0.0263113		1011	0
995.75	0	99.7996	0	0	0	0	0	0.174138	0.0263098		1011.25	0
996	0	99.8	0	0	0	0	0	0.173643	0.0263083		1011.5	0
996.25	0	99.8005	0	0	0	0	0	0.173148	0.0263067		1011.75	0
996.5	0	99.801	0	0	0	0	0	0.172652	0.0263052		1012	0
996.75	0	99.8015	0	0	0	0	0	0.172154	0.0263036		1012.25	0
997	0	99.802	0	0	0	0	0	0.171656	0.0263021		1012.5	0
997.25	0	99.8025	0	0	0	0	0	0.171158	0.0263006		1012.75	0
997.5	0	99.803	0	0	0	0	0	0.170658	0.026299		1013	0
[truncated: 2,018 more rows]

## Sheet: Z6-N+T
Volume-Weighted Diameter/ nm										Number Density/ m-3
Time/ min	MX_a-d	MX-d	MX-s	M23C6-g	Laves-g	Z_a-MX-d	Z-MX-d	Z-MX-s		Time/ min	MX_a-d	MX-d	MX-s	M23C6-g	Laves-g	Z_a-MX-d	Z-MX-d	Z-MX-s
0	0	0	0	0	0	0	0	0		0	0	0	0	0	0	0	0	0
1.66667e-14	0	0	0	0	0	0	0	0		1.66667e-14	0	0	0	0	0	0	0	0
1e-13	0	0	0	0	0	0	0	0		1e-13	0	0	0	0	0	0	0	0
5.16667e-13	0	0	0	0	0	0	0	0		5.16667e-13	0	0	0	0	0	0	0	0
2.6e-12	0	0	0	0	0	0	0	0		2.6e-12	0	0	0	0	0	0	0	0
1.30167e-11	0	0	0	0	0	0	0	0		1.30167e-11	0	0	0	0	0	0	0	0
6.51e-11	0	0	0	0	0	0	0	0		6.51e-11	0	0	0	0	0	0	0	0
3.25517e-10	0	0	0	0	0	0	0	0		3.25517e-10	0	0	0	0	0	0	0	0
1.6276e-09	0	0	0	0	0	0	0	0		1.6276e-09	0	0	0	0	0	0	0	0
8.13802e-09	0	0	0	0	0	0	0	0		8.13802e-09	0	0	0	0	0	0	0	0
4.06901e-08	0	0	0	0	0	0	0	0		4.06901e-08	0	0	0	0	0	0	0	0
2.03451e-07	0	0	0	0	0	0	0	0		2.03451e-07	0	0	0	0	0	0	0	0
1.01725e-06	0	0	0	0	0	0	0	0		1.01725e-06	0	0	0	0	0	0	0	0
5.08626e-06	0	0	0	0	0	0	0	0		5.08626e-06	0	0	0	0	0	0	0	0
2.54313e-05	0	0	0	0	0	0	0	0		2.54313e-05	0	0	0	0	0	0	0	0
0.000127157	0	0	0	0	0	0	0	0		0.000127157	0	0	0	0	0	0	0	0
0.000635783	0	0	0	0	0	0	0	0		0.000635783	0	0	0	0	0	0	0	0
0.00317891	0	0	0	0	0	0	0	0		0.00317891	0	0	0	0	0	0	0	0
0.0158946	0	0	0	0	0	0	0	0		0.0158946	0	0	0	0	0	0	0	0
0.0794729	0	0	0	0	0	0	0	0		0.0794729	0	0	0	0	0	0	0	0
0.162806	0	0	0	0	0	0	0	0		0.162806	0	0	0	0	0	0	0	0
0.24614	0	0	0	0	0	0	0	0		0.24614	0	0	0	0	0	0	0	0
0.329473	0	0	0	0	0	0	0	0		0.329473	0	0	0	0	0	0	0	0
0.412806	0	0	0	0	0	0	0	0		0.412806	0	0	0	0	0	0	0	0
0.49614	0	0	0	0	0	0	0	0		0.49614	0	0	0	0	0	0	0	0
0.579473	0	0	0	0	0	0	0	0		0.579473	0	0	0	0	0	0	0	0
0.662806	2.03935	0	0	0	0	0	0	0		0.662806	0.0244489	0	0	0	0	0	0	0
0.74614	1.88793	0	0	0	0	0	0	0		0.74614	121.901	0	0	0	0	0	0	0
0.829473	1.75671	0	0	0	0	0	0	0		0.829473	107853	0	0	0	0	0	0	0
0.851746	1.65661	0	0	0	0	0	0	0		0.851746	1.15682e+07	0	0	0	0	0	0	0
0.873551	1.65854	0	0	0	0	0	0	0		0.873551	4.52593e+07	0	0	0	0	0	0	0
0.898271	1.64812	0	0	0	0	0	0	0		0.898271	1.7441e+08	0	0	0	0	0	0	0
0.924662	1.62873	0	0	0	0	0	0	0		0.924662	6.6727e+08	0	0	0	0	0	0	0
0.952699	1.60446	0	0	0	0	0	0	0		0.952699	2.54191e+09	0	0	0	0	0	0	0
0.982542	1.57761	0	0	0	0	0	0	0		0.982542	9.64754e+09	0	0	0	0	0	0	0
1.0144	1.54927	0	0	0	0	0	0	0		1.0144	3.64766e+10	0	0	0	0	0	0	0
1.04852	1.51988	0	0	0	0	0	0	0		1.04852	137334421017	0	0	0	0	0	0	0
1.08521	1.48958	0	0	0	0	0	0	0		1.08521	514611584629	0	0	0	0	0	0	0
1.1248	1.45836	0	0	0	0	0	0	0		1.1248	1917902232920	0	0	0	0	0	0	0
1.16774	1.42613	0	0	0	0	0	0	0		1.16774	7103448445990	0	0	0	0	0	0	0
1.21455	1.39276	0	0	0	0	0	0	0		1.21455	26120235872700	0	0	0	0	0	0	0
1.2396	1.3756	0	0	0	0	0	0	0		1.2396	49933624691300	0	0	0	0	0	0	0
1.26588	1.35808	0	0	0	0	0	0	0		1.26588	95238966469200	0	0	0	0	0	0	0
1.2935	1.34019	0	0	0	0	0	0	0		1.2935	181197738547000	0	0	0	0	0	0	0
1.32258	1.32187	0	0	0	0	0	0	0		1.32258	343800522467000	0	0	0	0	0	0	0
1.35326	1.3031	0	0	0	0	0	0	0		1.35326	650371017079000	0	0	0	0	0	0	0
1.3857	1.28385	0	0	0	0	0	0	0		1.3857	1226268049740000	0	0	0	0	0	0	0
1.42207	1.24958	0	0	0	0	0	0	0		1.42207	2303711799090000	0	0	0	0	0	0	0
1.47112	1.22517	0	0	0	0	0	0	0		1.47112	4302194766310000	0	0	0	0	0	0	0
1.53098	1.20506	0	0	0	0	0	0	0		1.53098	7909447212260000	0	0	0	0	0	0	0
1.60004	1.18442	0	0	0	0	0	0	0		1.60004	1.42655e+16	0	0	0	0	0	0	0
1.67814	1.16182	0	0	0	0	0	0	0		1.67814	2.52259e+16	0	0	0	0	0	0	0
1.76147	1.13788	0	0	0	0	0	0	0		1.76147	4.26836e+16	0	0	0	0	0	0	0
1.84481	1.11423	0	0	0	0	0	0	0		1.84481	6.74213e+16	0	0	0	0	0	0	0
1.92814	1.09179	0	0	0	0	0	0	0		1.92814	1.00048e+17	0	0	0	0	0	0	0
2.01147	1.07081	0	0	0	0	0	0	0		2.01147	1.40435e+17	0	0	0	0	0	0	0
2.09481	1.05141	0	0	0	0	0	0	0		2.09481	1.8769e+17	0	0	0	0	0	0	0
2.17814	1.03365	0	0	0	0	0	0	0		2.17814	2.40263e+17	0	0	0	0	0	0	0
2.26147	1.01684	0	0	0	0	0	0	0		2.26147	2.96165e+17	0	0	0	0	0	0	0
2.34481	1.00145	0	0	0	0	0	0	0		2.34481	3.53217e+17	0	0	0	0	0	0	0
2.42814	0.987778	0	0	0	0	0	0	0		2.42814	4.09315e+17	0	0	0	0	0	0	0
2.51147	0.975927	0	0	0	0	0	0	0		2.51147	4.62627e+17	0	0	0	0	0	0	0
2.59481	0.965851	0	0	0	0	0	0	0		2.59481	5.11731e+17	0	0	0	0	0	0	0
2.67814	0.957413	0	0	0	0	0	0	0		2.67814	5.55671e+17	0	0	0	0	0	0	0
2.76147	0.950425	0	0	0	0	0	0	0		2.76147	5.93947e+17	0	0	0	0	0	0	0
2.84481	0.944714	0	0	0	0	0	0	0		2.84481	6.26464e+17	0	0	0	0	0	0	0
2.92814	0.940113	0	0	0	0	0	0	0		2.92814	6.53444e+17	0	0	0	0	0	0	0
3.01147	0.936457	0	0	0	0	0	0	0		3.01147	6.75338e+17	0	0	0	0	0	0	0
3.09481	0.933593	0	0	0	0	0	0	0		3.09481	6.92733e+17	0	0	0	0	0	0	0
3.17814	0.93138	0	0	0	0	0	0	0		3.17814	7.06281e+17	0	0	0	0	0	0	0
3.26147	0.929695	0	0	0	0	0	0	0		3.26147	7.16632e+17	0	0	0	0	0	0	0
3.34481	0.928429	0	0	0	0	0	0	0		3.34481	7.24398e+17	0	0	0	0	0	0	0
3.42814	0.927491	0	0	0	0	0	0	0		3.42814	7.30124e+17	0	0	0	0	0	0	0
3.51147	0.926807	0	0	0	0	0	0	0		3.51147	7.34277e+17	0	0	0	0	0	0	0
3.59481	0.926316	0	0	0	0	0	0	0		3.59481	7.37243e+17	0	0	0	0	0	0	0
3.67814	0.925969	0	0	0	0	0	0	0		3.67814	7.39328e+17	0	0	0	0	0	0	0
3.76147	0.925726	0	0	0	0	0	0	0		3.76147	7.40776e+17	0	0	0	0	0	0	0
3.84481	0.925559	0	0	0	0	0	0	0		3.84481	7.41768e+17	0	0	0	0	0	0	0
3.92814	0.925445	0	0	0	0	0	0	0		3.92814	7.42439e+17	0	0	0	0	0	0	0
4.01147	0.925368	0	0	0	0	0	0	0		4.01147	7.4289e+17	0	0	0	0	0	0	0
4.09481	0.925317	0	0	0	0	0	0	0		4.09481	7.43189e+17	0	0	0	0	0	0	0
4.17814	0.925283	0	0	0	0	0	0	0		4.17814	7.43387e+17	0	0	0	0	0	0	0
4.34481	0.925246	0	0	0	0	0	0	0		4.34481	7.43602e+17	0	0	0	0	0	0	0
4.51147	0.92523	0	0	0	0	0	0	0		4.51147	7.43694e+17	0	0	0	0	0	0	0
4.67814	0.925223	0	0	0	0	0	0	0		4.67814	7.43733e+17	0	0	0	0	0	0	0
4.81667	0.92522	0	0	0	0	0	0	0		4.81667	7.43748e+17	0	0	0	0	0	0	0
4.81667	0.92522	0	0	0	0	0	0	0		4.81667	7.43748e+17	0	0	0	0	0	0	0
4.81667	0.92522	0.7	0.7	0.7	0.7	0	0	0		4.81667	7.43748e+17	6086.61	100000	8144.48	41768.9	0	0	0
4.86753	0.92667	0.700628	0.700631	3.69267	0.863091	0	0	0		4.86753	7.43748e+17	1.42368e+20	2.31825e+21	2.65753e+19	6.27651e+20	0	0	0
4.91166	0.92775	0.701074	0.701083	4.53225	0.95337	0	0	0		4.91166	7.43748e+17	2.48172e+20	4.01566e+21	2.65753e+19	7.97985e+20	0	0	0
4.96084	0.928668	0.701632	0.70165	4.99015	1.05241	0	0	0		4.96084	7.43748e+17	3.37998e+20	5.42628e+21	2.65753e+19	8.25935e+20	0	0	0
5.00085	0.929288	0.701988	0.702013	5.25665	1.13909	0	0	0		5.00085	7.43748e+17	3.98697e+20	6.369e+21	2.65753e+19	7.78472e+20	0	0	0
5.05401	0.929964	0.702372	0.702406	5.57355	1.23859	0	0	0		5.05401	7.43748e+17	4.64671e+20	7.38371e+21	2.65753e+19	6.46392e+20	0	0	0
5.12076	0.930615	0.702757	0.702801	5.77849	1.28575	0	0	0		5.12076	7.43748e+17	5.28034e+20	8.34688e+21	2.65753e+19	5.26293e+20	0	0	0
5.21623	0.931212	0.703116	0.70317	5.95701	1.31879	0	0	0		5.21623	7.43748e+17	5.85925e+20	9.21796e+21	2.65753e+19	4.85632e+20	0	0	0
5.26833	0.931428	0.703249	0.703307	6.01883	1.3282	0	0	0		5.26833	7.43748e+17	6.06726e+20	9.5288e+21	2.65753e+19	4.77172e+20	0	0	0
5.35166	0.931688	0.703407	0.70347	6.09246	1.33804	0	0	0		5.35166	7.43748e+17	6.31664e+20	9.90031e+21	2.65753e+19	4.77172e+20	0	0	0
5.43499	0.931851	0.703509	0.703575	6.13841	1.34369	0	0	0		5.43499	7.43748e+17	6.47196e+20	1.01309e+22	2.65753e+19	4.77172e+20	0	0	0
5.51833	0.931952	0.703573	0.703641	6.16705	1.3469	0	0	0		5.51833	7.43748e+17	6.56721e+20	1.02719e+22	2.65753e+19	4.77172e+20	0	0	0
5.60166	0.932013	0.703613	0.703682	6.18479	1.34868	0	0	0		5.60166	7.43748e+17	6.62466e+20	1.03569e+22	2.65753e+19	4.77172e+20	0	0	0
5.68499	0.93205	0.703637	0.703707	6.19564	1.34966	0	0	0		5.68499	7.43748e+17	6.65874e+20	1.04072e+22	2.65753e+19	4.77172e+20	0	0	0
5.76833	0.932072	0.703652	0.703722	6.20218	1.35019	0	0	0		5.76833	7.43748e+17	6.67859e+20	1.04365e+22	2.65753e+19	4.77172e+20	0	0	0
5.85166	0.932085	0.70366	0.70373	6.20605	1.35047	0	0	0		5.85166	7.43748e+17	6.68994e+20	1.04533e+22	2.65753e+19	4.77172e+20	0	0	0
5.93499	0.932092	0.703665	0.703736	6.2083	1.35062	0	0	0		5.93499	7.43748e+17	6.6963e+20	1.04627e+22	2.65753e+19	4.77172e+20	0	0	0
6.01833	0.932097	0.703668	0.703739	6.20963	1.35069	0	0	0		6.01833	7.43748e+17	6.69979e+20	1.04678e+22	2.65753e+19	4.77172e+20	0	0	0
6.10166	0.932099	0.70367	0.70374	6.21042	1.35073	0	0	0		6.10166	7.43748e+17	6.70166e+20	1.04706e+22	2.65753e+19	4.77172e+20	0	0	0
6.26833	0.932101	0.703671	0.703742	6.21113	1.35077	0	0	0		6.26833	7.43748e+17	6.70315e+20	1.04728e+22	2.65753e+19	4.77172e+20	0	0	0
6.43499	0.932101	0.703671	0.703742	6.21135	1.35078	0	0	0		6.43499	7.43748e+17	6.70353e+20	1.04734e+22	2.65753e+19	4.77172e+20	0	0	0
6.60166	0.932101	0.703672	0.703742	6.21141	1.35078	0	0	0		6.60166	7.43748e+17	6.70361e+20	1.04735e+22	2.65753e+19	4.77172e+20	0	0	0
6.76833	0.932101	0.703672	0.703742	6.21142	1.35078	0	0	0		6.76833	7.43748e+17	6.70363e+20	1.04735e+22	2.65753e+19	4.77172e+20	0	0	0
6.93499	0.932101	0.703672	0.703742	6.21143	1.35078	0	0	0		6.93499	7.43748e+17	6.70363e+20	1.04735e+22	2.65753e+19	4.77172e+20	0	0	0
7.10166	0.932101	0.703672	0.703742	6.21143	1.35078	0	0	0		7.10166	7.43748e+17	6.70363e+20	1.04735e+22	2.65753e+19	4.77172e+20	0	0	0
7.26833	0.932101	0.703672	0.703742	6.21143	1.35078	0	0	0		7.26833	7.43748e+17	6.70363e+20	1.04735e+22	2.65753e+19	4.77172e+20	0	0	0
7.43499	0.932101	0.703672	0.703742	6.21143	1.35078	0	0	0		7.43499	7.43748e+17	6.70363e+20	1.04735e+22	2.65753e+19	4.77172e+20	0	0	0
7.60166	0.932101	0.703672	0.703742	6.21143	1.35078	0	0	0		7.60166	7.43748e+17	6.70363e+20	1.04735e+22	2.65753e+19	4.77172e+20	0	0	0
7.76833	0.932101	0.703672	0.703742	6.21143	1.35078	0	0	0		7.76833	7.43748e+17	6.70363e+20	1.04735e+22	2.65753e+19	4.77172e+20	0	0	0
7.93499	0.932101	0.703672	0.703742	6.21143	1.35078	0	0	0		7.93499	7.43748e+17	6.70363e+20	1.04735e+22	2.65753e+19	4.77172e+20	0	0	0
8.10166	0.932101	0.703672	0.703742	6.21143	1.35078	0	0	0		8.10166	7.43748e+17	6.70363e+20	1.04735e+22	2.65753e+19	4.77172e+20	0	0	0
8.10833	0.932101	0.703672	0.703742	6.21143	1.35078	0	0	0		8.10833	7.43748e+17	6.70363e+20	1.04735e+22	2.65753e+19	4.77172e+20	0	0	0
8.10833	0.932101	0.703672	0.703742	6.21143	1.35078	0	0	0		8.10833	7.43748e+17	6.70363e+20	1.04735e+22	2.65753e+19	4.77172e+20	0	0	0
8.275	0.932101	0.703672	0.703742	6.21477	1.35078	0	0	0		8.275	7.43748e+17	6.70363e+20	1.04735e+22	2.65183e+19	4.77172e+20	0	0	0
8.35833	0.932101	0.703672	0.703742	6.21477	1.35078	0	0	0		8.35833	7.43748e+17	6.70363e+20	1.04735e+22	2.65183e+19	4.77172e+20	0	0	0
8.35833	0.932101	0.703672	0.703742	6.21477	1.35078	0	0	0		8.35833	7.43748e+17	6.70363e+20	1.04735e+22	2.65183e+19	4.77172e+20	0	0	0
8.525	0.932101	0.703672	0.703742	6.21477	1.35078	0	0	0		8.525	7.43748e+17	6.70363e+20	1.04735e+22	2.65183e+19	4.77172e+20	0	0	0
8.69167	0.932101	0.703672	0.703742	6.21477	1.35078	0	0	0		8.69167	7.43748e+17	6.70363e+20	1.04735e+22	2.65183e+19	4.77172e+20	0	0	0
8.85833	0.932101	0.703672	0.703742	6.21477	1.35078	0	0	0		8.85833	7.43748e+17	6.70363e+20	1.04735e+22	2.65183e+19	4.77172e+20	0	0	0
9.025	0.932101	0.703672	0.703742	6.21477	1.35078	0	0	0		9.025	7.43748e+17	6.70363e+20	1.04735e+22	2.65183e+19	4.77172e+20	0	0	0
9.19167	0.932101	0.703672	0.703742	6.21477	1.35078	0	0	0		9.19167	7.43748e+17	6.70363e+20	1.04735e+22	2.65183e+19	4.77172e+20	0	0	0
9.35833	0.932101	0.703672	0.703742	6.21477	1.35078	0	0	0		9.35833	7.43748e+17	6.70363e+20	1.04735e+22	2.65183e+19	4.77172e+20	0	0	0
9.525	0.932101	0.703672	0.703742	6.21477	1.35078	0	0	0		9.525	7.43748e+17	6.70363e+20	1.04735e+22	2.65183e+19	4.77172e+20	0	0	0
9.69167	0.932101	0.703672	0.703742	6.21477	1.35078	0	0	0		9.69167	7.43748e+17	6.70363e+20	1.04735e+22	2.65183e+19	4.77172e+20	0	0	0
10.025	0.932101	0.703672	0.703742	6.21477	1.35078	0	0	0		10.025	7.43748e+17	6.70363e+20	1.04735e+22	2.65183e+19	4.77172e+20	0	0	0
10.3583	0.932101	0.703672	0.703742	6.21477	1.35078	0	0	0		10.3583	7.43748e+17	6.70363e+20	1.04735e+22	2.65183e+19	4.77172e+20	0	0	0
10.6917	0.932101	0.703672	0.703742	6.21477	1.35078	0	0	0		10.6917	7.43748e+17	6.70363e+20	1.04735e+22	2.65183e+19	4.77172e+20	0	0	0
11.025	0.932101	0.703672	0.703742	6.21478	1.35078	0	0	0		11.025	7.43748e+17	6.70364e+20	1.04735e+22	2.65183e+19	4.77172e+20	0	0	0
11.3583	0.932101	0.703672	0.703742	6.21482	1.35078	0	0	0		11.3583	7.43748e+17	6.70369e+20	1.04736e+22	2.65183e+19	4.77172e+20	0	0	0
11.6917	0.932102	0.703672	0.703742	6.21498	1.35079	0	0	0		11.6917	7.43748e+17	6.70392e+20	1.04739e+22	2.65183e+19	4.77172e+20	0	0	0
12.025	0.932103	0.703673	0.703743	6.21555	1.35081	0	0	0		12.025	7.43748e+17	6.70493e+20	1.04754e+22	2.65183e+19	4.77172e+20	0	0	0
12.3583	0.932108	0.703676	0.703747	6.21735	1.3509	0	0	0		12.3583	7.43748e+17	6.70885e+20	1.04812e+22	2.65183e+19	4.77172e+20	0	0	0
12.6917	0.932124	0.703688	0.703759	6.22261	1.35121	0	0	0		12.6917	7.43748e+17	6.72274e+20	1.05017e+22	2.65183e+19	4.77172e+20	0	0	0
13.025	0.932175	0.703722	0.703794	6.23777	1.35232	0	0	0		13.025	7.43748e+17	6.76777e+20	1.05682e+22	2.65183e+19	4.77172e+20	0	0	0
13.3583	0.932321	0.703816	0.703891	6.27925	1.35619	0	0	0		13.3583	7.43748e+17	6.90273e+20	1.07671e+22	2.65183e+19	4.77172e+20	0	0	0
13.6917	0.932721	0.70406	0.704143	6.38239	1.36868	0	0	0		13.6917	7.43748e+17	7.2793e+20	1.13206e+22	2.65183e+19	4.77172e+20	0	0	0
14.025	0.933751	0.70464	0.704747	6.62782	1.40683	0	0	0		14.025	7.43748e+17	8.2635e+20	1.27567e+22	2.65183e+19	4.77172e+20	0	0	0
14.3583	0.936273	0.705935	0.706108	7.11844	1.52612	0	0	0		14.3583	7.43748e+17	1.06848e+21	1.62264e+22	2.65183e+19	4.76064e+20	0	0	0
14.7049	0.943317	0.709625	0.71003	7.89835	1.77154	0	0	0		14.7049	7.43748e+17	1.73704e+21	2.53048e+22	2.65183e+19	3.15147e+20	0	0	0
15.046	0.959137	0.717816	0.718913	9.0136	2.06156	0	0	0		15.046	7.43748e+17	3.18582e+21	4.32211e+22	2.65183e+19	2.89054e+20	0	0	0
15.3545	0.990109	0.734355	0.737171	10.1385	2.4504	0	0	0		15.3545	7.43748e+17	5.85246e+21	7.19873e+22	2.65183e+19	2.61379e+20	0	0	0
15.6825	1.05877	0.773068	0.780358	11.5591	2.98352	0	0	0		15.6825	7.43748e+17	1.12312e+22	1.20322e+23	2.65183e+19	2.29787e+20	0	0	0
15.9988	1.19125	0.854568	0.870784	13.1871	3.61881	0	0	0		15.9988	7.43748e+17	2.03799e+22	1.85946e+23	2.65183e+19	1.90225e+20	0	0	0
16.3196	1.4322	1.01729	1.04774	15.6304	4.38933	0	0	0		16.3196	7.43748e+17	3.44226e+22	2.64751e+23	2.65183e+19	1.51404e+20	0	0	0
16.6536	1.82628	1.31129	1.35835	19.3798	5.27893	0	0	0		16.6536	7.43748e+17	5.16871e+22	3.37706e+23	2.65183e+19	1.23442e+20	0	0	0
16.9893	2.3385	1.72058	1.78119	24.5345	6.22531	0	0	0		16.9893	7.43748e+17	6.52639e+22	3.76192e+23	2.65183e+19	1.11419e+20	0	0	0
17.3294	2.80442	2.10354	2.17081	31.2161	7.5206	0	0	0		17.3294	7.43748e+17	6.9476e+22	3.82198e+23	2.65183e+19	9.76539e+19	0	0	0
17.4358	2.89075	2.17446	2.24189	33.6589	8.31275	1.40412	0	0		17.4358	7.43748e+17	6.96199e+22	3.82258e+23	2.65183e+19	8.41733e+19	0.571767	0	0
17.7847	2.93534	2.18176	2.24871	42.946	11.9298	1.41427	0	0		17.7847	7.43748e+17	7.20971e+22	3.83245e+23	2.65183e+19	3.9856e+19	1.18545e+09	0	0
18.1406	3.02651	2.20061	2.26893	52.2094	14.2245	1.37072	0	0		18.1406	7.43748e+17	6.94473e+22	3.79208e+23	2.65183e+19	2.86713e+19	1.26983e+09	0	0
18.3147	3.09727	2.23302	2.28948	53.0833	15.0227	1.21552	0.839372	0		18.3147	7.43748e+17	6.62993e+22	3.70054e+23	2.65183e+19	2.86532e+19	1.28189e+09	100000	0
18.3542	3.11693	2.24402	2.29521	53.4301	15.2099	1.10813	0	0		18.3542	7.43748e+17	6.60724e+22	3.69095e+23	2.65183e+19	2.83251e+19	1.28343e+09	0	0
18.7215	3.40337	2.39906	2.39302	73.8164	17.3662	1.62979	0	0		18.7215	7.43748e+17	5.21259e+22	3.36222e+23	1.11939e+19	2.73651e+19	1.01118e+07	0	0
19.0961	4.00816	2.71961	2.61838	85.3217	21.1307	2.95892	0	0		19.0961	7.43748e+17	3.56204e+22	2.55577e+23	6.63813e+18	2.1922e+19	5.36242e+06	0	0
19.4825	5.15045	3.04398	2.928	100.668	24.4122	6.45936	0	0		19.4825	7.43748e+17	2.47571e+22	1.90817e+23	4.05516e+18	1.7186e+19	5.24127e+06	0	0
19.8724	7.35095	4.15319	4.1795	116.737	33.4666	11.3594	0	0		19.8724	7.43748e+17	1.25891e+22	6.86223e+22	2.5625e+18	1.21253e+19	5.24134e+06	0	0
20.2699	10.1323	5.76078	5.83441	134.701	49.3537	17.4553	0	0		20.2699	7.43748e+17	4.67662e+21	2.53054e+22	1.42738e+18	5.64425e+18	5.24136e+06	0	0
20.6754	13.7468	7.5759	7.64479	144.915	37.196	24.6113	0	0		20.6754	7.43748e+17	1.9386e+21	1.10401e+22	9.08369e+17	4181705713660	5.24136e+06	0	0
20.7228	14.1954	7.73214	7.81033	145.274	0	25.5054	0	0		20.7228	7.43748e+17	1.83378e+21	1.05515e+22	8.59051e+17	0	5.24136e+06	0	0
20.7589	14.5065	7.82162	7.92217	145.511	0	26.1953	0.713012	0		20.7589	7.43748e+17	1.82889e+21	1.03636e+22	8.59051e+17	0	5.24136e+06	0.015215	0
20.7591	14.5073	7.82157	7.92224	145.571	0	26.1973	0	0		20.7591	7.43748e+17	1.82905e+21	1.0364e+22	8.09323e+17	0	5.24136e+06	0	0
20.7663	14.5666	7.83114	7.94416	145.255	0	26.3364	0.86553	0		20.7663	7.43748e+17	1.8408e+21	1.03883e+22	8.09323e+17	0	5.24136e+06	0.0112868	0
20.7665	14.5685	7.83304	7.94633	145.26	0	26.3402	0	0		20.7665	7.43748e+17	1.84112e+21	1.0389e+22	8.09323e+17	0	5.24136e+06	0	0
20.7703	14.5987	7.84153	7.96151	145.21	0	26.4143	0.955479	0		20.7703	7.43748e+17	1.84763e+21	1.04026e+22	8.09323e+17	0	5.24136e+06	1.34555	0
20.7706	14.6009	7.84228	7.96285	145.186	0	26.4195	0	0		20.7706	7.43748e+17	1.84809e+21	1.04036e+22	8.09323e+17	0	5.24136e+06	0	0
20.7743	14.6291	7.84876	7.97623	145.061	0	26.4902	1.05267	0		20.7743	7.43748e+17	1.85453e+21	1.01175e+22	8.09323e+17	0	5.24136e+06	0.186602	0
20.7747	14.6321	7.84991	7.97777	145.053	0	26.4973	0	0		20.7747	7.43748e+17	1.85518e+21	1.01188e+22	8.09323e+17	0	5.24136e+06	0	0
21.1905	16.3099	8.70026	8.97359	155.049	0	30.4176	0	0		21.1905	7.43769e+17	1.94501e+21	9.23784e+21	8144.48	0	5.24136e+06	0	0
21.2359	16.377	8.72878	9.08694	0	0	30.688	0	0		21.2359	7.43769e+17	1.94309e+21	8.83572e+21	0	0	5.24136e+06	0	0
21.3583	16.6569	8.85313	9.40277	0	0	31.522	0	0		21.3583	7.43769e+17	1.93679e+21	8.28011e+21	0	0	5.24136e+06	0	0
21.3583	16.6569	8.85313	9.40277	0	0	31.522	0	0		21.3583	7.43769e+17	1.93679e+21	8.28011e+21	0	0	5.24136e+06	0	0
21.3584	16.6569	8.84999	9.39793	0	0	31.522	0	0		21.3584	7.43769e+17	1.93679e+21	8.28011e+21	0	0	5.24136e+06	0	0
21.3761	16.6527	8.77969	9.2934	0	0	31.5213	0	0		21.3761	7.43769e+17	1.93679e+21	8.28011e+21	0	0	5.24136e+06	0	0
21.4054	16.647	8.74731	9.24984	0	0	31.521	0	0		21.4054	7.43769e+17	1.93679e+21	8.28011e+21	0	0	5.24136e+06	0	0
21.443	16.64	8.71956	9.21521	0	0	31.5207	0	0		21.443	7.43769e+17	1.93679e+21	8.28011e+21	0	0	5.24136e+06	0	0
21.4806	16.6333	8.70005	9.19306	0	0	31.5206	0	0		21.4806	7.43769e+17	1.93679e+21	8.28011e+21	0	0	5.24136e+06	0	0
21.5678	16.6172	8.65858	9.14878	0	0	31.5204	0	0		21.5678	7.43769e+17	1.93679e+21	8.28011e+21	0	0	5.24136e+06	0	0
21.655	16.6017	8.62616	9.11812	0	0	31.5207	0	0		21.655	7.43769e+17	1.93679e+21	8.28011e+21	0	0	5.24136e+06	0	0
21.7927	16.5729	8.57021	9.06856	0	0	31.5214	0	0		21.7927	7.43769e+17	1.93679e+21	8.27957e+21	0	0	5.24136e+06	0	0
21.8949	16.549	8.52806	9.03448	0	0	31.5224	0	0		21.8949	7.43769e+17	1.93527e+21	8.27957e+21	0	0	5.24136e+06	0	0
21.9765	16.5285	8.49295	9.00751	0	0	31.5236	0	0		21.9765	7.43769e+17	1.93527e+21	8.27851e+21	0	0	5.24136e+06	0	0
22.1032	16.4947	8.43638	8.96531	0	0	31.526	0	0		22.1032	7.43769e+17	1.93432e+21	8.27851e+21	0	0	5.24136e+06	0	0
22.2299	16.4569	8.37503	8.92116	0	0	31.5296	0	0		22.2299	7.43769e+17	1.93432e+21	8.13565e+21	0	0	5.24136e+06	0	0
22.2913	16.4374	8.34391	8.89938	0	0	31.5319	0	0		22.2913	7.43769e+17	1.93432e+21	8.13531e+21	0	0	5.24136e+06	0	0
22.4463	16.3852	8.2617	8.84401	0	0	31.5394	0	0		22.4463	7.43769e+17	1.93088e+21	8.13319e+21	0	0	5.24136e+06	0	0
22.5661	16.3414	8.19416	8.80018	0	0	31.5476	0	0		22.5661	7.43769e+17	1.92459e+21	8.04109e+21	0	0	5.24136e+06	0	0
22.662	16.3043	8.13616	8.76527	0	0	31.5562	0	0		22.662	7.43769e+17	1.8794e+21	7.94883e+21	0	0	5.24136e+06	0	0
22.7784	16.2573	8.06191	8.72404	0	0	31.5694	0	0		22.7784	7.43769e+17	1.87034e+21	7.9468e+21	0	0	5.24136e+06	0	0
22.912	16.2003	7.97124	8.68284	0	0	31.5895	0	0		22.912	7.43769e+17	1.81021e+21	7.84879e+21	0	0	5.24136e+06	0	0
23.025	16.1501	7.89097	8.66244	0	0	31.6112	0	0		23.025	7.43769e+17	1.75024e+21	7.26425e+21	0	0	5.24136e+06	0	0
23.025	16.1501	7.89097	8.66244	0	0	31.6112	0	0		23.025	7.43769e+17	1.75024e+21	7.26425e+21	0	0	5.24136e+06	0	0
23.0623	16.133	7.86163	8.64949	0	0	31.6195	0	0		23.0623	7.43769e+17	1.74784e+21	7.26165e+21	0	0	5.24136e+06	0	0
23.1147	16.1088	7.82085	8.63224	0	0	31.6319	0	0		23.1147	7.43769e+17	1.74784e+21	7.26165e+21	0	0	5.24136e+06	0	0
23.1694	16.0829	7.77708	8.61555	0	0	31.6463	0	0		23.1694	7.43769e+17	1.74731e+21	7.25156e+21	0	0	5.24136e+06	0	0
23.2102	16.0634	7.74433	8.60423	0	0	31.658	0	0		23.2102	7.43769e+17	1.74731e+21	7.25156e+21	0	0	5.24136e+06	0	0
23.2596	16.0396	7.7046	8.59135	0	0	31.6737	0	0		23.2596	7.43769e+17	1.74633e+21	7.11921e+21	0	0	5.24136e+06	0	0
23.3017	16.0191	7.67169	8.58209	0	0	31.6886	0	0		23.3017	7.43769e+17	1.74159e+21	7.04406e+21	0	0	5.24136e+06	0	0
23.3406	16.0002	7.64106	8.57487	0	0	31.7032	0	0		23.3406	7.43769e+17	1.71892e+21	7.00367e+21	0	0	5.24136e+06	0	0
23.4301	15.9568	7.57115	8.56401	0	0	31.7397	0	0		23.4301	7.43769e+17	1.71797e+21	6.97269e+21	0	0	5.24136e+06	0	0
23.4798	15.9325	7.53358	8.56546	0	0	31.7635	0	0		23.4798	7.43769e+17	1.69264e+21	6.81373e+21	0	0	5.24136e+06	0	0
23.5269	15.9097	7.49739	8.57173	0	0	31.7882	0	0		23.5269	7.43769e+17	1.66207e+21	6.71013e+21	0	0	5.24136e+06	0	0
23.5856	15.8816	7.45448	8.58356	0	0	31.8216	0	0		23.5856	7.43769e+17	1.66017e+21	6.69562e+21	0	0	5.24136e+06	0	0
23.6417	15.8552	7.41558	8.60681	0	0	31.8573	0	0		23.6417	7.43769e+17	1.62002e+21	6.53219e+21	0	0	5.24136e+06	0	0
23.6979	15.8294	7.3784	8.63886	0	0	31.8963	0	0		23.6979	7.43769e+17	1.60132e+21	6.35695e+21	0	0	5.24136e+06	0	0
23.7521	15.8054	7.34733	8.68431	0	0	31.9373	0	0		23.7521	7.43769e+17	1.56624e+21	6.24632e+21	0	0	5.24136e+06	0	0
23.8095	15.7809	7.31726	8.7501	0	0	31.9848	0	0		23.8095	7.43769e+17	1.53253e+21	6.12912e+21	0	0	5.24136e+06	0	0
23.875	15.7537	7.28529	8.82296	0	0	32.0424	0	0		23.875	7.43769e+17	1.50939e+21	5.83223e+21	0	0	5.24136e+06	0	0
23.9351	15.7293	7.26539	8.89461	0	0	32.0996	0	0		23.9351	7.43769e+17	1.46905e+21	4.02976e+21	0	0	5.24136e+06	0	0
24.0014	15.7016	7.25363	8.91361	0	0	32.1663	0	0		24.0014	7.43769e+17	1.43881e+21	2.88738e+21	0	0	5.24136e+06	0	0
24.07	15.6701	7.25957	8.93939	0	0	32.2365	0	0		24.07	7.43769e+17	1.40942e+21	2.75432e+21	0	0	5.24136e+06	0	0
24.1408	15.6342	7.30037	8.96404	0	0	32.31	0	0		24.1408	7.43769e+17	1.37191e+21	2.57153e+21	0	0	5.24136e+06	0	0
24.216	15.5927	7.43804	8.99232	0	0	32.3907	0	0		24.216	7.43769e+17	1.32967e+21	2.38456e+21	0	0	5.24136e+06	0	0
24.2965	15.5444	7.7991	9.03696	0	0	32.4795	0	0		24.2965	7.43769e+17	1.18115e+21	2.16762e+21	0	0	5.24136e+06	0	0
24.3803	15.4884	8.35003	9.09028	0	0	32.5733	0	0		24.3803	7.43769e+17	6.6754e+20	1.93251e+21	0	0	5.24136e+06	0	0
24.4704	15.4171	9.01235	9.16146	0	0	32.6729	0	0		24.4704	7.43769e+17	3.61757e+20	1.67618e+21	0	0	5.24136e+06	0	0
24.5675	15.3185	9.281	9.30132	0	0	32.7743	0	0		24.5675	7.43769e+17	1.6102e+20	1.4035e+21	0	0	5.24136e+06	0	0
24.673	15.1742	9.49852	9.48635	0	0	32.8684	0	0		24.673	7.43769e+17	1.29841e+20	1.08858e+21	0	0	5.24136e+06	0	0
24.7869	14.9594	9.80243	9.68493	0	0	32.9381	0	0		24.7869	7.43769e+17	8.99593e+19	8.15281e+20	0	0	5.24136e+06	0	0
24.9106	14.6321	10.2143	10.0487	0	0	32.9234	0	0		24.9106	7.43769e+17	5.41052e+19	5.30331e+20	0	0	5.24136e+06	0	0
25.0473	14.1063	10.5109	10.4888	0	0	32.7407	0	0		25.0473	7.43769e+17	3.02375e+19	2.72738e+20	0	0	5.24136e+06	0	0
25.1996	13.2104	10.3971	10.3956	0	0	32.2012	0	0		25.1996	7.29083e+17	1.49637e+19	1.23205e+20	0	0	5.24136e+06	0	0
25.3717	11.4749	9.2035	9.34274	0	0	30.7797	0	0		25.3717	7.13154e+17	5.04788e+18	4.30086e+19	0	0	5.24136e+06	0	0
25.5684	7.86014	6.40006	6.83168	0	0	26.9031	0	0		25.5684	4.94048e+17	1.84613e+16	2.71592e+17	0	0	5.24136e+06	0	0
25.6337	10.0631	0	5.10897	0	0	24.5449	0	0		25.6337	1.92484e+17	0	100000	0	0	5.24136e+06	0	0
25.6448	12.1955	0	0	0	0	24.058	0	0		25.6448	4.07285e+16	0	0	0	0	5.24136e+06	0	0
25.8915	4.24416	0	0	0	0	26.1507	0	0		25.8915	121.901	0	0	0	0	1281.77	0	0
25.9049	0	0	0	0	0	25.3348	0	0		25.9049	0	0	0	0	0	1281.77	0	0
26.025	0	0	0	0	0	11.4936	0	0		26.025	0	0	0	0	0	1237.56	0	0
26.025	0	0	0	0	0	11.4936	0	0		26.025	0	0	0	0	0	1237.56	0	0
26.0256	0	0	0	0	0	11.334	0	0		26.0256	0	0	0	0	0	1237.56	0	0
26.0458	0	0	0	0	0	0	0	0		26.0458	0	0	0	0	0	0	0	0
26.6302	0	0	0	0	0	0	0	0		26.6302	0	0	0	0	0	0	0	0
28.9681	0	0	0	0	0	0	0	0		28.9681	0	0	0	0	0	0	0	0
40.6572	0	0	0	0	0	0	0	0		40.6572	0	0	0	0	0	0	0	0
86.025	0	0	0	0	0	0	0	0		86.025	0	0	0	0	0	0	0	0
86.025	0	0	0	0	0	0	0	0		86.025	0	0	0	0	0	0	0	0
86.8187	0	0	0	0	0	0	0	0		86.8187	0	0	0	0	0	0	0	0
87.6123	0	0	0	0	0	0	0	0		87.6123	0	0	0	0	0	0	0	0
88.406	0	0	0	0	0	0	0	0		88.406	0	0	0	0	0	0	0	0
89.1996	0	0	0	0	0	0	0	0		89.1996	0	0	0	0	0	0	0	0
89.9933	0	0	0	0	0	0	0	0		89.9933	0	0	0	0	0	0	0	0
90.7869	0	0	0	0	0	0	0	0		90.7869	0	0	0	0	0	0	0	0
91.5806	0	0	0	0	0	0	0	0		91.5806	0	0	0	0	0	0	0	0
92.3742	0	0	0	0	0	0	0	0		92.3742	0	0	0	0	0	0	0	0
93.1679	0	0	0	0	0	0	0	0		93.1679	0	0	0	0	0	0	0	0
93.9615	0	0	0	0	0	0	0	0		93.9615	0	0	0	0	0	0	0	0
94.7552	0	0	0	0	0	0	0	0		94.7552	0	0	0	0	0	0	0	0
96.3425	0	0	0	0	0	0	0	0		96.3425	0	0	0	0	0	0	0	0
97.9298	0	0	0	0	0	0	0	0		97.9298	0	0	0	0	0	0	0	0
99.5171	0	0	0	0	0	0	0	0		99.5171	0	0	0	0	0	0	0	0
101.104	0	0	0	0	0	0	0	0		101.104	0	0	0	0	0	0	0	0
102.692	2.11307	0	0	0	0	0	0	0		102.692	0.0390037	0	0	0	0	0	0	0
104.067	2.35253	0	0	0	0	0	0	0		104.067	235128	0	0	0	0	0	0	0
105.293	1.70879	0	0	0	0	0	0	0		105.293	1.09561e+10	0	0	0	0	0	0	0
106.597	1.65416	0	0	0	0	0	0	0		106.597	1715497036820	0	0	0	0	0	0	0
108.026	1.58796	0	0	0	0	0	0	0		108.026	78501242677600	0	0	0	0	0	0	0
109.698	1.49753	0	0	0	0	0	0	0		109.698	1991329842030000	0	0	0	0	0	0	0
111.278	1.5213	0	0	0	0	0	0	0		111.278	1.07894e+16	0	0	0	0	0	0	0
113.443	1.54159	0	0	0	0	0	0	0		113.443	3.63081e+16	0	0	0	0	0	0	0
115.811	1.02451	0	0	0	0	0	0	0		115.811	1.55707e+18	0	0	0	0	0	0	0
118.191	1.19131	0	0	0	0	0	0	0		118.191	3.01042e+18	0	0	0	0	0	0	0
120.572	1.25614	0	0	0	0	0	0	0		120.572	4.03462e+18	0	0	0	0	0	0	0
123.747	1.27681	0	0	0	0	0	0	0		123.747	4.73961e+18	0	0	0	0	0	0	0
126.922	1.27906	0	0	0	0	0	0	0		126.922	4.99226e+18	0	0	0	0	0	0	0
130.096	1.27899	0	0	0	0	0	0	0		130.096	5.06246e+18	0	0	0	0	0	0	0
133.271	1.2789	0	0	0	0	0	0	0		133.271	5.07816e+18	0	0	0	0	0	0	0
136.445	1.27887	0	0	0	0	0	0	0		136.445	5.08119e+18	0	0	0	0	0	0	0
139.62	1.27886	0	0	0	0	0	0	0		139.62	5.08175e+18	0	0	0	0	0	0	0
139.993	1.27886	0	0	0	0	0	0	0		139.993	5.08177e+18	0	0	0	0	0	0	0
139.993	1.27886	0	0	0	0	0	0	0		139.993	5.08177e+18	0	0	0	0	0	0	0
139.993	1.27886	0.7	0.7	0.7	0.7	0	0	0		139.993	5.08177e+18	5211.6	100000	6832.29	64291.8	0	0	0
140.325	1.28574	0.705202	0.705337	6.58486	1.45984	0	0	0		140.325	5.08177e+18	9.5626e+20	1.70885e+22	2.68495e+19	4.92003e+20	0	0	0
140.654	1.29164	0.709761	0.710167	7.71377	1.72626	0	0	0		140.654	5.08177e+18	1.76253e+21	2.99332e+22	2.68495e+19	3.88971e+20	0	0	0
141.055	1.29775	0.714447	0.715224	8.44972	1.89345	0	0	0		141.055	5.08177e+18	2.58605e+21	4.20564e+22	2.68495e+19	3.31931e+20	0	0	0
141.719	1.30597	0.72046	0.721842	9.18606	2.02085	0	0	0		141.719	5.08177e+18	3.6753e+21	5.70436e+22	2.68495e+19	3.31931e+20	0	0	0
142.225	1.3108	0.724098	0.725875	9.49633	2.08745	0	0	0		142.225	5.08177e+18	4.30722e+21	6.52425e+22	2.68495e+19	3.25438e+20	0	0	0
142.939	1.31605	0.728108	0.730337	9.78922	2.14683	0	0	0		142.939	5.08177e+18	4.98443e+21	7.36902e+22	2.68495e+19	3.25438e+20	0	0	0
143.733	1.32001	0.731267	0.73385	9.98522	2.18787	0	0	0		143.733	5.08177e+18	5.49e+21	7.97609e+22	2.68495e+19	3.25438e+20	0	0	0
144.526	1.32255	0.733365	0.736178	10.1207	2.21289	0	0	0		144.526	5.08177e+18	5.8115e+21	8.35214e+22	2.68495e+19	3.25438e+20	0	0	0
145.32	1.32416	0.734725	0.737683	10.1923	2.22838	0	0	0		145.32	5.08177e+18	6.01333e+21	8.58452e+22	2.68495e+19	3.25438e+20	0	0	0
145.986	1.32501	0.735452	0.738486	10.2295	2.23649	0	0	0		145.986	5.08177e+18	6.11812e+21	8.70401e+22	2.68495e+19	3.16237e+20	0	0	0
146.779	1.32568	0.736036	0.739132	10.2591	2.24124	0	0	0		146.779	5.08177e+18	6.20072e+21	8.79773e+22	2.68495e+19	3.16237e+20	0	0	0
147.573	1.32609	0.736398	0.73953	10.2775	2.24395	0	0	0		147.573	5.08177e+18	6.25041e+21	8.8539e+22	2.68495e+19	3.16237e+20	0	0	0
148.367	1.32634	0.736618	0.739771	10.2888	2.24548	0	0	0		148.367	5.08177e+18	6.2798e+21	8.88704e+22	2.68495e+19	3.16237e+20	0	0	0
149.16	1.32648	0.73675	0.739916	10.2958	2.24632	0	0	0		149.16	5.08177e+18	6.29687e+21	8.90627e+22	2.68495e+19	3.16237e+20	0	0	0
149.954	1.32656	0.736828	0.740001	10.3001	2.24678	0	0	0		149.954	5.08177e+18	6.30661e+21	8.91723e+22	2.68495e+19	3.16237e+20	0	0	0
150.748	1.32661	0.736873	0.74005	10.3027	2.24703	0	0	0		150.748	5.08177e+18	6.31205e+21	8.92335e+22	2.68495e+19	3.16237e+20	0	0	0
151.541	1.32664	0.736898	0.740078	10.3043	2.24716	0	0	0		151.541	5.08177e+18	6.31503e+21	8.9267e+22	2.68495e+19	3.16237e+20	0	0	0
152.335	1.32665	0.736913	0.740093	10.3051	2.24723	0	0	0		152.335	5.08177e+18	6.31663e+21	8.92849e+22	2.68495e+19	3.16237e+20	0	0	0
153.922	1.32666	0.736924	0.740106	10.3059	2.24728	0	0	0		153.922	5.08177e+18	6.31789e+21	8.92991e+22	2.68495e+19	3.16237e+20	0	0	0
155.509	1.32667	0.736928	0.74011	10.3062	2.2473	0	0	0		155.509	5.08177e+18	6.3182e+21	8.93026e+22	2.68495e+19	3.16237e+20	0	0	0
157.097	1.32667	0.736929	0.74011	10.3062	2.2473	0	0	0		157.097	5.08177e+18	6.31827e+21	8.93034e+22	2.68495e+19	3.16237e+20	0	0	0
158.684	1.32667	0.736929	0.740111	10.3062	2.2473	0	0	0		158.684	5.08177e+18	6.31828e+21	8.93036e+22	2.68495e+19	3.16237e+20	0	0	0
160.271	1.32667	0.736929	0.740111	10.3063	2.2473	0	0	0		160.271	5.08177e+18	6.31829e+21	8.93036e+22	2.68495e+19	3.16237e+20	0	0	0
161.859	1.32667	0.736929	0.740111	10.3063	2.2473	0	0	0		161.859	5.08177e+18	6.31829e+21	8.93036e+22	2.68495e+19	3.16237e+20	0	0	0
164.24	1.32667	0.736929	0.740111	10.3063	2.2473	0	0	0		164.24	5.08177e+18	6.31829e+21	8.93036e+22	2.68495e+19	3.16237e+20	0	0	0
166.621	1.32667	0.736929	0.740111	10.3063	2.2473	0	0	0		166.621	5.08177e+18	6.31829e+21	8.93036e+22	2.68495e+19	3.16237e+20	0	0	0
169.795	1.32667	0.736929	0.740111	10.3063	2.2473	0	0	0		169.795	5.08177e+18	6.31829e+21	8.93036e+22	2.68495e+19	3.16237e+20	0	0	0
171.342	1.32667	0.736929	0.740111	10.3063	2.2473	0	0	0		171.342	5.08177e+18	6.31829e+21	8.93036e+22	2.68495e+19	3.16237e+20	0	0	0
171.342	1.32667	0.736929	0.740111	10.3063	2.2473	0	0	0		171.342	5.08177e+18	6.31829e+21	8.93036e+22	2.68495e+19	3.16237e+20	0	0	0
171.342	1.32667	0.736929	0.740111	10.3063	2.2473	0	0	0		171.342	5.08177e+18	6.31829e+21	8.93036e+22	2.68495e+19	3.16237e+20	0	0	0
171.342	1.32667	0.736929	0.740111	10.3063	2.2473	0	0	0		171.342	5.08177e+18	6.31829e+21	8.93036e+22	2.68495e+19	3.16237e+20	0	0	0
171.342	1.32667	0.736929	0.740111	10.3063	2.2473	0	0	0		171.342	5.08177e+18	6.31829e+21	8.93036e+22	2.68495e+19	3.16237e+20	0	0	0
171.342	1.32667	0.736929	0.740111	10.3063	2.2473	0	0	0		171.342	5.08177e+18	6.31829e+21	8.93036e+22	2.68495e+19	3.16237e+20	0	0	0
171.342	1.32667	0.736929	0.740111	10.3063	2.2473	0	0	0		171.342	5.08177e+18	6.31829e+21	8.93036e+22	2.68495e+19	3.16237e+20	0	0	0
171.342	1.32667	0.736929	0.740111	10.3063	2.2473	0	0	0		171.342	5.08177e+18	6.31829e+21	8.93036e+22	2.68495e+19	3.16237e+20	0	0	0
171.342	1.32667	0.736929	0.740111	10.3063	2.2473	0	0	0		171.342	5.08177e+18	6.31829e+21	8.93036e+22	2.68495e+19	3.16237e+20	0	0	0
171.342	1.32667	0.736929	0.740111	10.3063	2.2473	0	0	0		171.342	5.08177e+18	6.31829e+21	8.93036e+22	2.68495e+19	3.16237e+20	0	0	0
171.342	1.32667	0.736929	0.740111	10.3063	2.2473	0	0	0		171.342	5.08177e+18	6.31829e+21	8.93036e+22	2.68495e+19	3.16237e+20	0	0	0
171.342	1.32667	0.736929	0.740111	10.3063	2.2473	0	0	0		171.342	5.08177e+18	6.31829e+21	8.93036e+22	2.68495e+19	3.16237e+20	0	0	0
171.342	1.32667	0.736929	0.740111	10.3063	2.2473	0	0	0		171.342	5.08177e+18	6.31829e+21	8.93036e+22	2.68495e+19	3.16237e+20	0	0	0
171.342	1.32667	0.736929	0.740111	10.3063	2.2473	0	0	0		171.342	5.08177e+18	6.31829e+21	8.93036e+22	2.68495e+19	3.16237e+20	0	0	0
171.342	1.32667	0.736929	0.740111	10.3063	2.2473	0	0	0		171.342	5.08177e+18	6.31829e+21	8.93036e+22	2.68495e+19	3.16237e+20	0	0	0
171.342	1.32667	0.736929	0.740111	10.3063	2.2473	0	0	0		171.342	5.08177e+18	6.31829e+21	8.93036e+22	2.68495e+19	3.16237e+20	0	0	0
171.343	1.32667	0.736929	0.740111	10.3063	2.2473	0	0	0		171.343	5.08177e+18	6.31829e+21	8.93036e+22	2.68495e+19	3.16237e+20	0	0	0
171.343	1.32667	0.736929	0.740111	10.3063	2.2473	0	0	0		171.343	5.08177e+18	6.31829e+21	8.93036e+22	2.68495e+19	3.16237e+20	0	0	0
171.346	1.32667	0.736929	0.740111	10.3063	2.2473	0	0	0		171.346	5.08177e+18	6.31829e+21	8.93036e+22	2.68495e+19	3.16237e+20	0	0	0
171.358	1.32667	0.736929	0.740111	10.3063	2.2473	0	0	0		171.358	5.08177e+18	6.31829e+21	8.93036e+22	2.68495e+19	3.16237e+20	0	0	0
171.422	1.32667	0.736929	0.740111	10.3063	2.2473	0	0	0		171.422	5.08177e+18	6.31829e+21	8.93036e+22	2.68495e+19	3.16237e+20	0	0	0
171.589	1.32667	0.736929	0.740111	10.3063	2.2473	0	0	0		171.589	5.08177e+18	6.31829e+21	8.93036e+22	2.68495e+19	3.16237e+20	0	0	0
171.755	1.32667	0.736929	0.740111	10.3063	2.2473	0	0	0		171.755	5.08177e+18	6.31829e+21	8.93036e+22	2.68495e+19	3.16237e+20	0	0	0
171.922	1.32667	0.736929	0.740111	10.3063	2.2473	0	0	0		171.922	5.08177e+18	6.31829e+21	8.93036e+22	2.68495e+19	3.16237e+20	0	0	0
172.089	1.32667	0.736929	0.740111	10.3063	2.2473	0	0	0		172.089	5.08177e+18	6.31829e+21	8.93036e+22	2.68495e+19	3.16237e+20	0	0	0
172.255	1.32667	0.736929	0.740111	10.3063	2.2473	0	0	0		172.255	5.08177e+18	6.31829e+21	8.93036e+22	2.68495e+19	3.16237e+20	0	0	0
172.259	1.32667	0.736929	0.740111	10.3063	2.2473	0	0	0		172.259	5.08177e+18	6.31829e+21	8.93036e+22	2.68495e+19	3.16237e+20	0	0	0
172.259	1.32667	0.736929	0.740111	10.3063	2.2473	0	0	0		172.259	5.08177e+18	6.31829e+21	8.93036e+22	2.68495e+19	3.16237e+20	0	0	0
172.426	1.32667	0.736929	0.740111	10.3063	2.2473	0	0	0		172.426	5.08177e+18	6.31829e+21	8.93036e+22	2.68495e+19	3.16237e+20	0	0	0
172.592	1.32667	0.736929	0.740111	10.3063	2.2473	0	0	0		172.592	5.08177e+18	6.31829e+21	8.93036e+22	2.68495e+19	3.16237e+20	0	0	0
172.759	1.32667	0.736929	0.740111	10.3063	2.2473	0	0	0		172.759	5.08177e+18	6.31829e+21	8.93036e+22	2.68495e+19	3.16237e+20	0	0	0
172.926	1.32667	0.736929	0.740111	10.3063	2.2473	0	0	0		172.926	5.08177e+18	6.31829e+21	8.93036e+22	2.68495e+19	3.16237e+20	0	0	0
173.092	1.32667	0.736929	0.740111	10.3063	2.2473	0	0	0		173.092	5.08177e+18	6.31829e+21	8.93036e+22	2.68495e+19	3.16237e+20	0	0	0
173.259	1.32667	0.736929	0.740111	10.3063	2.2473	0	0	0		173.259	5.08177e+18	6.31829e+21	8.93036e+22	2.68495e+19	3.16237e+20	0	0	0
173.426	1.32667	0.736929	0.740111	10.3063	2.2473	0	0	0		173.426	5.08177e+18	6.31829e+21	8.93036e+22	2.68495e+19	3.16237e+20	0	0	0
173.592	1.32667	0.736929	0.740111	10.3063	2.2473	0	0	0		173.592	5.08177e+18	6.31829e+21	8.93036e+22	2.68495e+19	3.16237e+20	0	0	0
173.759	1.32667	0.736929	0.740111	10.3063	2.2473	0	0	0		173.759	5.08177e+18	6.31829e+21	8.93036e+22	2.68495e+19	3.16237e+20	0	0	0
173.926	1.32667	0.736929	0.740111	10.3063	2.2473	0	0	0		173.926	5.08177e+18	6.31829e+21	8.93036e+22	2.68495e+19	3.16237e+20	0	0	0
174.092	1.32667	0.736929	0.740111	10.3063	2.2473	0	0	0		174.092	5.08177e+18	6.31829e+21	8.93036e+22	2.68495e+19	3.16237e+20	0	0	0
174.259	1.32667	0.736929	0.740111	10.3063	2.2473	0	0	0		174.259	5.08177e+18	6.31829e+21	8.93036e+22	2.68495e+19	3.16237e+20	0	0	0
174.426	1.32667	0.736929	0.740111	10.3063	2.2473	0	0	0		174.426	5.08177e+18	6.31829e+21	8.93036e+22	2.68495e+19	3.16237e+20	0	0	0
174.592	1.32667	0.736929	0.740111	10.3063	2.2473	0	0	0		174.592	5.08177e+18	6.31829e+21	8.93037e+22	2.68495e+19	3.16237e+20	0	0	0
174.759	1.32667	0.736929	0.740111	10.3063	2.2473	0	0	0		174.759	5.08177e+18	6.3183e+21	8.93038e+22	2.68495e+19	3.16237e+20	0	0	0
174.926	1.32667	0.736929	0.740111	10.3063	2.2473	0	0	0		174.926	5.08177e+18	6.31832e+21	8.93039e+22	2.68495e+19	3.16237e+20	0	0	0
175.092	1.32667	0.736929	0.740111	10.3063	2.24731	0	0	0		175.092	5.08177e+18	6.31835e+21	8.93043e+22	2.68495e+19	3.16237e+20	0	0	0
175.259	1.32667	0.73693	0.740112	10.3063	2.24731	0	0	0		175.259	5.08177e+18	6.31841e+21	8.9305e+22	2.68495e+19	3.16237e+20	0	0	0
175.426	1.32667	0.736931	0.740113	10.3064	2.24732	0	0	0		175.426	5.08177e+18	6.31854e+21	8.93065e+22	2.68495e+19	3.16237e+20	0	0	0
175.592	1.32667	0.736934	0.740116	10.3066	2.24733	0	0	0		175.592	5.08177e+18	6.31879e+21	8.93093e+22	2.68495e+19	3.16237e+20	0	0	0
175.759	1.32668	0.736938	0.74012	10.3068	2.24735	0	0	0		175.759	5.08177e+18	6.31927e+21	8.93146e+22	2.68495e+19	3.16237e+20	0	0	0
175.926	1.32669	0.736945	0.740128	10.3073	2.24739	0	0	0		175.926	5.08177e+18	6.32014e+21	8.93245e+22	2.68495e+19	3.16237e+20	0	0	0
176.092	1.3267	0.736958	0.740142	10.308	2.24746	0	0	0		176.092	5.08177e+18	6.32172e+21	8.93422e+22	2.68495e+19	3.16237e+20	0	0	0
176.259	1.32672	0.73698	0.740166	10.3092	2.24759	0	0	0		176.259	5.08177e+18	6.32451e+21	8.93736e+22	2.68495e+19	3.16237e+20	0	0	0
176.426	1.32676	0.737016	0.740207	10.3111	2.24784	0	0	0		176.426	5.08177e+18	6.32935e+21	8.9428e+22	2.68495e+19	3.16237e+20	0	0	0
176.592	1.32683	0.737077	0.740274	10.3141	2.24828	0	0	0		176.592	5.08177e+18	6.3376e+21	8.95207e+22	2.68495e+19	3.16237e+20	0	0	0
176.759	1.32694	0.737176	0.740383	10.319	2.24905	0	0	0		176.759	5.08177e+18	6.35141e+21	8.96758e+22	2.68495e+19	3.16237e+20	0	0	0
176.926	1.32713	0.737336	0.740559	10.3267	2.25038	0	0	0		176.926	5.08177e+18	6.37413e+21	8.99308e+22	2.68495e+19	3.16237e+20	0	0	0
177.092	1.32743	0.737588	0.740839	10.3388	2.25266	0	0	0		177.092	5.08177e+18	6.41092e+21	9.03433e+22	2.68495e+19	3.16237e+20	0	0	0
177.259	1.3279	0.737982	0.741277	10.3602	2.25649	0	0	0		177.259	5.08177e+18	6.46957e+21	9.09999e+22	2.68495e+19	3.16237e+20	0	0	0
177.426	1.32864	0.73859	0.741955	10.3884	2.26289	0	0	0		177.426	5.08177e+18	6.56169e+21	9.20284e+22	2.68495e+19	3.16237e+20	0	0	0
177.592	1.32979	0.739518	0.742993	10.4304	2.27351	0	0	0		177.592	5.08177e+18	6.70429e+21	9.3614e+22	2.68495e+19	3.16237e+20	0	0	0
177.759	1.33154	0.740918	0.744562	10.5018	2.28959	0	0	0		177.759	5.08177e+18	6.92194e+21	9.60191e+22	2.68495e+19	3.1366e+20	0	0	0
177.926	1.33421	0.743008	0.746911	10.5905	2.31537	0	0	0		177.926	5.08177e+18	7.24958e+21	9.96058e+22	2.68495e+19	3.1366e+20	0	0	0
178.13	1.33952	0.74711	0.751532	10.7538	2.36737	0	0	0		178.13	5.08177e+18	7.89174e+21	1.06514e+23	2.68495e+19	3.0932e+20	0	0	0
178.297	1.34607	0.752066	0.757134	10.9675	2.435	0	0	0		178.297	5.08177e+18	8.6671e+21	1.14675e+23	2.68495e+19	3.0932e+20	0	0	0
178.445	1.35555	0.759461	0.765442	11.1981	2.54381	0	0	0		178.445	5.08177e+18	9.75441e+21	1.25662e+23	2.68495e+19	2.91265e+20	0	0	0
178.598	1.36922	0.770155	0.777447	11.5059	2.68887	0	0	0		178.598	5.08177e+18	1.12692e+22	1.4034e+23	2.68495e+19	2.79443e+20	0	0	0
178.752	1.38826	0.785043	0.79415	11.8732	2.89963	0	0	0		178.752	5.08177e+18	1.32895e+22	1.58969e+23	2.68495e+19	2.65982e+20	0	0	0
178.913	1.41799	0.808863	0.820704	12.4136	3.19934	0	0	0		178.913	5.08177e+18	1.62614e+22	1.84473e+23	2.68495e+19	2.32133e+20	0	0	0
179.069	1.45851	0.841806	0.857193	13.0778	3.51003	0	0	0		179.069	5.08177e+18	2.00251e+22	2.14252e+23	2.68495e+19	1.90399e+20	0	0	0
179.227	1.51434	0.887659	0.907574	13.9395	3.83114	0	0	0		179.227	5.08177e+18	2.47856e+22	2.4887e+23	2.68495e+19	1.75631e+20	0	0	0
179.385	1.59233	0.952717	0.978248	14.9467	4.2129	0	0	0		179.385	5.08177e+18	3.0724e+22	2.87825e+23	2.68495e+19	1.49077e+20	0	0	0
179.563	1.71106	1.05361	1.08618	16.433	4.61272	0	0	0		179.563	5.08177e+18	3.85423e+22	3.33498e+23	2.68495e+19	1.40022e+20	0	0	0
179.761	1.88806	1.20666	1.24721	18.3598	5.09788	0	0	0		179.761	5.08177e+18	4.80494e+22	3.81549e+23	2.68495e+19	1.32223e+20	0	0	0
179.94	2.08979	1.38189	1.42967	20.5844	5.61392	0	0	0		179.94	5.08177e+18	5.61994e+22	4.15455e+23	2.68495e+19	1.15812e+20	0	0	0
180.121	2.32287	1.58624	1.63999	23.1885	6.23515	0	0	0		180.121	5.08177e+18	6.28925e+22	4.37513e+23	2.68495e+19	1.01882e+20	0	0	0
180.349	2.61952	1.84685	1.90498	27.25	6.94799	0	0	0		180.349	5.08177e+18	6.77318e+22	4.48595e+23	2.68495e+19	9.21769e+19	0	0	0
180.539	2.81904	2.02187	2.08079	31.0238	7.59382	0	0	0		180.539	5.08177e+18	6.86934e+22	4.49865e+23	2.68495e+19	8.50479e+19	0	0	0
180.635	2.88436	2.07782	2.13656	33.1638	7.96309	1.35705	0	0		180.635	5.08177e+18	6.88223e+22	4.49958e+23	2.68495e+19	7.95786e+19	0.0119156	0	0
180.822	2.90579	2.07878	2.13784	37.8044	8.81859	1.35543	0	0		180.822	5.08177e+18	7.04844e+22	4.51761e+23	2.68495e+19	7.08275e+19	1.29016e+09	0	0
181.012	2.93746	2.08257	2.14217	42.9773	9.66753	1.35728	0	0		181.012	5.08177e+18	7.14573e+22	4.52107e+23	2.68495e+19	6.844e+19	1.53003e+09	0	0
181.206	2.98546	2.08997	2.14944	48.447	13.1312	1.33272	0	0		181.206	5.08177e+18	7.07726e+22	4.50404e+23	2.68495e+19	3.64265e+19	1.56863e+09	0	0
181.403	3.05622	2.10617	2.16335	52.2912	14.141	1.20555	0	0		181.403	5.08177e+18	6.7539e+22	4.43639e+23	2.68495e+19	2.99004e+19	1.58333e+09	0	0
181.606	3.15644	2.15031	2.18697	54.0281	15.0244	1.2822	0	0		181.606	5.08177e+18	6.52128e+22	4.34661e+23	2.68495e+19	2.99004e+19	1.15185e+08	0	0
181.759	3.26539	2.20466	2.21592	67.8398	15.7962	1.45242	0	0		181.759	5.08177e+18	5.71874e+22	4.18889e+23	1.39515e+19	2.97051e+19	2.54011e+07	0	0
181.759	3.26539	2.20466	2.21592	67.8398	15.7962	1.45242	0	0		181.759	5.08177e+18	5.71874e+22	4.18889e+23	1.39515e+19	2.97051e+19	2.54011e+07	0	0
181.761	3.26661	2.20516	2.21625	67.9156	15.8042	1.45319	0	0		181.761	5.08177e+18	5.70973e+22	4.18889e+23	1.39515e+19	2.97051e+19	2.47955e+07	0	0
181.97	3.45652	2.29333	2.27089	75.6076	17.2182	1.69126	0	0		181.97	5.08177e+18	5.1307e+22	3.95537e+23	9.74904e+18	2.9446e+19	1.29773e+07	0	0
182.184	3.65848	2.39007	2.33499	80.1491	19.5694	2.04839	0	0		182.184	5.08177e+18	4.56372e+22	3.64166e+23	8.11556e+18	2.53671e+19	2.69505e+07	0	0
182.401	3.85893	2.47154	2.39321	84.1149	22.2411	2.34704	0	0		182.401	5.08177e+18	4.13031e+22	3.44364e+23	7.69321e+18	1.8924e+19	1.02065e+08	0	0
182.622	4.05621	2.54922	2.45271	91.1863	24.0925	2.58558	0	0		182.622	5.08177e+18	3.61144e+22	3.16428e+23	5.69805e+18	1.54461e+19	3.87553e+08	0	0
182.854	4.24359	2.60782	2.52013	95.8045	25.3348	2.73613	0	0		182.854	5.08177e+18	3.43471e+22	3.02529e+23	4.88947e+18	1.34001e+19	1.82732e+09	0	0
183.085	4.42446	2.65824	2.5976	99.2051	26.1933	2.99968	0	0		183.085	5.08177e+18	3.1193e+22	2.89955e+23	4.43061e+18	1.27437e+19	5.10042e+09	0	0
183.325	4.60967	2.69037	2.72518	102.698	27.0076	3.33013	0	0		183.325	5.08177e+18	2.9402e+22	2.69563e+23	4.24413e+18	1.23433e+19	11152411200	0	0
183.566	4.79192	2.71651	2.86239	105.928	27.7284	3.62547	0	0		183.566	5.08177e+18	2.88039e+22	1.9556e+23	3.80979e+18	1.17715e+19	2.35587e+10	0	0
183.835	4.97404	2.75296	2.89176	109.397	28.3991	3.73423	0	0		183.835	5.08177e+18	2.81052e+22	1.8826e+23	3.39466e+18	1.1459e+19	6.94442e+10	0	0
184.12	5.16434	2.80051	2.94142	112.389	29.0456	4.08348	0	0		184.12	5.08177e+18	2.7202e+22	1.86807e+23	3.01345e+18	1.13238e+19	127210403799	0	0
184.384	5.34339	2.85628	3.01511	114.455	29.6032	4.50481	0	0		184.384	5.08177e+18	2.61113e+22	1.77346e+23	2.87554e+18	1.10196e+19	181967701599	0	0
184.662	5.52705	2.91956	3.10322	116.829	30.1319	4.92407	0	0		184.662	5.08177e+18	2.49359e+22	1.63136e+23	2.82389e+18	1.08212e+19	262720514819	0	0
184.973	5.7143	3.00715	3.14758	119.368	30.6613	5.21557	0	0		184.973	5.08177e+18	2.35336e+22	1.47398e+23	2.5976e+18	1.06981e+19	467447254069	0	0
185.247	5.87198	3.1014	3.18044	121.064	31.0978	5.43768	0	0		185.247	5.08177e+18	2.13942e+22	1.43858e+23	2.39875e+18	1.05785e+19	720687862954	0	0
185.527	6.03144	3.16467	3.21811	122.89	31.5245	5.69034	0	0		185.527	5.08177e+18	1.90337e+22	1.42144e+23	2.29161e+18	1.04412e+19	1027360493000	0	0
185.818	6.19711	3.21048	3.26539	124.35	31.9197	6.00135	0	0		185.818	5.07469e+18	1.87422e+22	1.39558e+23	2.18827e+18	1.0378e+19	1359002411360	0	0
186.124	6.36365	3.27328	3.32669	125.932	32.329	6.30213	0	0		186.124	5.07469e+18	1.83888e+22	1.3731e+23	2.18827e+18	1.0378e+19	1867970604390	0	0
186.43	6.52341	3.35374	3.40319	127.222	32.7112	6.55413	0	0		186.43	5.07468e+18	1.73876e+22	1.32398e+23	2.04712e+18	1.02165e+19	2582012529240	0	0
186.738	6.68005	3.44306	3.49589	128.415	33.0689	6.80292	0	0		186.738	5.07468e+18	1.64819e+22	1.29625e+23	2.00048e+18	1.02165e+19	3458752262840	0	0
187.07	6.84691	3.54365	3.63185	129.851	33.4394	7.07834	0	0		187.07	5.07468e+18	1.54665e+22	1.21433e+23	2.00048e+18	1.0138e+19	4540925772450	0	0
187.387	7.00292	3.64986	3.78018	132.177	33.769	7.34226	0	0		187.387	5.07468e+18	1.45653e+22	1.09431e+23	1.88686e+18	1.00694e+19	5772445787540	0	0
187.71	7.15568	3.7655	3.91492	134.085	34.0837	7.58534	0	0		187.71	5.07468e+18	1.31329e+22	9.68926e+22	1.84512e+18	1.00694e+19	7469342877910	0	0
188.039	7.30027	3.86702	4.0456	135.892	34.407	7.75687	0	0		188.039	5.07468e+18	1.21028e+22	8.92295e+22	1.77673e+18	1.00694e+19	10287328566900	0	0
188.383	7.44152	3.96541	4.17269	137.995	34.7381	7.87854	0	0		188.383	5.07467e+18	1.12421e+22	8.02138e+22	1.67216e+18	9.98859e+18	14526758554500	0	0
188.728	7.57576	4.06191	4.29126	139.647	35.0486	7.97017	0	0		188.728	5.07467e+18	1.05471e+22	7.29403e+22	1.58449e+18	9.95963e+18	20289214051300	0	0
189.078	7.70424	4.1599	4.39448	141.074	35.3519	8.04862	0	0		189.078	5.07466e+18	1.00135e+22	6.67167e+22	1.58449e+18	9.93039e+18	28191693320900	0	0
189.442	7.82999	4.26821	4.49211	143.297	35.6502	8.1221	0	0		189.442	5.07465e+18	9.35284e+21	6.34463e+22	1.47844e+18	9.93039e+18	39187218346300	0	0
189.806	7.95089	4.36904	4.59868	144.884	35.946	8.22251	0	0		189.806	5.07463e+18	8.73328e+21	6.09213e+22	1.45128e+18	9.93039e+18	52582258884000	0	0
190.19	8.07501	4.47305	4.72501	146.599	36.2557	8.37081	0	0		190.19	5.07462e+18	8.15087e+21	5.71656e+22	1.40163e+18	9.93039e+18	68414191163700	0	0
190.57	8.19482	4.57402	4.84519	148.417	36.5664	8.55105	0	0		190.57	5.0746e+18	7.60839e+21	5.19282e+22	1.34581e+18	9.92551e+18	86572505610500	0	0
190.971	8.31433	4.67262	4.955	150	36.9014	8.74696	0	0		190.971	5.07458e+18	7.20645e+21	4.79345e+22	1.29283e+18	9.92551e+18	110766606638000	0	0
191.365	8.42454	4.76899	5.05968	151.703	37.2391	8.93034	0	0		191.365	5.07455e+18	6.81611e+21	4.52287e+22	1.23804e+18	9.86783e+18	141225430650000	0	0
191.767	8.53466	4.8663	5.16722	152.986	37.5792	9.13943	0	0		191.767	5.07451e+18	6.48814e+21	4.17484e+22	1.22069e+18	9.84525e+18	174992208080000	0	0
192.185	8.6457	4.97363	5.26344	154.28	37.9323	9.36636	0	0		192.185	5.07447e+18	6.1808e+21	3.87673e+22	1.18823e+18	9.76276e+18	215174414040000	0	0
192.602	8.75011	5.08868	5.34932	155.829	38.28	9.58505	0	0		192.602	5.07442e+18	5.91243e+21	3.64484e+22	1.18823e+18	9.70945e+18	264201127385000	0	0
193.047	8.86019	5.21275	5.43579	157.237	38.6554	9.83589	0	0		193.047	5.07437e+18	5.33092e+21	3.44089e+22	1.13402e+18	9.64837e+18	319089198559000	0	0
193.483	8.96338	5.31372	5.51097	158.458	39.0244	10.0797	0	0		193.483	5.0743e+18	4.92488e+21	3.2696e+22	1.09267e+18	9.56685e+18	382013366057000	0	0
193.927	9.06093	5.40572	5.58158	159.662	39.3914	10.3081	0	0		193.927	5.07422e+18	4.55844e+21	3.12104e+22	1.09267e+18	9.4902e+18	462761633273000	0	0
194.392	9.15575	5.48565	5.6528	161.395	39.7732	10.5267	0	0		194.392	5.07412e+18	4.36973e+21	3.00382e+22	1.09267e+18	9.45281e+18	568028471865000	0	0
194.887	9.25297	5.56728	5.71961	163.547	40.1801	10.755	0	0		194.887	5.07399e+18	4.1814e+21	2.86328e+22	1.03515e+18	9.38107e+18	691941017906000	0	0
195.36	9.34405	5.64624	5.77964	165.117	40.5917	10.9793	0	0		195.36	5.07387e+18	4.04257e+21	2.77486e+22	9.84476e+17	9.25431e+18	818040379633000	0	0
195.846	9.43683	5.73134	5.83953	166.685	40.9914	11.2235	0	0		195.846	5.07373e+18	3.93167e+21	2.71862e+22	9.52198e+17	9.13972e+18	952975261565000	0	0
196.359	9.53344	5.8254	5.9049	168.098	41.4008	11.4904	0	0		196.359	5.07359e+18	3.72476e+21	2.64449e+22	9.23492e+17	9.06565e+18	1101649088190000	0	0
196.87	9.62646	5.90113	5.97255	169.647	41.8017	11.7597	0	0		196.87	5.07342e+18	3.40022e+21	2.60251e+22	9.23492e+17	8.94485e+18	1265491512000000	0	0
197.441	9.72513	5.96899	6.05343	171.133	42.2432	12.0574	0	0		197.441	5.07321e+18	3.28437e+21	2.5455e+22	8.79935e+17	8.87057e+18	1473812991610000	0	0
197.967	9.81322	6.02883	6.1295	172.345	42.6568	12.3312	0	0		197.967	5.073e+18	3.19461e+21	2.4569e+22	8.58532e+17	8.79134e+18	1683901289910000	0	0
198.521	9.90338	6.09141	6.21121	173.659	43.1091	12.6172	0	0		198.521	5.07277e+18	3.12694e+21	2.39514e+22	8.27452e+17	8.71776e+18	1920116917430000	0	0
199.074	9.99734	6.15571	6.29597	174.801	43.5617	12.9169	0	0		199.074	5.07255e+18	3.04863e+21	2.30797e+22	8.17245e+17	8.54617e+18	2138760305450000	0	0
199.643	10.0916	6.2218	6.3854	175.824	43.9932	13.2284	0	0		199.643	5.07231e+18	2.99536e+21	2.24854e+22	8.0166e+17	8.44663e+18	2379142486230000	0	0
200.291	10.1963	6.30049	6.49102	177.311	44.4614	13.5815	0	0		200.291	5.07202e+18	2.94483e+21	2.12109e+22	8.0166e+17	8.29041e+18	2671712693710000	0	0
200.871	10.2864	6.37396	6.57843	178.771	44.8718	13.8926	0	0		200.871	5.07173e+18	2.88901e+21	2.02263e+22	7.68518e+17	8.17004e+18	2959809391460000	0	0
201.5	10.3838	6.45939	6.6688	180.171	45.3036	14.2303	0	0		201.5	5.07141e+18	2.84578e+21	1.93613e+22	7.3673e+17	8.09475e+18	3277701386440000	0	0
202.109	10.4743	6.54629	6.75447	181.294	45.7077	14.5507	0	0		202.109	5.07107e+18	2.77602e+21	1.87493e+22	7.3673e+17	8.00123e+18	3615786114930000	0	0
202.783	10.5711	6.6489	6.84648	182.534	46.1457	14.8968	0	0		202.783	5.07066e+18	2.72279e+21	1.78701e+22	7.05326e+17	7.92514e+18	4022165488500000	0	0
203.475	10.6667	6.76494	6.93502	183.405	46.5859	15.2427	0	0		203.475	5.07021e+18	2.67089e+21	1.72073e+22	7.05326e+17	7.84679e+18	4473749432070000	0	0
204.214	10.7668	6.9022	7.02867	184.08	47.0621	15.6041	0	0		204.214	5.0697e+18	2.60356e+21	1.65706e+22	6.96703e+17	7.76999e+18	4983887785960000	0	0
204.88	10.8586	7.04318	7.11313	184.601	47.4831	15.928	0	0		204.88	5.06926e+18	2.47808e+21	1.60234e+22	6.77486e+17	7.66998e+18	5428457062900000	0	0
205.559	10.9482	7.18441	7.2001	185.522	47.917	16.2507	0	0		205.559	5.06876e+18	2.31475e+21	1.55059e+22	6.77486e+17	7.61475e+18	5924824080090000	0	0
206.262	11.0383	7.32769	7.2918	186.743	48.3721	16.5781	0	0		206.262	5.06822e+18	2.17056e+21	1.50017e+22	6.77486e+17	7.54953e+18	6471699825580000	0	0
206.978	11.1306	7.47315	7.38297	187.331	48.8563	16.9096	0	0		206.978	5.06766e+18	2.01939e+21	1.44148e+22	6.46269e+17	7.47561e+18	7026849895170000	0	0
207.692	11.2225	7.59925	7.4739	188.259	49.347	17.2372	0	0		207.692	5.06711e+18	1.81777e+21	1.3907e+22	6.3876e+17	7.31641e+18	7579576908030000	0	0
208.426	11.3128	7.70655	7.56885	189.281	49.8156	17.5673	0	0		208.426	5.06648e+18	1.67455e+21	1.3446e+22	6.3876e+17	7.20451e+18	8202095298660000	0	0
209.174	11.3994	7.80417	7.66519	189.954	50.275	17.8938	0	0		209.174	5.06578e+18	1.56808e+21	1.28861e+22	6.2424e+17	7.07045e+18	8910923212970000	0	0
209.938	11.4836	7.88484	7.76358	191.127	50.7228	18.2169	0	0		209.938	5.06499e+18	1.46754e+21	1.23481e+22	6.2424e+17	6.96874e+18	9696511469010000	0	0
210.73	11.5652	7.95809	7.86354	191.719	51.173	18.5374	0	0		210.73	5.06409e+18	1.41106e+21	1.16275e+22	6.07047e+17	6.8949e+18	1.06012e+16	0	0
211.53	11.6441	8.02743	7.94169	192.526	51.6175	18.85	0	0		211.53	5.06311e+18	1.36343e+21	1.07407e+22	6.01031e+17	6.77249e+18	1.15801e+16	0	0
212.353	11.7158	8.0933	8.00945	193.312	52.0494	19.1518	0	0		212.353	5.06191e+18	1.32461e+21	1.03349e+22	5.90674e+17	6.69676e+18	1.27804e+16	0	0
213.254	11.7873	8.163	8.07613	194.546	52.5071	19.4605	0	0		213.254	5.06044e+18	1.29142e+21	9.97983e+21	5.90674e+17	6.61792e+18	1.42499e+16	0	0
214.147	11.8571	8.23083	8.13689	195.304	52.9538	19.7542	0	0		214.147	5.05894e+18	1.25624e+21	9.66592e+21	5.73725e+17	6.54178e+18	1.57428e+16	0	0
215.005	11.9247	8.29545	8.19341	196.347	53.3709	20.0284	0	0		215.005	5.05751e+18	1.22612e+21	9.40067e+21	5.58272e+17	6.46221e+18	1.71765e+16	0	0
215.909	11.9955	8.36379	8.25022	197.024	53.7981	20.3123	0	0		215.909	5.05598e+18	1.19938e+21	9.17456e+21	5.58272e+17	6.42869e+18	1.87057e+16	0	0
217.014	12.0751	8.44604	8.31719	198.335	54.3108	20.6489	0	0		217.014	5.05393e+18	1.17324e+21	8.99095e+21	5.58272e+17	6.34836e+18	2.07609e+16	0	0
217.959	12.141	8.51477	8.37473	198.929	54.741	20.9292	0	0		217.959	5.05208e+18	1.12472e+21	8.70549e+21	5.41759e+17	6.27516e+18	2.26069e+16	0	0
218.912	12.2028	8.58025	8.42759	199.785	55.1784	21.2087	0	0		218.912	5.05017e+18	1.09749e+21	8.48234e+21	5.41759e+17	6.19053e+18	2.45194e+16	0	0
219.973	12.2785	8.65032	8.48357	200.451	55.6317	21.5249	0	0		219.973	5.04814e+18	1.07556e+21	8.30042e+21	5.3718e+17	6.11767e+18	2.6544e+16	0	0
220.973	12.338	8.71516	8.53508	201.041	56.0564	21.8222	0	0		220.973	5.04613e+18	1.0425e+21	8.12053e+21	5.29861e+17	6.06298e+18	2.85579e+16	0	0
222.134	12.3997	8.78858	8.5933	202.258	56.5285	22.1679	0	0		222.134	5.04365e+18	1.01534e+21	7.98039e+21	5.29861e+17	5.99743e+18	3.10397e+16	0	0
223.21	12.4469	8.85404	8.64537	203.718	56.9552	22.488	0	0		223.21	5.04127e+18	9.90954e+20	7.80367e+21	5.29861e+17	5.9642e+18	3.34147e+16	0	0
224.322	12.4935	8.92075	8.69872	205.07	57.4004	22.8235	0	0		224.322	5.03886e+18	9.75516e+20	7.66813e+21	5.29861e+17	5.88091e+18	3.5826e+16	0	0
225.454	12.553	8.9894	8.75276	205.885	57.8344	23.1663	0	0		225.454	5.03636e+18	9.49057e+20	7.53481e+21	5.12197e+17	5.82973e+18	3.83284e+16	0	0
226.557	12.6032	9.05581	8.8056	206.789	58.2442	23.5036	0	0		226.557	5.03393e+18	9.26335e+20	7.39189e+21	5.0534e+17	5.80872e+18	4.07532e+16	0	0
227.736	12.6586	9.1258	8.86184	207.646	58.6892	23.867	0	0		227.736	5.03132e+18	9.09005e+20	7.25157e+21	4.94889e+17	5.75356e+18	4.33643e+16	0	0
228.916	12.701	9.19582	8.91506	208.615	59.1232	24.2309	0	0		228.916	5.02856e+18	8.83463e+20	7.10623e+21	4.94889e+17	5.68776e+18	4.61222e+16	0	0
230.135	12.7532	9.26474	8.96922	209.764	59.5564	24.6134	0	0		230.135	5.02598e+18	8.67119e+20	6.98945e+21	4.78813e+17	5.65682e+18	4.87032e+16	0	0
231.419	12.7856	9.3345	9.02529	211	60.0298	25.0157	0	0		231.419	5.02303e+18	8.45116e+20	6.84188e+21	4.73711e+17	5.65682e+18	5.1655e+16	0	0
232.684	12.8348	9.40385	9.08051	212.321	60.495	25.4165	0	0		232.684	5.02029e+18	8.23329e+20	6.71906e+21	4.64655e+17	5.57344e+18	5.43999e+16	0	0
233.913	12.8734	9.46906	9.13376	213.954	60.9376	25.8063	0	0		233.913	5.01754e+18	8.06824e+20	6.62489e+21	4.48329e+17	5.49917e+18	5.71446e+16	0	0
235.173	12.9147	9.53581	9.18865	214.729	61.3786	26.2062	0	0		235.173	5.01463e+18	7.92946e+20	6.48975e+21	4.48329e+17	5.45905e+18	6.00562e+16	0	0
236.549	12.9624	9.60947	9.24691	215.753	61.8504	26.646	0	0		236.549	5.0117e+18	7.77179e+20	6.37513e+21	4.31999e+17	5.43155e+18	6.29864e+16	0	0
237.993	13.0046	9.68764	9.30724	216.924	62.3428	27.1075	0	0		237.993	5.00855e+18	7.6521e+20	6.25781e+21	4.31999e+17	5.39143e+18	6.61366e+16	0	0
239.349	13.0487	9.75945	9.36523	218.031	62.7958	27.5407	0	0		239.349	5.00557e+18	7.38856e+20	6.14874e+21	4.16655e+17	5.3299e+18	6.91152e+16	0	0
240.764	13.0807	9.83208	9.42379	218.664	63.2632	27.9913	0	0		240.764	5.00236e+18	7.26202e+20	6.03485e+21	4.16655e+17	5.31413e+18	7.23302e+16	0	0
241.759	13.1108	9.88266	9.46622	219.184	63.6072	28.3054	0	0		241.759	5e+18	7.13833e+20	5.96738e+21	4.11538e+17	5.27085e+18	7.46854e+16	0	0
241.759	13.1108	9.88266	9.46622	219.184	63.6072	28.3054	0	0		241.759	5e+18	7.13833e+20	5.96738e+21	4.11538e+17	5.27085e+18	7.46854e+16	0	0
242.438	13.1288	9.91736	9.49502	219.835	63.8355	28.5166	0	0		242.438	4.99853e+18	7.07959e+20	5.94402e+21	4.11538e+17	5.25067e+18	7.6153e+16	0	0
243.126	13.1493	9.95254	9.52491	220.326	64.0613	28.7307	0	0		243.126	4.99712e+18	7.00528e+20	5.8704e+21	4.03898e+17	5.23263e+18	7.75682e+16	0	0
243.911	13.1664	9.99255	9.55948	220.963	64.3211	28.9731	0	0		243.911	4.99533e+18	6.97118e+20	5.85428e+21	4.03898e+17	5.21243e+18	7.93545e+16	0	0
244.586	13.1882	10.0271	9.58864	221.584	64.541	29.1812	0	0		244.586	4.99384e+18	6.8326e+20	5.72696e+21	4.03898e+17	5.19314e+18	8.08481e+16	0	0
245.44	13.2032	10.0691	9.62225	222.479	64.8202	29.4426	0	0		245.44	4.99184e+18	6.79774e+20	5.66927e+21	4.03898e+17	5.17279e+18	8.28459e+16	0	0
246.473	13.222	10.1205	9.66122	223.836	65.1574	29.7572	0	0		246.473	4.98941e+18	6.70833e+20	5.57687e+21	4.03898e+17	5.1558e+18	8.52775e+16	0	0
247.213	13.2382	10.1581	9.68884	224.662	65.4088	29.9806	0	0		247.213	4.98763e+18	6.62874e+20	5.4861e+21	3.87287e+17	5.13415e+18	8.70616e+16	0	0
248.036	13.2625	10.2006	9.71928	225.546	65.6842	30.2291	0	0		248.036	4.98577e+18	6.53621e+20	5.43349e+21	3.8147e+17	5.11341e+18	8.89137e+16	0	0
248.842	13.2862	10.2417	9.74775	226.461	65.9516	30.4711	0	0		248.842	4.98396e+18	6.457e+20	5.36863e+21	3.71205e+17	5.07681e+18	9.07314e+16	0	0
249.77	13.3033	10.2891	9.77972	227.191	66.2642	30.7479	0	0		249.77	4.98173e+18	6.36916e+20	5.3265e+21	3.71205e+17	5.07681e+18	9.29613e+16	0	0
250.662	13.3224	10.3351	9.81083	228.037	66.5707	31.0108	0	0		250.662	4.97947e+18	6.29045e+20	5.26986e+21	3.71205e+17	5.03615e+18	9.52174e+16	0	0
251.576	13.3491	10.3795	9.84176	229.182	66.8892	31.2788	0	0		251.576	4.97724e+18	6.10249e+20	5.21097e+21	3.55667e+17	5.01603e+18	9.74445e+16	0	0
252.478	13.3693	10.4209	9.87258	229.831	67.2068	31.5423	0	0		252.478	4.9751e+18	6.00363e+20	5.16085e+21	3.55667e+17	5.00005e+18	9.95891e+16	0	0
253.496	13.3957	10.4658	9.90725	230.507	67.5866	31.8361	0	0		253.496	4.97252e+18	5.91378e+20	5.12146e+21	3.51552e+17	4.94874e+18	1.02166e+17	0	0
254.503	13.4242	10.509	9.94163	231.434	67.9485	32.1261	0	0		254.503	4.97016e+18	5.76176e+20	5.026e+21	3.42192e+17	4.87686e+18	1.04523e+17	0	0
255.559	13.4433	10.5521	9.97531	232.027	68.3185	32.427	0	0		255.559	4.9675e+18	5.70629e+20	4.97817e+21	3.42192e+17	4.83611e+18	1.07186e+17	0	0
256.665	13.4669	10.5961	10.0098	232.748	68.6916	32.7391	0	0		256.665	4.96469e+18	5.62744e+20	4.93558e+21	3.42192e+17	4.79729e+18	1.10002e+17	0	0
257.813	13.4871	10.6407	10.0456	233.656	69.0669	33.0585	0	0		257.813	4.96156e+18	5.52978e+20	4.86771e+21	3.42192e+17	4.7233e+18	1.1313e+17	0	0
258.969	13.4985	10.6845	10.0806	234.898	69.4495	33.3742	0	0		258.969	4.95794e+18	5.45724e+20	4.81863e+21	3.26462e+17	4.68034e+18	1.16748e+17	0	0
260.243	13.5214	10.731	10.1193	235.589	69.85	33.7225	0	0		260.243	4.95468e+18	5.35959e+20	4.77645e+21	3.26462e+17	4.64138e+18	1.20003e+17	0	0
261.558	13.5472	10.7779	10.1607	236.489	70.2529	34.0748	0	0		261.558	4.95089e+18	5.26403e+20	4.72031e+21	3.22499e+17	4.57061e+18	1.23798e+17	0	0
262.968	13.5661	10.8267	10.2029	237.389	70.6866	34.4468	0	0		262.968	4.94668e+18	5.19295e+20	4.65905e+21	3.22499e+17	4.57061e+18	1.28008e+17	0	0
264.476	13.5901	10.8788	10.2471	238.343	71.1288	34.8425	0	0		264.476	4.94265e+18	5.11532e+20	4.58754e+21	3.15178e+17	4.49464e+18	1.32034e+17	0	0
266.023	13.6162	10.932	10.2937	239.313	71.5738	35.2417	0	0		266.023	4.93822e+18	5.02263e+20	4.53629e+21	3.15178e+17	4.43479e+18	1.36468e+17	0	0
267.93	13.6493	10.995	10.3498	240.64	72.1088	35.7293	0	0		267.93	4.93319e+18	4.94556e+20	4.47753e+21	3.06605e+17	4.38957e+18	1.41493e+17	0	0
269.668	13.6759	11.0522	10.4031	241.669	72.5992	36.1676	0	0		269.668	4.92841e+18	4.86557e+20	4.42825e+21	3.03648e+17	4.32581e+18	1.46275e+17	0	0
271.517	13.703	11.112	10.4621	242.642	73.0882	36.6284	0	0		271.517	4.92337e+18	4.77565e+20	4.38733e+21	2.98452e+17	4.27841e+18	1.51316e+17	0	0
273.596	13.7308	11.18	10.5267	243.962	73.6401	37.1322	0	0		273.596	4.91613e+18	4.70613e+20	4.24392e+21	2.98452e+17	4.26075e+18	1.5856e+17	0	0
275.652	13.7713	11.2433	10.5852	245.041	74.159	37.6287	0	0		275.652	4.90955e+18	4.57284e+20	4.12987e+21	2.90054e+17	4.18471e+18	1.64257e+17	0	0
277.884	13.8342	11.3086	10.6442	246.113	74.7054	38.1591	0	0		277.884	4.90294e+18	4.48294e+20	4.06246e+21	2.82517e+17	4.14692e+18	1.70862e+17	0	0
280.301	13.8859	11.3763	10.7069	247.097	75.2852	38.7211	0	0		280.301	4.89538e+18	4.41156e+20	3.99526e+21	2.82517e+17	4.08718e+18	1.78423e+17	0	0
282.627	13.9309	11.4405	10.7643	248.337	75.8409	39.2502	0	0		282.627	4.88755e+18	4.31557e+20	3.92794e+21	2.82517e+17	4.04983e+18	1.86249e+17	0	0
284.874	13.9721	11.502	10.8189	249.513	76.3792	39.7512	0	0		284.874	4.87966e+18	4.23059e+20	3.85724e+21	2.74189e+17	4.01976e+18	1.9414e+17	0	0
287.182	14.0401	11.5633	10.8753	250.531	76.8912	40.2632	0	0		287.182	4.87309e+18	4.16593e+20	3.81363e+21	2.71614e+17	3.95303e+18	2.0071e+17	0	0
289.606	14.0666	11.6262	10.9334	251.718	77.4447	40.7758	0	0		289.606	4.86248e+18	4.10984e+20	3.74995e+21	2.67521e+17	3.95303e+18	2.11319e+17	0	0
292.201	14.1156	11.694	10.9971	252.804	78.0214	41.3309	0	0		292.201	4.85547e+18	4.02666e+20	3.69244e+21	2.67521e+17	3.87563e+18	2.18329e+17	0	0
294.677	14.18	11.7571	11.0576	254.054	78.5487	41.8535	0	0		294.677	4.84846e+18	3.96481e+20	3.6372e+21	2.67521e+17	3.83715e+18	2.25343e+17	0	0
297.155	14.2152	11.8205	11.1172	255.677	79.0768	42.3589	0	0		297.155	4.83842e+18	3.91671e+20	3.56526e+21	2.67521e+17	3.79682e+18	2.3538e+17	0	0
299.672	14.2568	11.8881	11.1748	257.428	79.6017	42.8704	0	0		299.672	4.8302e+18	3.84069e+20	3.51813e+21	2.58798e+17	3.77673e+18	2.43603e+17	0	0
301.759	14.2882	11.9399	11.2217	258.578	80.0347	43.292	0	0		301.759	4.8238e+18	3.76804e+20	3.4725e+21	2.57646e+17	3.75967e+18	2.50004e+17	0	0
301.759	14.2882	11.9399	11.2217	258.578	80.0347	43.292	0	0		301.759	4.8238e+18	3.76804e+20	3.4725e+21	2.57646e+17	3.75967e+18	2.50004e+17	0	0
301.803	14.2889	11.9409	11.2227	258.605	80.0441	43.3006	0	0		301.803	4.82366e+18	3.76457e+20	3.4725e+21	2.57646e+17	3.75967e+18	2.50144e+17	0	0
302.006	14.2909	11.9456	11.2271	258.731	80.087	43.3399	0	0		302.006	4.82303e+18	3.76457e+20	3.4725e+21	2.57646e+17	3.75967e+18	2.50771e+17	0	0
302.116	14.2928	11.948	11.2294	258.793	80.1088	43.36	0	0		302.116	4.82269e+18	3.75642e+20	3.4725e+21	2.57646e+17	3.75967e+18	2.51111e+17	0	0
302.218	14.2942	11.9502	11.2314	258.847	80.1283	43.3779	0	0		302.218	4.82238e+18	3.75642e+20	3.4725e+21	2.57646e+17	3.75967e+18	2.51422e+17	0	0
302.363	14.2967	11.953	11.2341	258.92	80.155	43.4025	0	0		302.363	4.82195e+18	3.75642e+20	3.46058e+21	2.57646e+17	3.75967e+18	2.51848e+17	0	0
302.544	14.2984	11.9565	11.2372	258.997	80.1865	43.4317	0	0		302.544	4.82137e+18	3.75642e+20	3.46058e+21	2.57646e+17	3.75967e+18	2.52429e+17	0	0
302.682	14.3024	11.9589	11.2394	259.063	80.2073	43.4525	0	0		302.682	4.82094e+18	3.74326e+20	3.45743e+21	2.57646e+17	3.73856e+18	2.52858e+17	0	0
302.929	14.3107	11.9627	11.2431	259.142	80.2428	43.4892	0	0		302.929	4.82021e+18	3.74326e+20	3.45743e+21	2.57646e+17	3.73856e+18	2.53591e+17	0	0
303.084	14.3161	11.9648	11.2451	259.187	80.2628	43.5099	0	0		303.084	4.81976e+18	3.73958e+20	3.45111e+21	2.57646e+17	3.73856e+18	2.54042e+17	0	0
303.388	14.3245	11.9689	11.2491	259.248	80.3004	43.549	0	0		303.388	4.81863e+18	3.73958e+20	3.45111e+21	2.57646e+17	3.73856e+18	2.55171e+17	0	0
303.559	14.3292	11.9708	11.251	259.274	80.3191	43.5685	0	0		303.559	4.81798e+18	3.73023e+20	3.45111e+21	2.57646e+17	3.73856e+18	2.55825e+17	0	0
303.951	14.3389	11.9748	11.2551	259.298	80.359	43.6103	0	0		303.951	4.81636e+18	3.73023e+20	3.45111e+21	2.57646e+17	3.73856e+18	2.57446e+17	0	0
304.132	14.3422	11.9766	11.2568	259.335	80.3749	43.6268	0	0		304.132	4.81535e+18	3.73023e+20	3.45111e+21	2.57646e+17	3.73131e+18	2.58457e+17	0	0
304.654	14.3504	11.9813	11.2616	259.36	80.4161	43.6709	0	0		304.654	4.81218e+18	3.73023e+20	3.45111e+21	2.57646e+17	3.73131e+18	2.61622e+17	0	0
305.374	14.3653	11.9857	11.2658	259.417	80.4602	43.7212	0	0		305.374	4.80825e+18	3.72069e+20	3.43815e+21	2.57646e+17	3.73131e+18	2.65554e+17	0	0
305.64	14.3698	11.987	11.2669	259.547	80.474	43.7349	0	0		305.64	4.80655e+18	3.70829e+20	3.43455e+21	2.57646e+17	3.70895e+18	2.67253e+17	0	0
305.904	14.3728	11.9881	11.268	259.564	80.4844	43.7471	0	0		305.904	4.80416e+18	3.70829e+20	3.43455e+21	2.57646e+17	3.70895e+18	2.69646e+17	0	0
306.454	14.378	11.99	11.27	259.649	80.5027	43.7679	0	0		306.454	4.79825e+18	3.70829e+20	3.42538e+21	2.57646e+17	3.70895e+18	2.7555e+17	0	0
307.248	14.3875	11.9927	11.2724	259.662	80.5244	43.7938	0	0		307.248	4.79135e+18	3.70829e+20	3.42538e+21	2.57646e+17	3.70895e+18	2.82453e+17	0	0
307.936	14.3932	11.9944	11.2739	259.763	80.5366	43.8071	0	0		307.936	4.78346e+18	3.70829e+20	3.42538e+21	2.57646e+17	3.70895e+18	2.90345e+17	0	0
308.88	14.3981	11.996	11.2754	259.784	80.5491	43.8171	0	0		308.88	4.76904e+18	3.70829e+20	3.42538e+21	2.57646e+17	3.70895e+18	3.04766e+17	0	0
309.516	14.4019	11.9969	11.2762	259.84	80.5544	43.8214	0.788863	0		309.516	4.7622e+18	3.70829e+20	3.42538e+21	2.57646e+17	3.70895e+18	3.11602e+17	97618	0
309.516	14.4019	11.9969	11.2762	259.84	80.5544	43.8214	0.799332	0.773377		309.516	4.7622e+18	3.70829e+20	3.42538e+21	2.57646e+17	3.70895e+18	3.11602e+17	174079	100000
309.696	14.403	11.997	11.2762	259.851	80.5555	43.8225	0.790961	0.544541		309.696	4.76082e+18	3.70813e+20	3.42538e+21	2.57646e+17	3.70895e+18	3.12987e+17	1.56097e+16	89503974596
309.696	14.403	11.997	11.2762	259.851	80.5555	43.8225	0.790961	0.544541		309.696	4.76082e+18	3.70813e+20	3.42538e+21	2.57646e+17	3.70895e+18	3.12987e+17	1.56097e+16	89503974596
309.816	14.4039	11.997	11.276	259.857	80.5562	43.8232	0.795056	0.866598		309.816	4.75997e+18	3.70797e+20	3.42532e+21	2.57646e+17	3.70895e+18	3.13833e+17	3.17199e+16	5.10685e+16
309.959	14.4048	11.9971	11.2761	259.86	80.557	43.824	0.82737	0.852258		309.959	4.759e+18	3.70771e+20	3.4251e+21	2.57646e+17	3.70895e+18	3.14805e+17	5.52349e+16	2.79365e+17
310.124	14.4081	11.9976	11.2762	259.862	80.5578	43.8258	0.831352	0.828658		310.124	4.75869e+18	3.70762e+20	3.42501e+21	2.57646e+17	3.70895e+18	3.15116e+17	5.7976e+16	3.6631e+17
310.317	14.4129	11.9983	11.2764	259.864	80.5588	43.8281	0.821085	0.792284		310.317	4.75869e+18	3.70762e+20	3.42501e+21	2.57646e+17	3.70895e+18	3.15116e+17	5.19098e+16	3.66311e+17
310.462	14.4161	11.9988	11.2765	259.866	80.5594	43.8297	0.813039	0.765144		310.462	4.75869e+18	3.70762e+20	3.42501e+21	2.57646e+17	3.70895e+18	3.15117e+17	4.30016e+16	3.66313e+17
310.623	14.4195	11.9994	11.2766	259.868	80.5601	43.8313	0.800903	0.74284		310.623	4.75869e+18	3.70762e+20	3.42501e+21	2.57646e+17	3.70895e+18	3.15117e+17	3.80434e+16	3.15248e+17
310.974	14.4261	12	11.2769	259.871	80.5613	43.8347	0.770518	0.696086		310.974	4.75868e+18	3.70762e+20	3.42501e+21	2.57646e+17	3.70895e+18	3.15118e+17	3.01255e+16	1.89796e+17
311.236	14.4303	12.0049	11.2779	259.875	80.5622	43.8368	0.7486	0.631849		311.236	4.75868e+18	3.70762e+20	3.42501e+21	2.57646e+17	3.70895e+18	3.15119e+17	2.19516e+16	1.89827e+17
311.54	14.4346	12.01	11.2781	259.877	80.563	43.8391	0.715834	0.543622		311.54	4.75868e+18	3.70762e+20	3.42501e+21	2.57646e+17	3.70895e+18	3.15121e+17	2.1959e+16	8.70437e+16
311.744	14.4372	12.013	11.2782	259.882	80.5635	43.8404	0.740129	0.364604		311.744	4.75868e+18	3.70762e+20	3.42501e+21	2.57646e+17	3.70895e+18	3.15123e+17	9851086998350000	8.70773e+16
311.965	14.4395	12.0157	11.2782	259.886	80.564	43.8417	0.694604	2.82444		311.965	4.75867e+18	3.70761e+20	3.42501e+21	2.57646e+17	3.70895e+18	3.1513e+17	9891882164310000	1018728111090000
312.289	14.4425	12.0193	11.2783	259.887	80.5646	43.8434	0.62589	2.901		312.289	4.75866e+18	3.70761e+20	3.42501e+21	2.57646e+17	3.70895e+18	3.15147e+17	1.00001e+16	3585834450190000
312.549	14.4446	12.0218	11.2784	259.889	80.5651	43.8447	0.588639	2.95986		312.549	4.75864e+18	3.70761e+20	3.425e+21	2.57646e+17	3.70895e+18	3.1516e+17	1.00823e+16	5590177835960000
312.773	14.4463	12.0238	11.2785	259.889	80.5654	43.8456	0.683098	3.02153		312.773	4.75863e+18	3.70761e+20	3.425e+21	2.57646e+17	3.70895e+18	3.1517e+17	1.01428e+16	7077225513570000
313.059	14.4483	12.0262	11.2785	259.892	80.5658	43.8468	1.54832	3.12391		313.059	4.75862e+18	3.70761e+20	3.425e+21	2.57646e+17	3.70895e+18	3.15185e+17	376215796781000	9146006406040000
313.322	14.4499	12.0281	11.2786	259.895	80.5661	43.8477	4.21437	3.24343		313.322	4.75861e+18	3.70761e+20	3.425e+21	2.57646e+17	3.70895e+18	3.15197e+17	577685079152000	1.10009e+16
313.584	14.4513	12.0297	11.2786	259.896	80.5664	43.8485	4.94627	3.46271		313.584	4.75859e+18	3.70761e+20	3.425e+21	2.57646e+17	3.70895e+18	3.15217e+17	933967943062000	1.42745e+16
314.204	14.4541	12.033	11.2786	259.898	80.567	43.8501	5.32236	4.13432		314.204	4.75852e+18	3.70759e+20	3.42498e+21	2.57646e+17	3.70895e+18	3.1528e+17	2166538827140000	2.56205e+16
314.687	14.4558	12.035	11.2787	259.91	80.5673	43.8511	5.36254	4.46828		314.687	4.75849e+18	3.70759e+20	3.42498e+21	2.57646e+17	3.70895e+18	3.15312e+17	2752579509430000	3.1019e+16
315.221	14.4574	12.0369	11.2787	259.923	80.5676	43.8519	5.38582	4.61736		315.221	4.75846e+18	3.70758e+20	3.42497e+21	2.57646e+17	3.70895e+18	3.15339e+17	3226312002910000	3.53839e+16
315.804	14.4588	12.0385	11.2788	259.936	80.5679	43.8527	5.40118	4.69553		315.804	4.75844e+18	3.70758e+20	3.42497e+21	2.57646e+17	3.70895e+18	3.15361e+17	3572810938460000	3.85743e+16
316.452	14.46	12.04	11.2788	259.949	80.5681	43.8534	5.41237	4.7405		316.452	4.75843e+18	3.70758e+20	3.42497e+21	2.57646e+17	3.70895e+18	3.15376e+17	3808079055250000	4.07419e+16
317.191	14.4611	12.0413	11.2788	259.961	80.5682	43.8539	5.42097	4.76697		317.191	4.75842e+18	3.70758e+20	3.42497e+21	2.57646e+17	3.70895e+18	3.15387e+17	3950973735150000	4.20583e+16
317.806	14.4618	12.0421	11.2791	259.969	80.5683	43.8543	5.42599	4.77866		317.806	4.75841e+18	3.70758e+20	3.42497e+21	2.57646e+17	3.70895e+18	3.15391e+17	4007998516070000	4.25848e+16
318.593	14.4624	12.0428	11.2799	259.978	80.5684	43.8546	5.43048	4.78746		318.593	4.75841e+18	3.70758e+20	3.42497e+21	2.57646e+17	3.70895e+18	3.15395e+17	4045779397270000	4.29328e+16
319.685	14.463	12.0436	11.2807	259.987	80.5685	43.8549	5.43458	4.79421		319.685	4.75841e+18	3.70757e+20	3.42497e+21	2.57646e+17	3.70895e+18	3.15397e+17	4069304182090000	4.31457e+16
320.013	14.4632	12.0437	11.2809	259.99	80.5685	43.855	5.43545	4.79544		320.013	4.7584e+18	3.70757e+20	3.42497e+21	2.57646e+17	3.70895e+18	3.15398e+17	4072507266930000	4.31752e+16
320.013	14.4632	12.0437	11.2809	259.99	80.5685	43.855	5.43545	4.79544		320.013	4.7584e+18	3.70757e+20	3.42497e+21	2.57646e+17	3.70895e+18	3.15398e+17	4072507266930000	4.31752e+16
320.424	14.4633	12.0439	11.2811	259.992	80.5685	43.855	5.43637	4.79662		320.424	4.7584e+18	3.70757e+20	3.42497e+21	2.57646e+17	3.70895e+18	3.15398e+17	4074700937650000	4.31954e+16
321.081	14.4635	12.0441	11.2813	259.996	80.5685	43.8551	5.43757	4.79807		321.081	4.7584e+18	3.70757e+20	3.42497e+21	2.57646e+17	3.70895e+18	3.15398e+17	4076683899840000	4.32137e+16
321.857	14.4637	12.0443	11.2815	259.999	80.5686	43.8552	5.43861	4.79921		321.857	4.7584e+18	3.70757e+20	3.42497e+21	2.57646e+17	3.70895e+18	3.15399e+17	4077459679420000	4.32208e+16
322.651	14.4638	12.0445	11.2817	260.001	80.5686	43.8553	5.43933	4.79997		322.651	4.7584e+18	3.70757e+20	3.42497e+21	2.57646e+17	3.70895e+18	3.15399e+17	4077645439920000	4.32226e+16
323.445	14.4639	12.0446	11.2818	260.003	80.5686	43.8553	5.4398	4.80046		323.445	4.7584e+18	3.70757e+20	3.42497e+21	2.57646e+17	3.70895e+18	3.15399e+17	4077682651270000	4.32229e+16
324.238	14.4639	12.0446	11.2819	260.004	80.5686	43.8553	5.44012	4.80079		324.238	4.7584e+18	3.70757e+20	3.42497e+21	2.57646e+17	3.70895e+18	3.15399e+17	4077689158140000	4.3223e+16
324.775	14.464	12.0447	11.2819	260.005	80.5686	43.8553	5.44025	4.80093		324.775	4.7584e+18	3.70757e+20	3.42497e+21	2.57646e+17	3.70895e+18	3.15399e+17	4077690232790000	4.3223e+16
324.775	14.464	12.0447	11.2819	260.005	80.5686	43.8553	5.44025	4.80093		324.775	4.7584e+18	3.70757e+20	3.42497e+21	2.57646e+17	3.70895e+18	3.15399e+17	4077690232790000	4.3223e+16
325.569	14.464	12.0447	11.2819	260.006	80.5686	43.8553	5.4404	4.80108		325.569	4.7584e+18	3.70757e+20	3.42497e+21	2.57646e+17	3.70895e+18	3.15399e+17	4077690511010000	4.3223e+16
326.362	14.464	12.0447	11.282	260.006	80.5686	43.8553	5.4405	4.80118		326.362	4.7584e+18	3.70757e+20	3.42497e+21	2.57646e+17	3.70895e+18	3.15399e+17	4077690511010000	4.3223e+16
327.156	14.464	12.0447	11.282	260.006	80.5686	43.8553	5.44056	4.80124		327.156	4.7584e+18	3.70757e+20	3.42497e+21	2.57646e+17	3.70895e+18	3.15399e+17	4077690511010000	4.3223e+16
327.95	14.464	12.0447	11.282	260.007	80.5686	43.8553	5.44059	4.80128		327.95	4.7584e+18	3.70757e+20	3.42497e+21	2.57646e+17	3.70895e+18	3.15399e+17	4077690511010000	4.3223e+16
328.743	14.464	12.0447	11.282	260.007	80.5686	43.8553	5.44062	4.8013		328.743	4.7584e+18	3.70758e+20	3.42497e+21	2.57646e+17	3.70895e+18	3.15399e+17	4077690511010000	4.3223e+16
329.537	14.464	12.0447	11.282	260.007	80.5686	43.8553	5.44063	4.80132		329.537	4.7584e+18	3.70758e+20	3.42497e+21	2.57646e+17	3.70895e+18	3.15399e+17	4077690511010000	4.3223e+16
330.331	14.464	12.0447	11.282	260.007	80.5686	43.8553	5.44064	4.80132		330.331	4.7584e+18	3.70758e+20	3.42497e+21	2.57646e+17	3.70895e+18	3.15399e+17	4077690511010000	4.3223e+16
331.124	14.464	12.0447	11.282	260.007	80.5686	43.8554	5.44064	4.80133		331.124	4.7584e+18	3.70758e+20	3.42497e+21	2.57646e+17	3.70895e+18	3.15399e+17	4077690511010000	4.3223e+16
331.918	14.464	12.0447	11.282	260.007	80.5686	43.8554	5.44064	4.80133		331.918	4.7584e+18	3.70758e+20	3.42497e+21	2.57646e+17	3.70895e+18	3.15399e+17	4077690511010000	4.3223e+16
332.712	14.464	12.0447	11.282	260.007	80.5686	43.8554	5.44064	4.80133		332.712	4.7584e+18	3.70758e+20	3.42497e+21	2.57646e+17	3.70895e+18	3.15399e+17	4077690511010000	4.3223e+16
333.505	14.464	12.0447	11.282	260.007	80.5686	43.8554	5.44065	4.80133		333.505	4.7584e+18	3.70758e+20	3.42497e+21	2.57646e+17	3.70895e+18	3.15399e+17	4077690511010000	4.3223e+16
333.505	14.464	12.0447	11.282	260.007	80.5686	43.8554	5.44065	4.80133		333.505	4.7584e+18	3.70758e+20	3.42497e+21	2.57646e+17	3.70895e+18	3.15399e+17	4077690511010000	4.3223e+16
334.299	14.464	12.0447	11.282	260.007	80.5686	43.8554	5.44065	4.80133		334.299	4.7584e+18	3.70758e+20	3.42497e+21	2.57646e+17	3.70895e+18	3.15399e+17	4077690511010000	4.3223e+16
335.092	14.464	12.0447	11.282	260.007	80.5686	43.8554	5.44065	4.80133		335.092	4.7584e+18	3.70758e+20	3.42497e+21	2.57646e+17	3.70895e+18	3.15399e+17	4077690511010000	4.3223e+16
335.886	14.464	12.0447	11.282	260.007	80.5686	43.8554	5.44065	4.80133		335.886	4.7584e+18	3.70758e+20	3.42497e+21	2.57646e+17	3.70895e+18	3.15399e+17	4077690511010000	4.3223e+16
336.68	14.464	12.0447	11.282	260.007	80.5686	43.8554	5.44065	4.80133		336.68	4.7584e+18	3.70758e+20	3.42497e+21	2.57646e+17	3.70895e+18	3.15399e+17	4077690511010000	4.3223e+16
337.473	14.464	12.0447	11.282	260.007	80.5686	43.8554	5.44065	4.80133		337.473	4.7584e+18	3.70758e+20	3.42497e+21	2.57646e+17	3.70895e+18	3.15399e+17	4077690511010000	4.3223e+16
338.267	14.464	12.0447	11.282	260.007	80.5686	43.8554	5.44065	4.80133		338.267	4.7584e+18	3.70758e+20	3.42497e+21	2.57646e+17	3.70895e+18	3.15399e+17	4077690511010000	4.3223e+16
339.061	14.464	12.0447	11.282	260.007	80.5686	43.8554	5.44065	4.80133		339.061	4.7584e+18	3.70758e+20	3.42497e+21	2.57646e+17	3.70895e+18	3.15399e+17	4077690511010000	4.3223e+16
339.854	14.464	12.0447	11.282	260.007	80.5686	43.8554	5.44065	4.80133		339.854	4.7584e+18	3.70758e+20	3.42497e+21	2.57646e+17	3.70895e+18	3.15399e+17	4077690511010000	4.3223e+16
340.648	14.464	12.0447	11.282	260.007	80.5686	43.8554	5.44065	4.80133		340.648	4.7584e+18	3.70758e+20	3.42497e+21	2.57646e+17	3.70895e+18	3.15399e+17	4077690511010000	4.3223e+16
341.442	14.464	12.0447	11.282	260.007	80.5686	43.8554	5.44065	4.80133		341.442	4.7584e+18	3.70758e+20	3.42497e+21	2.57646e+17	3.70895e+18	3.15399e+17	4077690511010000	4.3223e+16
342.235	14.464	12.0447	11.282	260.007	80.5686	43.8554	5.44065	4.80133		342.235	4.7584e+18	3.70758e+20	3.42497e+21	2.57646e+17	3.70895e+18	3.15399e+17	4077690511010000	4.3223e+16
343.029	14.464	12.0447	11.282	260.007	80.5686	43.8554	5.44065	4.80133		343.029	4.7584e+18	3.70758e+20	3.42497e+21	2.57646e+17	3.70895e+18	3.15399e+17	4077690511010000	4.3223e+16
343.823	14.464	12.0447	11.282	260.007	80.5686	43.8554	5.44065	4.80133		343.823	4.7584e+18	3.70758e+20	3.42497e+21	2.57646e+17	3.70895e+18	3.15399e+17	4077690511010000	4.3223e+16
344.616	14.464	12.0447	11.282	260.007	80.5686	43.8554	5.44065	4.80133		344.616	4.7584e+18	3.70758e+20	3.42497e+21	2.57646e+17	3.70895e+18	3.15399e+17	4077690511010000	4.3223e+16
346.204	14.464	12.0447	11.282	260.007	80.5686	43.8554	5.44065	4.80133		346.204	4.7584e+18	3.70758e+20	3.42497e+21	2.57646e+17	3.70895e+18	3.15399e+17	4077690511010000	4.3223e+16
347.791	14.464	12.0447	11.282	260.007	80.5686	43.8554	5.44065	4.80133		347.791	4.7584e+18	3.70758e+20	3.42497e+21	2.57646e+17	3.70895e+18	3.15399e+17	4077690511010000	4.3223e+16
349.378	14.464	12.0447	11.282	260.007	80.5686	43.8554	5.44065	4.80133		349.378	4.7584e+18	3.70758e+20	3.42497e+21	2.57646e+17	3.70895e+18	3.15399e+17	4077690511010000	4.3223e+16
350.965	14.464	12.0447	11.282	260.007	80.5686	43.8554	5.44065	4.80133		350.965	4.7584e+18	3.70758e+20	3.42497e+21	2.57646e+17	3.70895e+18	3.15399e+17	4077690511010000	4.3223e+16
351.362	14.464	12.0447	11.282	260.007	80.5686	43.8554	5.44065	4.80133		351.362	4.7584e+18	3.70758e+20	3.42497e+21	2.57646e+17	3.70895e+18	3.15399e+17	4077690511010000	4.3223e+16
351.362	14.464	12.0447	11.282	260.007	80.5686	43.8554	5.44065	4.80133		351.362	4.7584e+18	3.70758e+20	3.42497e+21	2.57646e+17	3.70895e+18	3.15399e+17	4077690511010000	4.3223e+16
351.529	14.464	12.0447	11.282	260.007	80.5686	43.8554	5.44065	4.80133		351.529	4.7584e+18	3.70758e+20	3.42497e+21	2.57646e+17	3.70895e+18	3.15399e+17	4077690511010000	4.3223e+16
351.696	14.464	12.0447	11.282	260.007	80.5686	43.8554	5.44065	4.80133		351.696	4.7584e+18	3.70758e+20	3.42497e+21	2.57646e+17	3.70895e+18	3.15399e+17	4077690511010000	4.3223e+16
351.862	14.464	12.0447	11.282	260.007	80.5686	43.8554	5.44065	4.80133		351.862	4.7584e+18	3.70758e+20	3.42497e+21	2.57646e+17	3.70895e+18	3.15399e+17	4077690511010000	4.3223e+16
352.029	14.464	12.0447	11.282	260.007	80.5686	43.8554	5.44065	4.80133		352.029	4.7584e+18	3.70758e+20	3.42497e+21	2.57646e+17	3.70895e+18	3.15399e+17	4077690511010000	4.3223e+16
352.196	14.464	12.0447	11.282	260.007	80.5686	43.8554	5.44065	4.80133		352.196	4.7584e+18	3.70758e+20	3.42497e+21	2.57646e+17	3.70895e+18	3.15399e+17	4077690511010000	4.3223e+16
352.362	14.464	12.0447	11.282	260.007	80.5686	43.8554	5.44065	4.80133		352.362	4.7584e+18	3.70758e+20	3.42497e+21	2.57646e+17	3.70895e+18	3.15399e+17	4077690511010000	4.3223e+16
352.529	14.464	12.0447	11.282	260.007	80.5686	43.8554	5.44065	4.80133		352.529	4.7584e+18	3.70758e+20	3.42497e+21	2.57646e+17	3.70895e+18	3.15399e+17	4077690511010000	4.3223e+16
352.696	14.464	12.0447	11.282	260.007	80.5686	43.8554	5.44065	4.80133		352.696	4.7584e+18	3.70758e+20	3.42497e+21	2.57646e+17	3.70895e+18	3.15399e+17	4077690511010000	4.3223e+16
352.862	14.464	12.0447	11.282	260.007	80.5686	43.8554	5.44065	4.80133		352.862	4.7584e+18	3.70758e+20	3.42497e+21	2.57646e+17	3.70895e+18	3.15399e+17	4077690511010000	4.3223e+16
353.029	14.464	12.0447	11.282	260.007	80.5686	43.8554	5.44065	4.80133		353.029	4.7584e+18	3.70758e+20	3.42497e+21	2.57646e+17	3.70895e+18	3.15399e+17	4077690511010000	4.3223e+16
353.362	14.464	12.0447	11.282	260.007	80.5686	43.8554	5.44065	4.80133		353.362	4.7584e+18	3.70758e+20	3.42497e+21	2.57646e+17	3.70895e+18	3.15399e+17	4077690511010000	4.3223e+16
353.696	14.464	12.0447	11.282	260.007	80.5686	43.8554	5.44065	4.80133		353.696	4.7584e+18	3.70758e+20	3.42497e+21	2.57646e+17	3.70895e+18	3.15399e+17	4077690511010000	4.3223e+16
354.029	14.464	12.0447	11.282	260.007	80.5686	43.8554	5.44065	4.80133		354.029	4.7584e+18	3.70758e+20	3.42497e+21	2.57646e+17	3.70895e+18	3.15399e+17	4077690511010000	4.3223e+16
354.362	14.464	12.0447	11.282	260.007	80.5686	43.8554	5.44065	4.80133		354.362	4.7584e+18	3.70758e+20	3.42497e+21	2.57646e+17	3.70895e+18	3.15399e+17	4077690511010000	4.3223e+16
354.696	14.464	12.0447	11.282	260.007	80.5686	43.8554	5.44065	4.80133		354.696	4.7584e+18	3.70758e+20	3.42497e+21	2.57646e+17	3.70895e+18	3.15399e+17	4077690511010000	4.3223e+16
355.029	14.464	12.0447	11.282	260.007	80.5686	43.8554	5.44065	4.80133		355.029	4.7584e+18	3.70758e+20	3.42497e+21	2.57646e+17	3.70895e+18	3.15399e+17	4077690511010000	4.3223e+16
355.362	14.464	12.0447	11.282	260.007	80.5686	43.8554	5.44065	4.80133		355.362	4.7584e+18	3.70758e+20	3.42497e+21	2.57646e+17	3.70895e+18	3.15399e+17	4077690511010000	4.3223e+16
355.696	14.464	12.0447	11.282	260.007	80.5686	43.8554	5.44065	4.80133		355.696	4.7584e+18	3.70758e+20	3.42497e+21	2.57646e+17	3.70895e+18	3.15399e+17	4077690511010000	4.3223e+16
356.029	14.464	12.0447	11.282	260.007	80.5686	43.8554	5.44065	4.80134		356.029	4.7584e+18	3.70758e+20	3.42497e+21	2.57646e+17	3.70895e+18	3.15399e+17	4077691428960000	4.3223e+16
356.362	14.464	12.0447	11.282	260.007	80.5686	43.8554	5.44065	4.80135		356.362	4.7584e+18	3.70758e+20	3.42497e+21	2.57646e+17	3.70895e+18	3.15399e+17	4077745813560000	4.32235e+16
356.696	14.464	12.0447	11.282	260.007	80.5686	43.8554	5.44067	4.80153		356.696	4.7584e+18	3.70758e+20	3.42497e+21	2.57646e+17	3.70895e+18	3.15399e+17	4079265352580000	4.32375e+16
357.196	14.4641	12.0447	11.282	260.007	80.5686	43.8554	5.4408	4.8108		357.196	4.7584e+18	3.70758e+20	3.42497e+21	2.57646e+17	3.70895e+18	3.15402e+17	4166970491460000	4.40456e+16
357.696	14.4641	12.0447	11.282	260.007	80.5686	43.8553	5.43905	4.92674		357.696	4.75835e+18	3.70756e+20	3.42495e+21	2.57646e+17	3.70895e+18	3.15453e+17	5947250341150000	6.04506e+16
358.13	14.4641	12.0447	11.282	260.008	80.5686	43.8551	5.40562	5.06258		358.13	4.75798e+18	3.7074e+20	3.4248e+21	2.57646e+17	3.70895e+18	3.15822e+17	2.19157e+16	2.07602e+17
358.602	14.4641	12.0447	11.282	259.998	80.5686	43.8536	5.35932	5.06716		358.602	4.75558e+18	3.70618e+20	3.42368e+21	2.57646e+17	3.70895e+18	3.18225e+17	1.43745e+17	1.3303e+18
359.152	14.4629	12.0443	11.2815	259.914	80.5689	43.8432	5.32584	5.04371		359.152	4.73987e+18	3.69706e+20	3.41528e+21	2.57646e+17	3.70895e+18	3.33931e+17	1.05546e+18	9.73207e+18
359.778	14.468	12.0476	11.2847	259.921	80.5697	43.8456	5.35908	5.07831		359.778	4.73987e+18	3.69706e+20	3.41528e+21	2.57646e+17	3.70895e+18	3.33936e+17	1.05547e+18	9.73224e+18
360.45	14.4778	12.0488	11.2852	259.923	80.5738	43.8526	5.44717	5.17028		360.45	4.73907e+18	3.69539e+20	3.40625e+21	2.57646e+17	3.70895e+18	3.34731e+17	1.10224e+18	1.01636e+19
361.295	14.5166	12.0559	11.2895	260.037	80.6027	43.8837	5.64506	5.38799		361.295	4.73406e+18	3.68985e+20	3.40112e+21	2.51566e+17	3.70895e+18	3.3974e+17	1.65221e+18	1.52886e+19
362.169	14.6122	12.0803	11.3117	259.367	80.7828	44.0212	6.83664	6.61174		362.169	4.73368e+18	3.66187e+20	3.38802e+21	2.51566e+17	3.70895e+18	3.4012e+17	1.68885e+18	1.54575e+19
363.205	15.3486	12.3711	11.5094	257.129	81.9664	44.7991	11.5904	11.4465		363.205	4.73365e+18	3.54119e+20	3.2716e+21	2.35262e+17	3.56344e+18	3.40148e+17	1.6536e+18	1.53014e+19
363.446	15.8468	12.5563	11.6552	255.054	82.8134	45.2856	14.0179	13.9125		363.446	4.73365e+18	3.44349e+20	3.17935e+21	2.2703e+17	3.50734e+18	3.40148e+17	1.6536e+18	1.53014e+19
363.446	15.8468	12.5563	11.6552	255.054	82.8134	45.2856	14.0179	13.9125		363.446	4.73365e+18	3.44349e+20	3.17935e+21	2.2703e+17	3.50734e+18	3.40148e+17	1.6536e+18	1.53014e+19
363.497	15.9491	12.5898	11.687	255.345	83.1384	45.3984	14.546	14.4424		363.497	4.73365e+18	3.41731e+20	3.16463e+21	2.2703e+17	3.50734e+18	3.40148e+17	1.6536e+18	1.53014e+19
363.549	16.0494	12.619	11.7173	255.661	83.5332	45.5158	15.0797	14.9776		363.549	4.73365e+18	3.39463e+20	3.14582e+21	2.22941e+17	3.50734e+18	3.40148e+17	1.6536e+18	1.53014e+19
363.603	16.1511	12.649	11.7464	255.942	83.8729	45.6394	15.6243	15.5241		363.603	4.73365e+18	3.37764e+20	3.12207e+21	2.22941e+17	3.50734e+18	3.40148e+17	1.6536e+18	1.53014e+19
363.661	16.2646	12.6851	11.7795	256.263	84.2462	45.7742	16.1995	16.1012		363.661	4.73365e+18	3.35262e+20	3.11209e+21	2.22941e+17	3.50734e+18	3.40148e+17	1.6536e+18	1.53014e+19
363.717	16.3707	12.7216	11.8108	256.598	84.6189	45.9077	16.7493	16.6529		363.717	4.73365e+18	3.32478e+20	3.08829e+21	2.22941e+17	3.50734e+18	3.40148e+17	1.6536e+18	1.53014e+19
363.776	16.4774	12.7603	11.8442	256.974	85.0891	46.0484	17.309	17.2144		363.776	4.73365e+18	3.32478e+20	3.06683e+21	2.22941e+17	3.48399e+18	3.40148e+17	1.6536e+18	1.53014e+19
363.836	16.5858	12.802	11.8801	257.362	85.7867	46.1948	17.872	17.7792		363.836	4.73365e+18	3.30029e+20	3.04159e+21	2.22941e+17	3.46669e+18	3.40148e+17	1.6536e+18	1.53014e+19
363.898	16.6953	12.845	11.9156	257.874	86.2002	46.3479	18.4411	18.3502		363.898	4.73365e+18	3.27222e+20	3.0201e+21	2.22941e+17	3.45984e+18	3.40148e+17	1.6536e+18	1.53014e+19
363.962	16.8005	12.8909	11.9557	258.328	86.6574	46.5074	19.0136	18.9245		363.962	4.73365e+18	3.25121e+20	2.99636e+21	2.14395e+17	3.45984e+18	3.40148e+17	1.6536e+18	1.53014e+19
364.034	16.9104	12.942	11.9998	258.435	87.1439	46.687	19.6355	19.5482		364.034	4.73365e+18	3.22667e+20	2.97786e+21	2.14395e+17	3.39997e+18	3.40148e+17	1.6536e+18	1.53014e+19
364.102	17.0099	12.9934	12.0462	258.848	87.5532	46.8587	20.2091	20.1235		364.102	4.73365e+18	3.2021e+20	2.93168e+21	2.14395e+17	3.39997e+18	3.40148e+17	1.6536e+18	1.53014e+19
364.173	17.1075	13.0452	12.0951	259.162	87.9884	47.0399	20.7935	20.7096		364.173	4.73365e+18	3.1777e+20	2.90862e+21	2.11454e+17	3.36594e+18	3.40148e+17	1.6536e+18	1.53014e+19
364.245	17.2079	13.0977	12.145	259.601	88.4068	47.2248	21.37	21.2877		364.245	4.73365e+18	3.15318e+20	2.8856e+21	2.07235e+17	3.35468e+18	3.40148e+17	1.6536e+18	1.53014e+19
364.319	17.3228	13.1544	12.2024	259.884	88.8345	47.4182	21.9533	21.8727		364.319	4.73365e+18	3.12856e+20	2.83577e+21	2.07235e+17	3.33118e+18	3.40148e+17	1.6536e+18	1.53014e+19
364.397	17.4616	13.2127	12.2558	260.174	89.2763	47.6201	22.5428	22.4637		364.397	4.73365e+18	3.10395e+20	2.76751e+21	2.07235e+17	3.33118e+18	3.40148e+17	1.6536e+18	1.53014e+19
364.493	17.6679	13.2854	12.3146	260.435	89.8031	47.8716	23.2519	23.1746		364.493	4.73365e+18	3.07926e+20	2.70592e+21	2.07235e+17	3.28078e+18	3.40148e+17	1.6536e+18	1.53014e+19
364.577	17.8769	13.345	12.3659	260.861	90.2257	48.0923	23.8526	23.7768		364.577	4.73365e+18	2.98342e+20	2.63885e+21	2.07235e+17	3.2426e+18	3.40148e+17	1.6536e+18	1.53014e+19
364.664	18.1187	13.4035	12.4146	261.331	91.3238	48.3229	24.4608	24.3865		364.664	4.73365e+18	2.93535e+20	2.59249e+21	2.0277e+17	3.22267e+18	3.40148e+17	1.6536e+18	1.53014e+19
364.766	18.424	13.4687	12.4693	261.674	91.8021	48.5911	25.145	25.0723		364.766	4.73365e+18	2.8874e+20	2.5443e+21	2.0277e+17	3.19636e+18	3.40148e+17	1.6536e+18	1.53014e+19
364.866	18.745	13.5276	12.5195	261.961	92.2926	48.8563	25.7997	25.7285		364.866	4.73365e+18	2.83859e+20	2.4786e+21	2.01255e+17	3.16481e+18	3.40148e+17	1.6536e+18	1.53014e+19
364.969	19.081	13.5838	12.563	262.4	92.7928	49.1281	26.4507	26.3808		364.969	4.73365e+18	2.78331e+20	2.43444e+21	2.01255e+17	3.12613e+18	3.40148e+17	1.6536e+18	1.53014e+19
365.074	19.4386	13.6422	12.6083	262.703	93.308	49.4065	27.0974	27.029		365.074	4.73365e+18	2.75867e+20	2.38926e+21	1.98871e+17	3.10816e+18	3.40148e+17	1.6536e+18	1.53014e+19
365.185	19.8092	13.6993	12.6526	263.141	93.8047	49.6992	27.7581	27.691		365.185	4.73365e+18	2.73958e+20	2.36663e+21	1.98871e+17	3.02201e+18	3.40148e+17	1.6536e+18	1.53014e+19
365.303	20.2005	13.7632	12.7013	263.516	94.3117	50.0084	28.4362	28.3705		365.303	4.73365e+18	2.69113e+20	2.3294e+21	1.98871e+17	3.02201e+18	3.40148e+17	1.6536e+18	1.53014e+19
365.428	20.6117	13.8277	12.7527	264.102	94.8744	50.3369	29.1363	29.0719		365.428	4.73365e+18	2.65548e+20	2.28838e+21	1.98871e+17	2.98451e+18	3.40148e+17	1.6536e+18	1.53014e+19
365.56	21.0381	13.8945	12.8049	264.773	95.4627	50.6828	29.8533	29.7902		365.56	4.73365e+18	2.62048e+20	2.25547e+21	1.98871e+17	2.91078e+18	3.40148e+17	1.6536e+18	1.53014e+19
365.7	21.4823	13.9643	12.861	265.297	96.0298	51.0459	30.5853	30.5235		365.7	4.73365e+18	2.58401e+20	2.22276e+21	1.94272e+17	2.91078e+18	3.40148e+17	1.6536e+18	1.53014e+19
365.851	21.9461	14.0381	12.9254	265.941	96.6549	51.4331	31.3444	31.2839		365.851	4.73365e+18	2.55472e+20	2.18721e+21	1.92786e+17	2.86893e+18	3.40148e+17	1.6536e+18	1.53014e+19
366.012	22.4304	14.1145	12.9972	266.569	97.319	51.8445	32.1292	32.0701		366.012	4.73365e+18	2.52369e+20	2.15451e+21	1.88201e+17	2.83404e+18	3.40148e+17	1.6536e+18	1.53014e+19
366.187	22.9396	14.1935	13.0696	267.329	98.0449	52.2862	32.9496	32.8918		366.187	4.73365e+18	2.475e+20	2.07619e+21	1.88201e+17	2.77644e+18	3.40148e+17	1.6536e+18	1.53014e+19
366.377	23.4709	14.2739	13.138	268.233	98.7824	52.7563	33.7992	33.7428		366.377	4.73365e+18	2.43693e+20	2.01803e+21	1.88201e+17	2.73915e+18	3.40148e+17	1.6536e+18	1.53014e+19
366.593	24.0519	14.3633	13.2109	268.87	99.6015	53.2802	34.7204	34.6653		366.593	4.73365e+18	2.40053e+20	1.96319e+21	1.80595e+17	2.67811e+18	3.40148e+17	1.6536e+18	1.53014e+19
366.821	24.6384	14.4522	13.2788	269.554	100.471	53.8219	35.6475	35.5937		366.821	4.73365e+18	2.36167e+20	1.90344e+21	1.7816e+17	2.63583e+18	3.40148e+17	1.6536e+18	1.53014e+19
367.082	25.2799	14.5486	13.3495	270.478	101.455	54.4291	36.659	36.6066		367.082	4.73365e+18	2.33102e+20	1.8523e+21	1.74164e+17	2.6009e+18	3.40148e+17	1.6536e+18	1.53014e+19
367.386	25.9868	14.6581	13.4306	271.061	102.643	55.1145	37.7695	37.7186		367.386	4.73365e+18	2.25601e+20	1.80807e+21	1.74164e+17	2.56185e+18	3.40148e+17	1.6536e+18	1.53014e+19
367.721	26.7165	14.7677	13.5122	271.888	103.983	55.8394	38.9117	38.8622		367.721	4.73365e+18	2.2078e+20	1.73909e+21	1.74164e+17	2.46849e+18	3.40148e+17	1.6536e+18	1.53014e+19
368.115	27.5216	14.8872	13.6013	273.468	105.42	56.6584	40.1666	40.1186		368.115	4.73365e+18	2.16022e+20	1.68302e+21	1.74164e+17	2.3636e+18	3.40148e+17	1.6536e+18	1.53014e+19
368.446	28.1618	14.9884	13.6747	275.708	106.472	57.3179	41.1528	41.106		368.446	4.73365e+18	2.12047e+20	1.64622e+21	1.63811e+17	2.29226e+18	3.40148e+17	1.6536e+18	1.53014e+19
368.446	28.1618	14.9884	13.6747	275.708	106.472	57.3179	41.1528	41.106		368.446	4.73365e+18	2.12047e+20	1.64622e+21	1.63811e+17	2.29226e+18	3.40148e+17	1.6536e+18	1.53014e+19
368.457	28.1804	14.9903	13.6758	275.814	106.503	57.3373	41.1815	41.1347		368.457	4.73365e+18	2.12047e+20	1.64622e+21	1.63811e+17	2.29226e+18	3.40148e+17	1.6536e+18	1.53014e+19
368.513	28.2756	15.0043	13.6872	276.206	106.67	57.4368	41.3284	41.2818		368.513	4.73365e+18	2.11137e+20	1.64145e+21	1.63811e+17	2.29226e+18	3.40148e+17	1.6536e+18	1.53014e+19
368.571	28.3725	15.0219	13.7015	276.492	106.845	57.5382	41.4777	41.4313		368.571	4.73365e+18	2.11137e+20	1.64145e+21	1.63811e+17	2.27327e+18	3.40148e+17	1.6536e+18	1.53014e+19
368.639	28.4854	15.0386	13.7137	276.865	107.044	57.6578	41.6531	41.6068		368.639	4.73365e+18	2.0993e+20	1.62935e+21	1.59596e+17	2.269e+18	3.40148e+17	1.6536e+18	1.53014e+19
368.695	28.5788	15.0541	13.7261	277.029	107.209	57.7554	41.796	41.7498		368.695	4.73365e+18	2.0957e+20	1.62318e+21	1.59596e+17	2.269e+18	3.40148e+17	1.6536e+18	1.53014e+19
368.753	28.6716	15.0685	13.7383	277.201	107.374	57.8545	41.9405	41.8946		368.753	4.73365e+18	2.08829e+20	1.61791e+21	1.59596e+17	2.25514e+18	3.40148e+17	1.6536e+18	1.53014e+19
368.812	28.7658	15.0856	13.7513	277.383	107.548	57.9558	42.0878	42.042		368.812	4.73365e+18	2.08829e+20	1.61046e+21	1.59596e+17	2.25514e+18	3.40148e+17	1.6536e+18	1.53014e+19
368.876	28.8653	15.1002	13.7619	277.584	107.732	58.0634	42.2439	42.1983		368.876	4.73365e+18	2.07552e+20	1.60173e+21	1.59596e+17	2.23074e+18	3.40148e+17	1.6536e+18	1.53014e+19
368.944	28.9715	15.1165	13.7749	277.808	107.926	58.1789	42.4108	42.3653		368.944	4.73365e+18	2.07175e+20	1.59638e+21	1.59596e+17	2.23074e+18	3.40148e+17	1.6536e+18	1.53014e+19
369.014	29.0781	15.1363	13.7914	278.047	108.122	58.2952	42.5784	42.5331		369.014	4.73365e+18	2.06328e+20	1.59638e+21	1.59596e+17	2.21979e+18	3.40148e+17	1.6536e+18	1.53014e+19
369.084	29.1834	15.1518	13.8043	278.306	108.316	58.4105	42.7438	42.6987		369.084	4.73365e+18	2.06328e+20	1.58392e+21	1.59596e+17	2.20775e+18	3.40148e+17	1.6536e+18	1.53014e+19
369.155	29.2892	15.1679	13.8181	278.34	108.515	58.5264	42.9096	42.8647		369.155	4.73365e+18	2.05111e+20	1.57294e+21	1.59596e+17	2.2005e+18	3.40148e+17	1.6536e+18	1.53014e+19
369.234	29.4065	15.1917	13.8377	278.653	108.738	58.6552	43.0934	43.0487		369.234	4.73365e+18	2.04742e+20	1.5671e+21	1.59596e+17	2.2005e+18	3.40148e+17	1.6536e+18	1.53014e+19
369.315	29.5251	15.2107	13.8544	279	108.957	58.7853	43.2784	43.2339		369.315	4.73365e+18	2.04052e+20	1.55676e+21	1.59596e+17	2.17161e+18	3.40148e+17	1.6536e+18	1.53014e+19
369.392	29.6367	15.2264	13.8673	279.317	109.164	58.9087	43.4532	43.4089		369.392	4.73365e+18	2.04052e+20	1.55098e+21	1.59596e+17	2.15496e+18	3.40148e+17	1.6536e+18	1.53014e+19
369.481	29.7638	15.2506	13.8868	279.568	109.395	59.0487	43.6508	43.6067		369.481	4.73365e+18	2.02765e+20	1.54485e+21	1.59596e+17	2.14956e+18	3.40148e+17	1.6536e+18	1.53014e+19
369.564	29.881	15.2691	13.9034	280.027	109.613	59.1792	43.8345	43.7905		369.564	4.73365e+18	2.02351e+20	1.53869e+21	1.59596e+17	2.13695e+18	3.40148e+17	1.6536e+18	1.53014e+19
369.655	30.0069	15.2896	13.9209	280.6	109.851	59.3208	44.0331	43.9893		369.655	4.73365e+18	2.01457e+20	1.52872e+21	1.59596e+17	2.13695e+18	3.40148e+17	1.6536e+18	1.53014e+19
369.746	30.1311	15.3143	13.9427	281.346	110.09	59.4607	44.2286	44.1851		369.746	4.73365e+18	2.00248e+20	1.52042e+21	1.51276e+17	2.11208e+18	3.40148e+17	1.6536e+18	1.53014e+19
369.844	30.2619	15.368	13.9641	281.532	110.336	59.609	44.435	44.3917		369.844	4.73365e+18	1.99422e+20	1.50572e+21	1.51276e+17	2.10125e+18	3.40148e+17	1.6536e+18	1.53014e+19
369.946	30.3957	15.3917	13.9858	281.906	110.589	59.7612	44.6462	44.6031		369.946	4.73365e+18	1.987e+20	1.50572e+21	1.51276e+17	2.09216e+18	3.40148e+17	1.6536e+18	1.53014e+19
370.053	30.5341	15.4194	14.0118	282.176	110.857	59.9195	44.865	44.8221		370.053	4.73365e+18	1.987e+20	1.49361e+21	1.51276e+17	2.08138e+18	3.40148e+17	1.6536e+18	1.53014e+19
370.168	30.6802	15.4437	14.0359	282.875	111.144	60.0868	45.0953	45.0526		370.168	4.73365e+18	1.97428e+20	1.48318e+21	1.48074e+17	2.07225e+18	3.40148e+17	1.6536e+18	1.53014e+19
370.283	30.8269	15.4714	14.0653	282.811	111.429	60.2535	45.3239	45.2815		370.283	4.73365e+18	1.96261e+20	1.47518e+21	1.48074e+17	2.06027e+18	3.40148e+17	1.6536e+18	1.53014e+19
370.406	30.9792	15.5023	14.0962	283.395	111.734	60.4274	45.5614	45.5193		370.406	4.73365e+18	1.96261e+20	1.46092e+21	1.44014e+17	2.04133e+18	3.40148e+17	1.6536e+18	1.53014e+19
370.536	31.1372	15.5357	14.1313	283.724	112.056	60.6089	45.8083	45.7664		370.536	4.73365e+18	1.94989e+20	1.45281e+21	1.44014e+17	2.04133e+18	3.40148e+17	1.6536e+18	1.53014e+19
370.676	31.3037	15.5679	14.1656	284.104	112.407	60.8031	46.0714	46.0297		370.676	4.73365e+18	1.93802e+20	1.43528e+21	1.44014e+17	2.01108e+18	3.40148e+17	1.6536e+18	1.53014e+19
370.83	31.4815	15.5994	14.2036	284.563	112.778	61.0116	46.3526	46.3112		370.83	4.73365e+18	1.92546e+20	1.41076e+21	1.44014e+17	1.99558e+18	3.40148e+17	1.6536e+18	1.53014e+19
370.999	31.6708	15.6374	14.2468	285.108	113.184	61.2359	46.6537	46.6126		370.999	4.73365e+18	1.91383e+20	1.39382e+21	1.44014e+17	1.97739e+18	3.40148e+17	1.6536e+18	1.53014e+19
371.171	31.8594	15.6741	14.291	285.657	113.598	61.4597	46.9527	46.9118		371.171	4.73365e+18	1.91383e+20	1.36431e+21	1.44014e+17	1.97739e+18	3.40148e+17	1.6536e+18	1.53014e+19
371.367	32.068	15.7199	14.3398	286.219	114.076	61.7083	47.2831	47.2425		371.367	4.73365e+18	1.88935e+20	1.33401e+21	1.39743e+17	1.95744e+18	3.40148e+17	1.6536e+18	1.53014e+19
371.574	32.2803	15.7554	14.3793	286.746	114.582	61.9648	47.6222	47.5819		371.574	4.73365e+18	1.87667e+20	1.31428e+21	1.39743e+17	1.94344e+18	3.40148e+17	1.6536e+18	1.53014e+19
371.801	32.5054	15.7983	14.4264	287.198	115.136	62.2366	47.9795	47.9395		371.801	4.73365e+18	1.86487e+20	1.28171e+21	1.38231e+17	1.91952e+18	3.40148e+17	1.6536e+18	1.53014e+19
372.053	32.7463	15.8423	14.4742	287.465	115.75	62.5299	48.3628	48.3232		372.053	4.73365e+18	1.85258e+20	1.25427e+21	1.36039e+17	1.89835e+18	3.40148e+17	1.6536e+18	1.53014e+19
372.337	33.0113	15.8892	14.5253	288.28	116.452	62.8503	48.7791	48.7399		372.337	4.73365e+18	1.84212e+20	1.22582e+21	1.36039e+17	1.87831e+18	3.40148e+17	1.6536e+18	1.53014e+19
372.668	33.3041	15.9464	14.5822	289.407	117.237	63.2114	49.245	49.2062		372.668	4.73365e+18	1.82507e+20	1.19304e+21	1.36039e+17	1.84091e+18	3.40148e+17	1.6536e+18	1.53014e+19
373.059	33.6319	16.009	14.6447	290.611	118.13	63.6184	49.7664	49.728		373.059	4.73365e+18	1.80389e+20	1.16463e+21	1.31627e+17	1.80347e+18	3.40148e+17	1.6536e+18	1.53014e+19
373.446	33.9365	16.0507	14.7013	291.951	118.963	63.9892	50.2368	50.1989		373.446	4.73365e+18	1.79314e+20	1.13583e+21	1.30029e+17	1.77217e+18	3.40148e+17	1.6536e+18	1.53014e+19
373.446	33.9365	16.0507	14.7013	291.951	118.963	63.9892	50.2368	50.1989		373.446	4.73365e+18	1.79314e+20	1.13583e+21	1.30029e+17	1.77217e+18	3.40148e+17	1.6536e+18	1.53014e+19
373.455	33.9428	16.0515	14.7033	291.986	118.981	63.9968	50.2464	50.2085		373.455	4.73365e+18	1.79314e+20	1.13583e+21	1.30029e+17	1.77217e+18	3.40148e+17	1.6536e+18	1.53014e+19
373.572	34.0182	16.0565	14.7209	292.465	119.196	64.0825	50.3538	50.316		373.572	4.73365e+18	1.79314e+20	1.12595e+21	1.27305e+17	1.76239e+18	3.40148e+17	1.6536e+18	1.53014e+19
373.689	34.0927	16.0578	14.736	292.723	119.409	64.1672	50.4599	50.4221		373.689	4.73365e+18	1.7804e+20	1.12595e+21	1.27305e+17	1.75916e+18	3.40148e+17	1.6536e+18	1.53014e+19
373.802	34.1638	16.0607	14.7516	293.043	119.611	64.2496	50.5629	50.5253		373.802	4.73365e+18	1.7804e+20	1.11329e+21	1.27305e+17	1.74984e+18	3.40148e+17	1.6536e+18	1.53014e+19
373.924	34.2387	16.0634	14.7671	293.356	119.81	64.3367	50.6715	50.6339		373.924	4.73365e+18	1.77641e+20	1.10901e+21	1.27305e+17	1.74984e+18	3.40148e+17	1.6536e+18	1.53014e+19
374.05	34.3147	16.0657	14.7828	293.74	120.046	64.4267	50.7838	50.7463		374.05	4.73365e+18	1.76728e+20	1.10334e+21	1.27305e+17	1.73866e+18	3.40148e+17	1.6536e+18	1.53014e+19
374.175	34.3886	16.0683	14.7983	294.147	120.278	64.512	50.8897	50.8523		374.175	4.73365e+18	1.76728e+20	1.09717e+21	1.27305e+17	1.73866e+18	3.40148e+17	1.6536e+18	1.53014e+19
374.299	34.4612	16.0698	14.8133	294.493	120.517	64.5956	50.9934	50.9561		374.299	4.73365e+18	1.76728e+20	1.09093e+21	1.23278e+17	1.72904e+18	3.40148e+17	1.6536e+18	1.53014e+19
374.427	34.5345	16.072	14.8286	294.808	120.758	64.682	51.1005	51.0633		374.427	4.73365e+18	1.75528e+20	1.08134e+21	1.23278e+17	1.726e+18	3.40148e+17	1.6536e+18	1.53014e+19
374.57	34.6149	16.0773	14.8482	295.2	121.028	64.7765	51.2174	51.1803		374.57	4.73365e+18	1.75528e+20	1.08134e+21	1.23278e+17	1.71284e+18	3.40148e+17	1.6536e+18	1.53014e+19
374.703	34.6891	16.0804	14.9346	295.5	121.277	64.8636	51.3249	51.2879		374.703	4.73365e+18	1.75163e+20	1.06392e+21	1.23278e+17	1.71284e+18	3.40148e+17	1.6536e+18	1.53014e+19
374.868	34.7777	16.0831	14.9548	295.899	121.57	64.9699	51.4559	51.419		374.868	4.73365e+18	1.74649e+20	1.05348e+21	1.21913e+17	1.69012e+18	3.40148e+17	1.6536e+18	1.53014e+19
375.017	34.8569	16.0854	14.9695	295.992	121.835	65.0654	51.5735	51.5366		375.017	4.73365e+18	1.74649e+20	1.04181e+21	1.21913e+17	1.68457e+18	3.40148e+17	1.6536e+18	1.53014e+19
375.17	34.9373	16.0886	14.9853	296.381	122.107	65.161	51.6907	51.654		375.17	4.73365e+18	1.74649e+20	1.03619e+21	1.19687e+17	1.67087e+18	3.40148e+17	1.6536e+18	1.53014e+19
375.351	35.0291	16.0978	15.0063	296.789	122.427	65.2705	51.8247	51.7881		375.351	4.73365e+18	1.74649e+20	1.03138e+21	1.19687e+17	1.67087e+18	3.40148e+17	1.6536e+18	1.53014e+19
375.514	35.1099	16.1023	15.0213	297.193	122.731	65.3669	51.9423	51.9058		375.514	4.73365e+18	1.73287e+20	1.02363e+21	1.19687e+17	1.67087e+18	3.40148e+17	1.6536e+18	1.53014e+19
375.683	35.1913	16.1067	15.0378	297.658	123.02	65.4648	52.0616	52.0252		375.683	4.73365e+18	1.72859e+20	1.01381e+21	1.19687e+17	1.64551e+18	3.40148e+17	1.6536e+18	1.53014e+19
375.861	35.2761	16.115	15.057	297.937	123.327	65.5661	52.1847	52.1484		375.861	4.73365e+18	1.71775e+20	1.0089e+21	1.19687e+17	1.63436e+18	3.40148e+17	1.6536e+18	1.53014e+19
376.052	35.3647	16.1191	15.0747	298.634	123.655	65.6729	52.3143	52.2781		376.052	4.73365e+18	1.70628e+20	1.00295e+21	1.19687e+17	1.6277e+18	3.40148e+17	1.6536e+18	1.53014e+19
376.243	35.4508	16.1229	15.0912	299.308	123.98	65.7783	52.4419	52.4058		376.243	4.73365e+18	1.70333e+20	9.97447e+20	1.15552e+17	1.6164e+18	3.40148e+17	1.6536e+18	1.53014e+19
376.476	35.5522	16.1318	15.1142	298.756	124.384	65.9042	52.5939	52.5579		376.476	4.73365e+18	1.69751e+20	9.90105e+20	1.15552e+17	1.6164e+18	3.40148e+17	1.6536e+18	1.53014e+19
376.694	35.6479	16.1356	15.1328	300.306	124.769	66.0193	52.7326	52.6968		376.694	4.73365e+18	1.69751e+20	9.87017e+20	1.12309e+17	1.59617e+18	3.40148e+17	1.6536e+18	1.53014e+19
376.927	35.7468	16.1434	15.154	301.664	125.177	66.1376	52.8745	52.8388		376.927	4.73365e+18	1.6804e+20	9.74566e+20	1.12309e+17	1.59617e+18	3.40148e+17	1.6536e+18	1.53014e+19
377.191	35.8553	16.148	15.1749	303.744	125.648	66.2683	53.0308	52.9953		377.191	4.73365e+18	1.67356e+20	9.64257e+20	1.08152e+17	1.57825e+18	3.40148e+17	1.6536e+18	1.53014e+19
377.443	35.9547	16.1514	15.1927	305.082	126.1	66.3886	53.1742	53.1388		377.443	4.73365e+18	1.664e+20	9.58376e+20	1.06818e+17	1.57825e+18	3.40148e+17	1.6536e+18	1.53014e+19
377.724	36.0626	16.159	15.2153	305.801	126.606	66.52	53.3304	53.2951		377.724	4.73365e+18	1.664e+20	9.52642e+20	1.04814e+17	1.56527e+18	3.40148e+17	1.6536e+18	1.53014e+19
378.016	36.17	16.1665	15.2349	306.262	127.111	66.6546	53.4902	53.455		378.016	4.73365e+18	1.65723e+20	9.42788e+20	1.04814e+17	1.53138e+18	3.40148e+17	1.6536e+18	1.53014e+19
378.325	36.279	16.1777	15.26	306.823	127.631	66.7896	53.6495	53.6144		378.325	4.73365e+18	1.65049e+20	9.42788e+20	1.04814e+17	1.51517e+18	3.40148e+17	1.6536e+18	1.53014e+19
378.653	36.3905	16.1889	15.2851	307.593	128.173	66.9316	53.8167	53.7818		378.653	4.73365e+18	1.64387e+20	9.3093e+20	1.04814e+17	1.51517e+18	3.40148e+17	1.6536e+18	1.53014e+19
379.011	36.5063	16.2001	15.3128	308.163	128.756	67.0818	53.993	53.9582		379.011	4.73365e+18	1.63832e+20	9.23474e+20	1.02626e+17	1.49016e+18	3.40148e+17	1.6536e+18	1.53014e+19
379.406	36.6282	16.2184	15.3451	308.748	129.377	67.2389	54.1764	54.1417		379.406	4.73365e+18	1.6243e+20	9.14231e+20	1.02048e+17	1.47985e+18	3.40148e+17	1.6536e+18	1.53014e+19
379.838	36.7541	16.2308	15.375	309.513	130.055	67.4032	54.3672	54.3327		379.838	4.73365e+18	1.61338e+20	9.00671e+20	1.00932e+17	1.46115e+18	3.40148e+17	1.6536e+18	1.53014e+19
380.322	36.8882	16.2476	15.4076	310.182	130.814	67.5821	54.5742	54.5399		380.322	4.73365e+18	1.59976e+20	8.91912e+20	1.00932e+17	1.44814e+18	3.40148e+17	1.6536e+18	1.53014e+19
380.866	37.031	16.2677	15.4431	311.062	131.674	67.7777	54.7998	54.7657		380.866	4.73365e+18	1.5885e+20	8.79468e+20	1.00932e+17	1.42837e+18	3.40148e+17	1.6536e+18	1.53014e+19
381.466	37.1787	16.2894	15.4796	312.532	132.616	67.9772	55.0278	54.9939		381.466	4.73365e+18	1.57447e+20	8.67145e+20	9.86626e+16	1.40083e+18	3.40148e+17	1.6536e+18	1.53014e+19
382.205	37.3464	16.3235	15.5266	311.908	133.73	68.2096	55.2914	55.2577		382.205	4.73365e+18	1.55979e+20	8.53992e+20	9.84986e+16	1.38229e+18	3.40148e+17	1.6536e+18	1.53014e+19
383.03	37.5321	16.3542	15.5728	317.162	134.996	68.4505	55.5623	55.5288		383.03	4.73365e+18	1.5322e+20	8.40393e+20	9.11203e+16	1.36266e+18	3.40148e+17	1.6536e+18	1.53014e+19
383.446	37.6183	16.3749	15.5993	318.803	135.631	68.568	55.6938	55.6604		383.446	4.73365e+18	1.52775e+20	8.30137e+20	8.92168e+16	1.35521e+18	3.40148e+17	1.6536e+18	1.53014e+19
383.446	37.6183	16.3749	15.5993	318.803	135.631	68.568	55.6938	55.6604		383.446	4.73365e+18	1.52775e+20	8.30137e+20	8.92168e+16	1.35521e+18	3.40148e+17	1.6536e+18	1.53014e+19
383.45	37.6191	16.373	15.5971	318.821	135.637	68.569	55.6948	55.6614		383.45	4.73365e+18	1.52775e+20	8.30137e+20	8.92168e+16	1.35521e+18	3.40148e+17	1.6536e+18	1.53014e+19
383.575	37.6419	16.3808	15.6063	319.324	135.811	68.6004	55.7297	55.6964		383.575	4.73365e+18	1.51915e+20	8.30137e+20	8.92168e+16	1.35521e+18	3.40148e+17	1.6536e+18	1.53014e+19
383.696	37.6639	16.3831	15.6095	319.932	135.974	68.631	55.7638	55.7305		383.696	4.73365e+18	1.51653e+20	8.30137e+20	8.92168e+16	1.34429e+18	3.40148e+17	1.6536e+18	1.53014e+19
383.808	37.6839	16.387	15.6152	320.522	136.125	68.6589	55.7948	55.7615		383.808	4.73365e+18	1.50935e+20	8.24277e+20	8.69309e+16	1.34429e+18	3.40148e+17	1.6536e+18	1.53014e+19
384.012	37.7195	16.3991	15.6279	321.191	136.406	68.7083	55.8495	55.8162		384.012	4.73365e+18	1.50935e+20	8.24277e+20	8.69309e+16	1.34429e+18	3.40148e+17	1.6536e+18	1.53014e+19
384.134	37.7405	16.4014	15.6323	321.601	136.579	68.7367	55.8807	55.8475		384.134	4.73365e+18	1.49923e+20	8.1994e+20	8.62528e+16	1.34429e+18	3.40148e+17	1.6536e+18	1.53014e+19
384.299	37.7686	16.4109	15.6428	322.183	136.817	68.7748	55.9225	55.8893		384.299	4.73365e+18	1.49649e+20	8.1994e+20	8.62528e+16	1.34429e+18	3.40148e+17	1.6536e+18	1.53014e+19
384.443	37.7926	16.4117	15.6465	322.703	137.023	68.8093	55.9606	55.9275		384.443	4.73365e+18	1.49048e+20	8.1994e+20	8.52153e+16	1.33363e+18	3.40148e+17	1.6536e+18	1.53014e+19
384.634	37.8238	16.4197	15.6571	323.234	137.288	68.8549	56.0109	55.9778		384.634	4.73365e+18	1.49048e+20	8.13904e+20	8.52153e+16	1.33091e+18	3.40148e+17	1.6536e+18	1.53014e+19
384.832	37.8559	16.4276	15.6672	323.861	137.564	68.9011	56.0618	56.0287		384.832	4.73365e+18	1.47985e+20	8.12094e+20	8.52153e+16	1.32182e+18	3.40148e+17	1.6536e+18	1.53014e+19
384.989	37.8805	16.4322	15.6728	324.402	137.785	68.9362	56.1	56.067		384.989	4.73365e+18	1.47677e+20	8.09058e+20	8.52153e+16	1.32182e+18	3.40148e+17	1.6536e+18	1.53014e+19
385.149	37.9052	16.44	15.6819	325.026	138.01	68.9714	56.1384	56.1054		385.149	4.73365e+18	1.46955e+20	8.09058e+20	8.52153e+16	1.31523e+18	3.40148e+17	1.6536e+18	1.53014e+19
385.305	37.9287	16.4425	15.6865	325.738	138.234	69.0054	56.1754	56.1425		385.305	4.73365e+18	1.46955e+20	8.06028e+20	8.52153e+16	1.30522e+18	3.40148e+17	1.6536e+18	1.53014e+19
385.48	37.9549	16.4486	15.6951	326.605	138.476	69.0432	56.2166	56.1836		385.48	4.73365e+18	1.46955e+20	8.03432e+20	8.29225e+16	1.30522e+18	3.40148e+17	1.6536e+18	1.53014e+19
385.702	37.9877	16.4586	15.7059	327.369	138.792	69.0914	56.2689	56.2361		385.702	4.73365e+18	1.45923e+20	8.03432e+20	8.29225e+16	1.30522e+18	3.40148e+17	1.6536e+18	1.53014e+19
385.882	38.0137	16.4602	15.7113	328.017	139.056	69.1298	56.3105	56.2777		385.882	4.73365e+18	1.45058e+20	8.00271e+20	8.21283e+16	1.30522e+18	3.40148e+17	1.6536e+18	1.53014e+19
386.095	38.0439	16.4668	15.7219	328.835	139.375	69.1752	56.3597	56.3269		386.095	4.73365e+18	1.45058e+20	8.00501e+20	8.07602e+16	1.29485e+18	3.40148e+17	1.6536e+18	1.53014e+19
386.325	38.0758	16.4755	15.7333	329.497	139.71	69.2217	56.4098	56.377		386.325	4.73365e+18	1.45058e+20	7.97491e+20	8.07602e+16	1.29227e+18	3.40148e+17	1.6536e+18	1.53014e+19
386.578	38.1103	16.4837	15.7465	330.386	140.088	69.273	56.4648	56.4321		386.578	4.73365e+18	1.4396e+20	7.91702e+20	8.07602e+16	1.28428e+18	3.40148e+17	1.6536e+18	1.53014e+19
386.843	38.1452	16.4898	15.7568	331.524	140.488	69.3256	56.5212	56.4885		386.843	4.73365e+18	1.42742e+20	7.87216e+20	7.86798e+16	1.28428e+18	3.40148e+17	1.6536e+18	1.53014e+19
387.072	38.1748	16.496	15.7652	332.173	140.848	69.3714	56.5702	56.5376		387.072	4.73365e+18	1.42742e+20	7.87216e+20	7.86798e+16	1.27697e+18	3.40148e+17	1.6536e+18	1.53014e+19
387.322	38.2064	16.5001	15.7758	332.662	141.235	69.4196	56.6216	56.589		387.322	4.73365e+18	1.41246e+20	7.83106e+20	7.80053e+16	1.26734e+18	3.40148e+17	1.6536e+18	1.53014e+19
387.61	38.2421	16.5085	15.7873	333.047	141.685	69.4761	56.682	56.6494		387.61	4.73365e+18	1.40527e+20	7.8142e+20	7.80053e+16	1.26734e+18	3.40148e+17	1.6536e+18	1.53014e+19
387.889	38.2755	16.5153	15.7972	333.513	142.139	69.5282	56.737	56.7045		387.889	4.73365e+18	1.40527e+20	7.78015e+20	7.69715e+16	1.26734e+18	3.40148e+17	1.6536e+18	1.53014e+19
388.198	38.3117	16.5257	15.8121	333.833	142.649	69.5877	56.8004	56.768		388.198	4.73365e+18	1.39278e+20	7.74704e+20	7.69715e+16	1.25674e+18	3.40148e+17	1.6536e+18	1.53014e+19
388.529	38.3497	16.5315	15.8232	334.202	143.174	69.6494	56.8656	56.8332		388.529	4.73365e+18	1.3892e+20	7.69655e+20	7.69715e+16	1.23719e+18	3.40148e+17	1.6536e+18	1.53014e+19
388.964	38.3984	16.5462	15.8421	334.736	143.835	69.7289	56.9492	56.9169		388.964	4.73365e+18	1.38054e+20	7.69655e+20	7.69715e+16	1.22076e+18	3.40148e+17	1.6536e+18	1.53014e+19
389.455	38.4506	16.5568	15.8608	335.444	144.564	69.8149	57.039	57.0068		389.455	4.73365e+18	1.36854e+20	7.63573e+20	7.69715e+16	1.20483e+18	3.40148e+17	1.6536e+18	1.53014e+19
389.906	38.4966	16.565	15.8765	336.293	145.222	69.8925	57.1195	57.0874		389.906	4.73365e+18	1.35819e+20	7.58549e+20	7.69715e+16	1.18518e+18	3.40148e+17	1.6536e+18	1.53014e+19
390.513	38.5558	16.5863	15.9045	337.313	146.051	69.9933	57.2235	57.1916		390.513	4.73365e+18	1.35819e+20	7.58549e+20	7.48036e+16	1.16886e+18	3.40148e+17	1.6536e+18	1.53014e+19
391.089	38.6088	16.5959	15.9256	338.136	146.808	70.0855	57.3178	57.2859		391.089	4.73365e+18	1.3416e+20	7.52186e+20	7.40339e+16	1.15011e+18	3.40148e+17	1.6536e+18	1.53014e+19
391.721	38.6637	16.6082	15.9485	339.069	147.636	70.1816	57.4149	57.3832		391.721	4.73365e+18	1.33277e+20	7.47157e+20	7.24208e+16	1.13738e+18	3.40148e+17	1.6536e+18	1.53014e+19
392.522	38.7297	16.6249	15.9809	340.365	148.651	70.2983	57.5316	57.4999		392.522	4.73365e+18	1.31728e+20	7.41159e+20	7.24208e+16	1.1125e+18	3.40148e+17	1.6536e+18	1.53014e+19
393.446	38.8008	16.6478	16.02	342.005	149.822	70.4286	57.6604	57.6289		393.446	4.73365e+18	1.31045e+20	7.35941e+20	7.04978e+16	1.09884e+18	3.40148e+17	1.6536e+18	1.53014e+19
393.446	38.8008	16.6478	16.02	342.005	149.822	70.4286	57.6604	57.6289		393.446	4.73365e+18	1.31045e+20	7.35941e+20	7.04978e+16	1.09884e+18	3.40148e+17	1.6536e+18	1.53014e+19
393.462	38.8019	16.6451	16.0171	342.043	149.843	70.4305	57.6622	57.6307		393.462	4.73365e+18	1.31045e+20	7.35941e+20	7.04978e+16	1.09884e+18	3.40148e+17	1.6536e+18	1.53014e+19
393.572	38.8096	16.6485	16.0227	342.316	149.97	70.4457	57.6773	57.6458		393.572	4.73365e+18	1.31045e+20	7.35941e+20	7.04978e+16	1.08989e+18	3.40148e+17	1.6536e+18	1.53014e+19
393.74	38.8211	16.6532	16.0312	342.669	150.163	70.4669	57.6978	57.6663		393.74	4.73365e+18	1.2977e+20	7.35941e+20	6.98218e+16	1.08989e+18	3.40148e+17	1.6536e+18	1.53014e+19
393.904	38.8322	16.654	16.0359	342.97	150.351	70.4881	57.7183	57.6869		393.904	4.73365e+18	1.2977e+20	7.32864e+20	6.98218e+16	1.0831e+18	3.40148e+17	1.6536e+18	1.53014e+19
394.018	38.84	16.6529	16.0376	343.204	150.486	70.5034	57.7334	57.702		394.018	4.73365e+18	1.29417e+20	7.32864e+20	6.98218e+16	1.07172e+18	3.40148e+17	1.6536e+18	1.53014e+19
394.176	38.8506	16.6586	16.0458	343.548	150.653	70.524	57.7534	57.722		394.176	4.73365e+18	1.29417e+20	7.31992e+20	6.98218e+16	1.07172e+18	3.40148e+17	1.6536e+18	1.53014e+19
394.321	38.8603	16.6589	16.0491	343.891	150.811	70.5434	57.7724	57.741		394.321	4.73365e+18	1.28549e+20	7.29024e+20	6.90386e+16	1.07172e+18	3.40148e+17	1.6536e+18	1.53014e+19
394.534	38.8743	16.6678	16.0606	344.236	151.043	70.5705	57.7987	57.7673		394.534	4.73365e+18	1.28549e+20	7.29024e+20	6.90386e+16	1.07172e+18	3.40148e+17	1.6536e+18	1.53014e+19
394.678	38.8837	16.6672	16.0641	344.487	151.2	70.5885	57.816	57.7846		394.678	4.73365e+18	1.28549e+20	7.24924e+20	6.90386e+16	1.06241e+18	3.40148e+17	1.6536e+18	1.53014e+19
394.933	38.8999	16.6782	16.0773	344.948	151.47	70.6191	57.845	57.8137		394.933	4.73365e+18	1.28549e+20	7.24924e+20	6.90386e+16	1.06241e+18	3.40148e+17	1.6536e+18	1.53014e+19
395.101	38.9104	16.6793	16.0818	345.28	151.653	70.6393	57.8641	57.8329		395.101	4.73365e+18	1.28549e+20	7.23905e+20	6.90386e+16	1.05972e+18	3.40148e+17	1.6536e+18	1.53014e+19
395.388	38.9281	16.6844	16.0921	345.889	151.956	70.6756	57.8991	57.8679		395.388	4.73365e+18	1.2734e+20	7.21407e+20	6.90386e+16	1.05153e+18	3.40148e+17	1.6536e+18	1.53014e+19
395.782	38.9518	16.6964	16.1086	346.833	152.377	70.7246	57.9458	57.9146		395.782	4.73365e+18	1.2734e+20	7.21407e+20	6.90386e+16	1.05153e+18	3.40148e+17	1.6536e+18	1.53014e+19
396.09	38.9697	16.7032	16.1202	347.682	152.7	70.7602	57.979	57.9479		396.09	4.73365e+18	1.27012e+20	7.16921e+20	6.90386e+16	1.04193e+18	3.40148e+17	1.6536e+18	1.53014e+19
396.336	38.9835	16.7042	16.128	348.464	152.963	70.7886	58.0055	57.9744		396.336	4.73365e+18	1.26317e+20	7.1266e+20	6.90386e+16	1.03901e+18	3.40148e+17	1.6536e+18	1.53014e+19
396.579	38.9971	16.7074	16.1353	349.348	153.219	70.817	58.0321	58.001		396.579	4.73365e+18	1.26317e+20	7.1266e+20	6.90386e+16	1.03502e+18	3.40148e+17	1.6536e+18	1.53014e+19
396.88	39.0135	16.7198	16.1504	350.551	153.537	70.8513	58.0638	58.0328		396.88	4.73365e+18	1.26317e+20	7.1266e+20	6.90386e+16	1.03502e+18	3.40148e+17	1.6536e+18	1.53014e+19
397.139	39.0271	16.7201	16.1576	351.754	153.813	70.8796	58.0896	58.0586		397.139	4.73365e+18	1.26317e+20	7.08352e+20	6.68177e+16	1.02877e+18	3.40148e+17	1.6536e+18	1.53014e+19
397.385	39.0401	16.7218	16.1642	352.574	154.072	70.9078	58.1157	58.0847		397.385	4.73365e+18	1.25037e+20	7.07183e+20	6.68177e+16	1.02434e+18	3.40148e+17	1.6536e+18	1.53014e+19
397.66	39.0543	16.7233	16.1722	353.825	154.361	70.9381	58.1434	58.1125		397.66	4.73365e+18	1.25037e+20	7.04925e+20	6.59239e+16	1.01181e+18	3.40148e+17	1.6536e+18	1.53014e+19
397.956	39.0693	16.7311	16.1854	354.926	154.657	70.9699	58.1724	58.1416		397.956	4.73365e+18	1.24651e+20	7.04925e+20	6.59239e+16	1.01181e+18	3.40148e+17	1.6536e+18	1.53014e+19
398.273	39.0851	16.734	16.1956	355.947	154.981	71.0048	58.2042	58.1734		398.273	4.73365e+18	1.23787e+20	7.00353e+20	6.46164e+16	1.00292e+18	3.40148e+17	1.6536e+18	1.53014e+19
398.636	39.1028	16.7407	16.2097	357.206	155.342	71.0431	58.2386	58.2079		398.636	4.73365e+18	1.23787e+20	6.95288e+20	6.46164e+16	1.00063e+18	3.40148e+17	1.6536e+18	1.53014e+19
398.999	39.12	16.7477	16.2223	358.83	155.707	71.0805	58.2716	58.2409		398.999	4.73365e+18	1.23787e+20	6.95288e+20	6.46164e+16	9.93767e+17	3.40148e+17	1.6536e+18	1.53014e+19
399.452	39.1406	16.7576	16.2417	360.284	156.162	71.1261	58.3113	58.2807		399.452	4.73365e+18	1.2258e+20	6.90505e+20	6.2564e+16	9.93767e+17	3.40148e+17	1.6536e+18	1.53014e+19
399.936	39.1625	16.7612	16.2552	361.869	156.655	71.1769	58.356	58.3255		399.936	4.73365e+18	1.22245e+20	6.86213e+20	6.07575e+16	9.83744e+17	3.40148e+17	1.6536e+18	1.53014e+19
400.426	39.1835	16.7714	16.2722	363.178	157.14	71.2248	58.3969	58.3665		400.426	4.73365e+18	1.21653e+20	6.86213e+20	6.07575e+16	9.73398e+17	3.40148e+17	1.6536e+18	1.53014e+19
401.012	39.2076	16.7878	16.2949	365.238	157.71	71.2821	58.4456	58.4153		401.012	4.73365e+18	1.21653e+20	6.80962e+20	6.07575e+16	9.73398e+17	3.40148e+17	1.6536e+18	1.53014e+19
401.749	39.2363	16.806	16.3211	367.694	158.425	71.3529	58.505	58.4747		401.749	4.73365e+18	1.21653e+20	6.76137e+20	5.8672e+16	9.64235e+17	3.40148e+17	1.6536e+18	1.53014e+19
402.486	39.2636	16.8088	16.3387	369.78	159.156	71.4234	58.5634	58.5333		402.486	4.73365e+18	1.19264e+20	6.69694e+20	5.66605e+16	9.56996e+17	3.40148e+17	1.6536e+18	1.53014e+19
403.394	39.2956	16.822	16.3693	372.571	160.09	71.5078	58.6318	58.6018		403.394	4.73365e+18	1.1864e+20	6.67034e+20	5.46719e+16	9.43117e+17	3.40148e+17	1.6536e+18	1.53014e+19
403.446	39.2974	16.819	16.3669	372.669	160.142	71.5125	58.6357	58.6058		403.446	4.73365e+18	1.1864e+20	6.67034e+20	5.46719e+16	9.43117e+17	3.40148e+17	1.6536e+18	1.53014e+19
403.446	39.2974	16.819	16.3669	372.669	160.142	71.5125	58.6357	58.6058		403.446	4.73365e+18	1.1864e+20	6.67034e+20	5.46719e+16	9.43117e+17	3.40148e+17	1.6536e+18	1.53014e+19
403.476	39.2984	16.8196	16.3681	372.729	160.171	71.5155	58.6382	58.6083		403.476	4.73365e+18	1.1864e+20	6.67034e+20	5.46719e+16	9.43117e+17	3.40148e+17	1.6536e+18	1.53014e+19
403.728	39.3064	16.8219	16.377	373.253	160.403	71.5387	58.6571	58.6271		403.728	4.73365e+18	1.18473e+20	6.61758e+20	5.46719e+16	9.34483e+17	3.40148e+17	1.6536e+18	1.53014e+19
404.018	39.3155	16.8281	16.3877	373.949	160.663	71.5634	58.6763	58.6465		404.018	4.73365e+18	1.18092e+20	6.61758e+20	5.46719e+16	9.34483e+17	3.40148e+17	1.6536e+18	1.53014e+19
404.242	39.3224	16.8303	16.3933	374.355	160.871	71.5828	58.6915	58.6617		404.242	4.73365e+18	1.18092e+20	6.60151e+20	5.40236e+16	9.34483e+17	3.40148e+17	1.6536e+18	1.53014e+19
404.491	39.3299	16.8357	16.4018	374.876	161.087	71.6036	58.7078	58.678		404.491	4.73365e+18	1.18092e+20	6.56242e+20	5.40236e+16	9.25454e+17	3.40148e+17	1.6536e+18	1.53014e+19
404.834	39.3402	16.8382	16.4089	375.69	161.385	71.6335	58.7314	58.7017		404.834	4.73365e+18	1.17454e+20	6.56242e+20	5.28395e+16	9.23238e+17	3.40148e+17	1.6536e+18	1.53014e+19
405.205	39.3509	16.8438	16.4212	376.243	161.705	71.6643	58.7549	58.7252		405.205	4.73365e+18	1.17273e+20	6.51464e+20	5.28395e+16	9.16602e+17	3.40148e+17	1.6536e+18	1.53014e+19
405.51	39.3594	16.8473	16.4294	376.75	161.97	71.6886	58.7727	58.743		405.51	4.73365e+18	1.16828e+20	6.50116e+20	5.28395e+16	9.16602e+17	3.40148e+17	1.6536e+18	1.53014e+19
405.824	39.3681	16.8564	16.4404	377.314	162.245	71.7142	58.7915	58.7619		405.824	4.73365e+18	1.16828e+20	6.50116e+20	5.28395e+16	9.16602e+17	3.40148e+17	1.6536e+18	1.53014e+19
406.528	39.3871	16.8685	16.4596	378.871	162.826	71.7735	58.8358	58.8063		406.528	4.73365e+18	1.16215e+20	6.47201e+20	5.28395e+16	9.0413e+17	3.40148e+17	1.6536e+18	1.53014e+19
406.855	39.3956	16.8697	16.4661	379.955	163.096	71.8003	58.8553	58.8258		406.855	4.73365e+18	1.15693e+20	6.47201e+20	5.28395e+16	8.98484e+17	3.40148e+17	1.6536e+18	1.53014e+19
407.53	39.4123	16.8844	16.4879	380.974	163.642	71.8524	58.8916	58.8622		407.53	4.73365e+18	1.15693e+20	6.42035e+20	5.0831e+16	8.95528e+17	3.40148e+17	1.6536e+18	1.53014e+19
407.871	39.4204	16.8847	16.4938	381.544	163.92	71.8795	58.9105	58.8812		407.871	4.73365e+18	1.15021e+20	6.36985e+20	5.0831e+16	8.89557e+17	3.40148e+17	1.6536e+18	1.53014e+19
408.312	39.4308	16.8872	16.5021	382.306	164.282	71.9148	58.9353	58.9061		408.312	4.73365e+18	1.14836e+20	6.36985e+20	5.01556e+16	8.86227e+17	3.40148e+17	1.6536e+18	1.53014e+19
408.796	39.4422	16.8966	16.5174	382.999	164.667	71.9542	58.9632	58.934		408.796	4.73365e+18	1.14369e+20	6.36985e+20	5.01556e+16	8.80121e+17	3.40148e+17	1.6536e+18	1.53014e+19
409.196	39.4514	16.8932	16.5238	383.614	164.99	71.9865	58.9852	58.9561		409.196	4.73365e+18	1.13909e+20	6.32041e+20	4.94879e+16	8.76501e+17	3.40148e+17	1.6536e+18	1.53014e+19
409.729	39.4633	16.9024	16.5399	384.243	165.419	72.0287	59.0136	58.9846		409.729	4.73365e+18	1.13285e+20	6.30645e+20	4.94879e+16	8.70985e+17	3.40148e+17	1.6536e+18	1.53014e+19
410.336	39.4768	16.913	16.5541	385.018	165.908	72.0812	59.0504	59.0215		410.336	4.73365e+18	1.13285e+20	6.28387e+20	4.94879e+16	8.70985e+17	3.40148e+17	1.6536e+18	1.53014e+19
410.847	39.4878	16.9213	16.5655	385.722	166.323	72.1251	59.0807	59.0519		410.847	4.73365e+18	1.13285e+20	6.28387e+20	4.94879e+16	8.65989e+17	3.40148e+17	1.6536e+18	1.53014e+19
411.535	39.5012	16.9282	16.5855	386.84	166.872	72.1783	59.1139	59.0852		411.535	4.73365e+18	1.12435e+20	6.22862e+20	4.94879e+16	8.55788e+17	3.40148e+17	1.6536e+18	1.53014e+19
412.508	39.5193	16.9438	16.6107	388.318	167.615	72.254	59.1604	59.1319		412.508	4.73365e+18	1.11994e+20	6.18854e+20	4.94879e+16	8.47543e+17	3.40148e+17	1.6536e+18	1.53014e+19
413.169	39.5309	16.9467	16.6234	389.709	168.125	72.3054	59.1911	59.1628		413.169	4.73365e+18	1.10915e+20	6.12839e+20	4.94879e+16	8.41039e+17	3.40148e+17	1.6536e+18	1.53014e+19
413.923	39.5437	16.9537	16.6384	391.551	168.717	72.364	59.226	59.1977		413.923	4.73365e+18	1.10915e+20	6.09099e+20	4.94842e+16	8.41039e+17	3.40148e+17	1.6536e+18	1.53014e+19
414.697	39.5569	16.9625	16.685	393.831	169.343	72.4279	59.2644	59.2362		414.697	4.73365e+18	1.10242e+20	6.04854e+20	4.94842e+16	8.30236e+17	3.40148e+17	1.6536e+18	1.53014e+19
415.505	39.5706	16.9669	16.7001	396.668	169.966	72.491	59.3012	59.2732		415.505	4.73365e+18	1.09543e+20	6.02211e+20	4.84344e+16	8.27234e+17	3.40148e+17	1.6536e+18	1.53014e+19
416.43	39.5856	16.9787	16.724	400.343	170.657	72.5669	59.344	59.3163		416.43	4.73365e+18	1.08483e+20	5.95655e+20	4.84344e+16	8.17995e+17	3.40148e+17	1.6536e+18	1.53014e+19
417.672	39.6038	16.9943	16.7488	404.428	171.586	72.6663	59.3967	59.3692		417.672	4.73365e+18	1.08483e+20	5.90666e+20	4.58778e+16	8.12632e+17	3.40148e+17	1.6536e+18	1.53014e+19
418.83	39.6198	17.0011	16.7701	407.906	172.46	72.7613	59.4465	59.4193		418.83	4.73365e+18	1.0718e+20	5.85488e+20	4.45135e+16	8.0175e+17	3.40148e+17	1.6536e+18	1.53014e+19
420.243	39.6371	17.0198	16.7974	411.876	173.525	72.8714	59.4984	59.4715		420.243	4.73365e+18	1.06708e+20	5.85488e+20	4.25489e+16	7.93339e+17	3.40148e+17	1.6536e+18	1.53014e+19
421.919	39.6554	17.0401	16.8284	415.757	174.824	73.0061	59.56	59.5335		421.919	4.73365e+18	1.0611e+20	5.81558e+20	4.13518e+16	7.87907e+17	3.40148e+17	1.6536e+18	1.53014e+19
423.446	39.6707	17.058	16.8588	419.891	175.979	73.129	59.6136	59.5876		423.446	4.73365e+18	1.04737e+20	5.79868e+20	4.02555e+16	7.7797e+17	3.40148e+17	1.6536e+18	1.53014e+19
423.446	39.6707	17.058	16.8588	419.891	175.979	73.129	59.6136	59.5876		423.446	4.73365e+18	1.04737e+20	5.79868e+20	4.02555e+16	7.7797e+17	3.40148e+17	1.6536e+18	1.53014e+19
423.459	39.6708	17.0569	16.8578	419.929	175.989	73.1299	59.614	59.5879		423.459	4.73365e+18	1.04737e+20	5.79868e+20	4.02555e+16	7.7797e+17	3.40148e+17	1.6536e+18	1.53014e+19
424.27	39.6778	17.0596	16.8723	422.087	176.537	73.1927	59.6388	59.6131		424.27	4.73365e+18	1.04283e+20	5.76743e+20	3.92291e+16	7.67057e+17	3.40148e+17	1.6536e+18	1.53014e+19
425.152	39.6849	17.0679	16.8897	424.111	177.129	73.261	59.6648	59.6394		425.152	4.73365e+18	1.03671e+20	5.75821e+20	3.92291e+16	7.61811e+17	3.40148e+17	1.6536e+18	1.53014e+19
425.833	39.6905	17.0723	16.8983	425.945	177.598	73.3188	59.689	59.6637		425.833	4.73365e+18	1.03671e+20	5.73794e+20	3.81277e+16	7.61811e+17	3.40148e+17	1.6536e+18	1.53014e+19
426.555	39.696	17.0753	16.9119	427.605	178.072	73.3757	59.7108	59.6858		426.555	4.73365e+18	1.03014e+20	5.73794e+20	3.775e+16	7.51697e+17	3.40148e+17	1.6536e+18	1.53014e+19
427.364	39.702	17.0766	16.9265	429.217	178.593	73.4412	59.7354	59.7106		427.364	4.73365e+18	1.02321e+20	5.70935e+20	3.71305e+16	7.4388e+17	3.40148e+17	1.6536e+18	1.53014e+19
428.142	39.7075	17.0625	16.9429	430.847	179.091	73.5027	59.7571	59.7326		428.142	4.73365e+18	1.02321e+20	5.70087e+20	3.71305e+16	7.4388e+17	3.40148e+17	1.6536e+18	1.53014e+19
428.95	39.7132	17.0658	16.9582	432.813	179.619	73.5718	59.783	59.7588		428.95	4.73365e+18	1.01874e+20	5.68555e+20	3.60752e+16	7.34603e+17	3.40148e+17	1.6536e+18	1.53014e+19
429.856	39.719	17.078	16.9769	434.548	180.188	73.6451	59.8088	59.7849		429.856	4.73365e+18	1.01302e+20	5.68555e+20	3.60752e+16	7.34603e+17	3.40148e+17	1.6536e+18	1.53014e+19
430.835	39.7251	17.083	16.9971	436.381	180.822	73.7297	59.838	59.8146		430.835	4.73365e+18	1.01302e+20	5.6455e+20	3.5218e+16	7.29335e+17	3.40148e+17	1.6536e+18	1.53014e+19
432.219	39.7334	17.1051	17.0267	438.827	181.705	73.8425	59.8757	59.8541		432.219	4.73365e+18	1.01302e+20	5.62414e+20	3.5218e+16	7.27937e+17	3.40148e+17	1.6536e+18	1.53014e+19
433.146	39.7382	17.1073	17.041	441.263	182.291	73.9221	59.9015	59.8805		433.146	4.73365e+18	1.00642e+20	5.57585e+20	3.5218e+16	7.19652e+17	3.40148e+17	1.6536e+18	1.53014e+19
434.076	39.7431	17.1167	17.0572	442.986	182.888	74.0031	59.9289	59.9085		434.076	4.73365e+18	1.00434e+20	5.57585e+20	3.37137e+16	7.15436e+17	3.40148e+17	1.6536e+18	1.53014e+19
435.296	39.7488	17.1309	17.0832	445.142	183.687	74.1093	59.9629	59.9432		435.296	4.73365e+18	1.00053e+20	5.54362e+20	3.33299e+16	7.15436e+17	3.40148e+17	1.6536e+18	1.53014e+19
436.277	39.7532	17.1253	17.0974	446.559	184.346	74.1987	59.9908	59.9718		436.277	4.73365e+18	1.00053e+20	5.49e+20	3.35506e+16	7.08521e+17	3.40148e+17	1.6536e+18	1.53014e+19
437.356	39.7584	17.1303	17.116	448.919	185.046	74.3005	60.0238	60.0048		437.356	4.73365e+18	9.92128e+19	5.4595e+20	3.29358e+16	7.04379e+17	3.40148e+17	1.6536e+18	1.53014e+19
438.486	39.7638	17.1345	17.1602	451.063	185.766	74.4097	60.0597	60.0415		438.486	4.73365e+18	9.88782e+19	5.40143e+20	3.2345e+16	6.95115e+17	3.40148e+17	1.6536e+18	1.53014e+19
439.987	39.7705	17.1512	17.1874	453.839	186.716	74.5529	60.1049	60.0879		439.987	4.73365e+18	9.75222e+19	5.37308e+20	3.20537e+16	6.91368e+17	3.40148e+17	1.6536e+18	1.53014e+19
441.208	39.7751	17.1598	17.2079	456.168	187.474	74.6665	60.1394	60.1233		441.208	4.73365e+18	9.67826e+19	5.34896e+20	3.13836e+16	6.85751e+17	3.40148e+17	1.6536e+18	1.53014e+19
442.48	39.7791	17.1645	17.2273	458.439	188.285	74.7841	60.1742	60.1593		442.48	4.73365e+18	9.64072e+19	5.28713e+20	3.07614e+16	6.80445e+17	3.40148e+17	1.6536e+18	1.53014e+19
443.812	39.7831	17.2597	17.2471	460.595	189.136	74.9041	60.2102	60.1966		443.812	4.73365e+18	9.48406e+19	5.23746e+20	3.01741e+16	6.76107e+17	3.40148e+17	1.6536e+18	1.53014e+19
445.216	39.7871	17.2669	17.2671	462.449	190.049	75.0315	60.2505	60.2368		445.216	4.73365e+18	9.42454e+19	5.23746e+20	2.94857e+16	6.76107e+17	3.40148e+17	1.6536e+18	1.53014e+19
446.665	39.7904	17.2882	17.2894	464.164	190.987	75.1665	60.2892	60.2761		446.665	4.73365e+18	9.36399e+19	5.19792e+20	2.94857e+16	6.65213e+17	3.40148e+17	1.6536e+18	1.53014e+19
448.521	39.7931	17.3116	17.3156	467.336	192.17	75.337	60.3368	60.3244		448.521	4.73365e+18	9.36399e+19	5.17679e+20	2.94857e+16	6.61973e+17	3.40148e+17	1.6536e+18	1.53014e+19
450.479	39.7949	17.3315	17.3415	471.193	193.436	75.5167	60.3871	60.3748		450.479	4.73365e+18	9.23807e+19	5.12615e+20	2.94216e+16	6.56941e+17	3.40148e+17	1.6536e+18	1.53014e+19
452.43	39.7982	17.3398	17.4029	472.722	194.745	75.6976	60.4421	60.4287		452.43	4.73365e+18	9.17767e+19	5.09568e+20	2.84107e+16	6.50252e+17	3.40148e+17	1.6536e+18	1.53014e+19
454.596	39.8025	17.3629	17.5004	476.102	196.221	75.8914	60.4991	60.4845		454.596	4.73365e+18	9.12783e+19	5.05825e+20	2.79562e+16	6.46549e+17	3.40148e+17	1.6536e+18	1.53014e+19
456.71	39.8054	17.3718	17.5491	479.523	197.692	76.0786	60.5527	60.5365		456.71	4.73365e+18	8.99562e+19	4.99922e+20	2.71845e+16	6.38085e+17	3.40148e+17	1.6536e+18	1.53014e+19
459.091	39.8088	17.4645	17.5962	483.139	199.429	76.2868	60.6152	60.5976		459.091	4.73365e+18	8.91869e+19	4.96942e+20	2.69784e+16	6.30945e+17	3.40148e+17	1.6536e+18	1.53014e+19
461.604	39.8111	17.5288	17.632	487.314	201.125	76.5003	60.6773	60.6579		461.604	4.73365e+18	8.80148e+19	4.94171e+20	2.64147e+16	6.06874e+17	3.40148e+17	1.6536e+18	1.53014e+19
464.782	39.8127	17.5698	17.6793	492.354	203.21	76.7625	60.753	60.7321		464.782	4.73365e+18	8.69281e+19	4.88904e+20	2.5988e+16	5.96311e+17	3.40148e+17	1.6536e+18	1.53014e+19
467.991	39.8124	17.582	17.7263	498.385	205.149	77.016	60.8276	60.8061		467.991	4.73365e+18	8.64572e+19	4.82804e+20	2.50763e+16	5.79235e+17	3.40148e+17	1.6536e+18	1.53014e+19
471.609	39.8134	17.6263	17.771	505.196	207.288	77.2992	60.9227	60.9013		471.609	4.73365e+18	8.52637e+19	4.7757e+20	2.41053e+16	5.65057e+17	3.40148e+17	1.6536e+18	1.53014e+19
475.802	39.8109	17.6826	17.8263	512.241	209.7	77.6184	61.0347	61.0146		475.802	4.73365e+18	8.40833e+19	4.71767e+20	2.29353e+16	5.48682e+17	3.40148e+17	1.6536e+18	1.53014e+19
480.949	39.8012	17.7427	17.892	520.291	212.457	77.9309	61.1482	61.1321		480.949	4.73365e+18	8.16533e+19	4.66552e+20	2.22382e+16	5.34815e+17	3.40148e+17	1.6536e+18	1.53014e+19
483.446	39.7958	17.748	17.9208	524.047	213.747	78.0833	61.2115	61.1969		483.446	4.73365e+18	8.01844e+19	4.63522e+20	2.11128e+16	5.24797e+17	3.40148e+17	1.6536e+18	1.53014e+19
483.446	39.7958	17.748	17.9208	524.047	213.747	78.0833	61.2115	61.1969		483.446	4.73365e+18	8.01844e+19	4.63522e+20	2.11128e+16	5.24797e+17	3.40148e+17	1.6536e+18	1.53014e+19
483.951	39.7947	17.7565	17.9282	524.583	214.002	78.1132	61.2246	61.2105		483.951	4.73365e+18	8.01844e+19	4.63522e+20	2.11128e+16	5.24797e+17	3.40148e+17	1.6536e+18	1.53014e+19
484.009	39.7948	17.7563	17.9295	524.981	214.022	78.1164	61.2264	61.2123		484.009	4.73365e+18	8.00936e+19	4.63522e+20	2.09967e+16	5.24797e+17	3.40148e+17	1.6536e+18	1.53014e+19
484.077	39.7949	17.7878	17.9486	525.488	214.046	78.1201	61.2285	61.2145		484.077	4.73365e+18	8.00936e+19	4.63522e+20	2.09967e+16	5.24797e+17	3.40148e+17	1.6536e+18	1.53014e+19
484.143	39.7951	17.8496	18.0161	526.005	214.069	78.1237	61.2307	61.2168		484.143	4.73365e+18	7.98798e+19	4.63522e+20	2.09967e+16	5.24797e+17	3.40148e+17	1.6536e+18	1.53014e+19
484.22	39.7961	17.9379	18.0722	526.621	214.095	78.1285	61.2348	61.2209		484.22	4.73365e+18	7.98798e+19	4.62603e+20	2.09967e+16	5.24797e+17	3.40148e+17	1.6536e+18	1.53014e+19
484.285	39.7979	17.9397	18.0557	527.15	214.116	78.1339	61.2402	61.2264		484.285	4.73365e+18	7.95093e+19	4.6008e+20	2.09967e+16	5.24797e+17	3.40148e+17	1.6536e+18	1.53014e+19
484.353	39.8003	17.9391	18.0474	527.706	214.138	78.1417	61.2478	61.2341		484.353	4.73365e+18	7.91941e+19	4.6008e+20	2.09967e+16	5.23575e+17	3.40148e+17	1.6536e+18	1.53014e+19
484.53	39.8074	17.9668	18.0598	529.165	214.191	78.1634	61.2695	61.2558		484.53	4.73365e+18	7.91941e+19	4.6008e+20	2.09967e+16	5.23575e+17	3.40148e+17	1.6536e+18	1.53014e+19
484.628	39.8112	17.9839	18.0664	529.971	214.219	78.1757	61.2818	61.2682		484.628	4.73365e+18	7.89805e+19	4.57354e+20	2.09967e+16	5.20995e+17	3.40148e+17	1.6536e+18	1.53014e+19
484.802	39.8177	18.0028	18.0782	531.381	214.261	78.1966	61.3028	61.2894		484.802	4.73365e+18	7.89805e+19	4.57354e+20	2.09967e+16	5.20995e+17	3.40148e+17	1.6536e+18	1.53014e+19
485.043	39.8251	18.0022	18.0746	533.287	214.312	78.2216	61.3286	61.3153		485.043	4.73365e+18	7.86945e+19	4.567e+20	2.09967e+16	5.20995e+17	3.40148e+17	1.6536e+18	1.53014e+19
485.259	39.8305	18.0053	18.0733	534.91	214.355	78.2399	61.3482	61.335		485.259	4.73365e+18	7.86945e+19	4.567e+20	2.09967e+16	5.20995e+17	3.40148e+17	1.6536e+18	1.53014e+19
485.407	39.8336	18.0019	18.0704	535.97	214.383	78.2508	61.3601	61.347		485.407	4.73365e+18	7.86945e+19	4.567e+20	2.09967e+16	5.20995e+17	3.40148e+17	1.6536e+18	1.53014e+19
485.624	39.8374	17.9975	18.0674	537.457	214.423	78.2649	61.3759	61.3629		485.624	4.73365e+18	7.86945e+19	4.551e+20	2.09967e+16	5.20995e+17	3.40148e+17	1.6536e+18	1.53014e+19
485.775	39.8395	17.9949	18.0641	538.431	214.449	78.274	61.3859	61.373		485.775	4.73365e+18	7.86945e+19	4.551e+20	2.09967e+16	5.20995e+17	3.40148e+17	1.6536e+18	1.53014e+19
486.083	39.8433	17.9946	18.0614	540.301	214.499	78.2902	61.4044	61.3916		486.083	4.73365e+18	7.86945e+19	4.551e+20	2.09967e+16	5.20995e+17	3.40148e+17	1.6536e+18	1.53014e+19
486.374	39.8461	17.9955	18.0635	541.902	214.543	78.3028	61.4195	61.4068		486.374	4.73365e+18	7.86945e+19	4.551e+20	2.09967e+16	5.20995e+17	3.40148e+17	1.6536e+18	1.53014e+19
486.695	39.8481	17.9965	18.0625	543.515	214.587	78.3156	61.4343	61.4217		486.695	4.73365e+18	7.83561e+19	4.551e+20	2.09967e+16	5.20995e+17	3.40148e+17	1.6536e+18	1.53014e+19
487.034	39.8499	18.0025	18.0659	545.047	214.63	78.3286	61.4492	61.4366		487.034	4.73365e+18	7.83561e+19	4.551e+20	2.09967e+16	5.20995e+17	3.40148e+17	1.6536e+18	1.53014e+19
487.414	39.8514	18.0185	18.0735	546.587	214.672	78.3424	61.4647	61.4523		487.414	4.73365e+18	7.82529e+19	4.551e+20	2.09967e+16	5.20995e+17	3.40148e+17	1.6536e+18	1.53014e+19
487.414	39.8514	18.0185	18.0735	546.587	214.672	78.3424	61.4647	61.4523		487.414	4.73365e+18	7.82529e+19	4.551e+20	2.09967e+16	5.20995e+17	3.40148e+17	1.6536e+18	1.53014e+19
487.601	39.852	18.0264	18.0775	547.269	214.691	78.349	61.4721	61.4597		487.601	4.73365e+18	7.82529e+19	4.551e+20	2.09967e+16	5.20995e+17	3.40148e+17	1.6536e+18	1.53014e+19
487.76	39.8525	18.0321	18.0812	547.816	214.707	78.3544	61.4781	61.4658		487.76	4.73365e+18	7.8003e+19	4.551e+20	2.09967e+16	5.20995e+17	3.40148e+17	1.6536e+18	1.53014e+19
487.907	39.8528	18.0363	18.084	548.293	214.72	78.359	61.4833	61.471		487.907	4.73365e+18	7.8003e+19	4.551e+20	2.09967e+16	5.20995e+17	3.40148e+17	1.6536e+18	1.53014e+19
488.039	39.8531	18.0388	18.0855	548.703	214.732	78.3628	61.4877	61.4754		488.039	4.73365e+18	7.8003e+19	4.551e+20	2.09967e+16	5.20995e+17	3.40148e+17	1.6536e+18	1.53014e+19
488.161	39.8533	18.0392	18.0859	549.067	214.742	78.3661	61.4916	61.4793		488.161	4.73365e+18	7.8003e+19	4.551e+20	2.09967e+16	5.20995e+17	3.40148e+17	1.6536e+18	1.53014e+19
488.28	39.8535	18.0409	18.0869	549.407	214.752	78.3692	61.4952	61.4829		488.28	4.73365e+18	7.8003e+19	4.551e+20	2.09967e+16	5.20995e+17	3.40148e+17	1.6536e+18	1.53014e+19
488.391	39.8537	18.0421	18.0878	549.709	214.761	78.3719	61.4983	61.4861		488.391	4.73365e+18	7.8003e+19	4.551e+20	2.09967e+16	5.20995e+17	3.40148e+17	1.6536e+18	1.53014e+19
488.496	39.8538	18.0435	18.0886	549.987	214.769	78.3744	61.5012	61.489		488.496	4.73365e+18	7.8003e+19	4.551e+20	2.09967e+16	5.20995e+17	3.40148e+17	1.6536e+18	1.53014e+19
488.595	39.8539	18.045	18.0894	550.242	214.776	78.3767	61.5039	61.4916		488.595	4.73365e+18	7.8003e+19	4.551e+20	2.09967e+16	5.20995e+17	3.40148e+17	1.6536e+18	1.53014e+19
488.69	39.8539	18.0467	18.09	550.477	214.783	78.3788	61.5063	61.4941		488.69	4.73365e+18	7.8003e+19	4.551e+20	2.09967e+16	5.20995e+17	3.40148e+17	1.6536e+18	1.53014e+19
488.781	39.854	18.0483	18.0906	550.694	214.789	78.3807	61.5086	61.4963		488.781	4.73365e+18	7.8003e+19	4.551e+20	2.09967e+16	5.20995e+17	3.40148e+17	1.6536e+18	1.53014e+19
488.953	39.8541	18.0517	18.0918	551.088	214.8	78.3843	61.5127	61.5005		488.953	4.73365e+18	7.8003e+19	4.551e+20	2.09967e+16	5.20995e+17	3.40148e+17	1.6536e+18	1.53014e+19
489.117	39.8541	18.0555	18.0931	551.444	214.811	78.3876	61.5166	61.5043		489.117	4.73365e+18	7.8003e+19	4.551e+20	2.09967e+16	5.20995e+17	3.40148e+17	1.6536e+18	1.53014e+19
489.23	39.8541	18.0603	18.0951	551.678	214.818	78.3899	61.5191	61.5069		489.23	4.73365e+18	7.8003e+19	4.551e+20	2.09967e+16	5.16009e+17	3.40148e+17	1.6536e+18	1.53014e+19
489.351	39.8542	18.0656	18.0968	551.918	214.824	78.3923	61.5219	61.5097		489.351	4.73365e+18	7.8003e+19	4.551e+20	2.09967e+16	5.16009e+17	3.40148e+17	1.6536e+18	1.53014e+19
489.481	39.8542	18.0719	18.0988	552.168	214.83	78.395	61.5248	61.5126		489.481	4.73365e+18	7.8003e+19	4.551e+20	2.09967e+16	5.16009e+17	3.40148e+17	1.6536e+18	1.53014e+19
489.637	39.8542	18.0808	18.1016	552.449	214.837	78.3981	61.5282	61.516		489.637	4.73365e+18	7.8003e+19	4.551e+20	2.09967e+16	5.16009e+17	3.40148e+17	1.6536e+18	1.53014e+19
489.828	39.8542	18.0849	18.1038	552.782	214.845	78.4016	61.5321	61.52		489.828	4.73365e+18	7.8003e+19	4.551e+20	2.09967e+16	5.16009e+17	3.40148e+17	1.6536e+18	1.53014e+19
490.151	39.8541	18.0908	18.1066	553.289	214.857	78.4068	61.5381	61.5259		490.151	4.73365e+18	7.8003e+19	4.551e+20	2.09967e+16	5.16009e+17	3.40148e+17	1.6536e+18	1.53014e+19
490.473	39.854	18.0931	18.1081	553.737	214.868	78.4113	61.5432	61.5311		490.473	4.73365e+18	7.8003e+19	4.551e+20	2.09967e+16	5.16009e+17	3.40148e+17	1.6536e+18	1.53014e+19
490.795	39.8538	18.0943	18.1093	554.134	214.878	78.4152	61.5478	61.5357		490.795	4.73365e+18	7.8003e+19	4.551e+20	2.09967e+16	5.16009e+17	3.40148e+17	1.6536e+18	1.53014e+19
491.131	39.8536	18.0958	18.1104	554.507	214.887	78.4189	61.5522	61.54		491.131	4.73365e+18	7.8003e+19	4.551e+20	2.09967e+16	5.16009e+17	3.40148e+17	1.6536e+18	1.53014e+19
491.382	39.8534	18.0965	18.111	554.757	214.893	78.4215	61.5551	61.543		491.382	4.73365e+18	7.8003e+19	4.551e+20	2.09967e+16	5.16009e+17	3.40148e+17	1.6536e+18	1.53014e+19
491.382	39.8534	18.0965	18.111	554.757	214.893	78.4215	61.5551	61.543		491.382	4.73365e+18	7.8003e+19	4.551e+20	2.09967e+16	5.16009e+17	3.40148e+17	1.6536e+18	1.53014e+19
491.547	39.8533	18.0969	18.1114	554.903	214.897	78.423	61.5569	61.5448		491.547	4.73365e+18	7.8003e+19	4.551e+20	2.09967e+16	5.16009e+17	3.40148e+17	1.6536e+18	1.53014e+19
491.702	39.8532	18.0972	18.1117	555.033	214.9	78.4243	61.5584	61.5463		491.702	4.73365e+18	7.77685e+19	4.551e+20	2.09967e+16	5.16009e+17	3.40148e+17	1.6536e+18	1.53014e+19
491.857	39.853	18.0976	18.112	555.156	214.903	78.4256	61.5599	61.5478		491.857	4.73365e+18	7.77685e+19	4.551e+20	2.09967e+16	5.16009e+17	3.40148e+17	1.6536e+18	1.53014e+19
492.011	39.8529	18.0981	18.1123	555.271	214.906	78.4268	61.5613	61.5492		492.011	4.73365e+18	7.77685e+19	4.551e+20	2.09967e+16	5.16009e+17	3.40148e+17	1.6536e+18	1.53014e+19
492.165	39.8528	18.0988	18.1126	555.379	214.908	78.4279	61.5627	61.5506		492.165	4.73365e+18	7.77685e+19	4.551e+20	2.09967e+16	5.16009e+17	3.40148e+17	1.6536e+18	1.53014e+19
492.318	39.8526	18.0997	18.1129	555.481	214.911	78.429	61.5639	61.5518		492.318	4.73365e+18	7.77685e+19	4.551e+20	2.09967e+16	5.16009e+17	3.40148e+17	1.6536e+18	1.53014e+19
492.469	39.8525	18.1008	18.1132	555.576	214.913	78.4301	61.5651	61.5531		492.469	4.73365e+18	7.77685e+19	4.551e+20	2.09967e+16	5.16009e+17	3.40148e+17	1.6536e+18	1.53014e+19
492.62	39.8523	18.102	18.1135	555.666	214.915	78.4311	61.5663	61.5542		492.62	4.73365e+18	7.77685e+19	4.551e+20	2.09967e+16	5.16009e+17	3.40148e+17	1.6536e+18	1.53014e+19
492.771	39.8522	18.1032	18.1138	555.749	214.917	78.432	61.5674	61.5553		492.771	4.73365e+18	7.77685e+19	4.551e+20	2.09967e+16	5.16009e+17	3.40148e+17	1.6536e+18	1.53014e+19
492.92	39.8521	18.1044	18.1141	555.828	214.919	78.433	61.5684	61.5564		492.92	4.73365e+18	7.77685e+19	4.551e+20	2.09967e+16	5.16009e+17	3.40148e+17	1.6536e+18	1.53014e+19
493.068	39.8519	18.1058	18.1144	555.902	214.921	78.4339	61.5695	61.5574		493.068	4.73365e+18	7.77685e+19	4.551e+20	2.09967e+16	5.16009e+17	3.40148e+17	1.6536e+18	1.53014e+19
493.216	39.8518	18.1072	18.1148	555.971	214.923	78.4347	61.5704	61.5584		493.216	4.73365e+18	7.77685e+19	4.551e+20	2.09967e+16	5.16009e+17	3.40148e+17	1.6536e+18	1.53014e+19
493.362	39.8517	18.1087	18.1151	556.036	214.924	78.4355	61.5714	61.5593		493.362	4.73365e+18	7.77685e+19	4.551e+20	2.09967e+16	5.16009e+17	3.40148e+17	1.6536e+18	1.53014e+19
493.653	39.8514	18.112	18.1159	556.154	214.927	78.4371	61.5731	61.561		493.653	4.73365e+18	7.77685e+19	4.551e+20	2.09967e+16	5.16009e+17	3.40148e+17	1.6536e+18	1.53014e+19
493.939	39.8511	18.1155	18.1167	556.258	214.929	78.4385	61.5747	61.5626		493.939	4.73365e+18	7.77685e+19	4.551e+20	2.09967e+16	5.16009e+17	3.40148e+17	1.6536e+18	1.53014e+19
494.222	39.8509	18.1193	18.1175	556.349	214.931	78.4398	61.5761	61.5641		494.222	4.73365e+18	7.77685e+19	4.551e+20	2.09967e+16	5.16009e+17	3.40148e+17	1.6536e+18	1.53014e+19
494.502	39.8507	18.1234	18.1184	556.429	214.933	78.441	61.5774	61.5654		494.502	4.73365e+18	7.77685e+19	4.551e+20	2.09967e+16	5.16009e+17	3.40148e+17	1.6536e+18	1.53014e+19
494.778	39.8504	18.1272	18.1193	556.499	214.935	78.4421	61.5786	61.5666		494.778	4.73365e+18	7.77685e+19	4.551e+20	2.09967e+16	5.16009e+17	3.40148e+17	1.6536e+18	1.53014e+19
495.05	39.8502	18.1306	18.1201	556.561	214.936	78.4431	61.5797	61.5677		495.05	4.73365e+18	7.77685e+19	4.551e+20	2.09967e+16	5.16009e+17	3.40148e+17	1.6536e+18	1.53014e+19
495.318	39.85	18.1338	18.121	556.615	214.938	78.444	61.5807	61.5687		495.318	4.73365e+18	7.77685e+19	4.5225e+20	2.09967e+16	5.16009e+17	3.40148e+17	1.6536e+18	1.53014e+19
495.584	39.8498	18.1366	18.1219	556.663	214.939	78.4448	61.5816	61.5696		495.584	4.73365e+18	7.77685e+19	4.5225e+20	2.09967e+16	5.16009e+17	3.40148e+17	1.6536e+18	1.53014e+19
495.975	39.8495	18.1404	18.1232	556.725	214.94	78.4459	61.5828	61.5708		495.975	4.73365e+18	7.77685e+19	4.5225e+20	2.09967e+16	5.16009e+17	3.40148e+17	1.6536e+18	1.53014e+19
496.359	39.8492	18.1437	18.1246	556.776	214.941	78.4468	61.5838	61.5718		496.359	4.73365e+18	7.77685e+19	4.5225e+20	2.09967e+16	5.16009e+17	3.40148e+17	1.6536e+18	1.53014e+19
496.732	39.8489	18.1465	18.1259	556.818	214.942	78.4476	61.5847	61.5727		496.732	4.73365e+18	7.77685e+19	4.5225e+20	2.09967e+16	5.16009e+17	3.40148e+17	1.6536e+18	1.53014e+19
497.21	39.8486	18.1496	18.1276	556.864	214.943	78.4485	61.5857	61.5737		497.21	4.73365e+18	7.77685e+19	4.5225e+20	2.09967e+16	5.16009e+17	3.40148e+17	1.6536e+18	1.53014e+19
497.778	39.8482	18.1525	18.1296	556.907	214.944	78.4494	61.5867	61.5747		497.778	4.73365e+18	7.77685e+19	4.5225e+20	2.09967e+16	5.16009e+17	3.40148e+17	1.6536e+18	1.53014e+19
498.422	39.8478	18.1551	18.1319	556.943	214.945	78.4502	61.5876	61.5755		498.422	4.73365e+18	7.77685e+19	4.5225e+20	2.09967e+16	5.16009e+17	3.40148e+17	1.6536e+18	1.53014e+19
499.141	39.8474	18.1571	18.1338	556.973	214.946	78.4509	61.5883	61.5763		499.141	4.73365e+18	7.77685e+19	4.5225e+20	2.09967e+16	5.16009e+17	3.40148e+17	1.6536e+18	1.53014e+19
499.319	39.8473	18.1575	18.1342	556.979	214.946	78.4511	61.5885	61.5765		499.319	4.73365e+18	7.77685e+19	4.5225e+20	2.09967e+16	5.16009e+17	3.40148e+17	1.6536e+18	1.53014e+19
499.319	39.8473	18.1575	18.1342	556.979	214.946	78.4511	61.5885	61.5765		499.319	4.73365e+18	7.77685e+19	4.5225e+20	2.09967e+16	5.16009e+17	3.40148e+17	1.6536e+18	1.53014e+19
499.418	39.8472	18.1577	18.1344	556.983	214.946	78.4512	61.5886	61.5766		499.418	4.73365e+18	7.77685e+19	4.5225e+20	2.09967e+16	5.16009e+17	3.40148e+17	1.6536e+18	1.53014e+19
499.598	39.8471	18.1581	18.1349	556.988	214.946	78.4513	61.5887	61.5767		499.598	4.73365e+18	7.77685e+19	4.5225e+20	2.09967e+16	5.16009e+17	3.40148e+17	1.6536e+18	1.53014e+19
499.787	39.847	18.1585	18.1352	556.993	214.946	78.4514	61.5889	61.5769		499.787	4.73365e+18	7.77685e+19	4.5225e+20	2.09967e+16	5.16009e+17	3.40148e+17	1.6536e+18	1.53014e+19
499.972	39.8469	18.1588	18.1356	556.997	214.947	78.4515	61.589	61.577		499.972	4.73365e+18	7.77685e+19	4.5225e+20	2.09967e+16	5.16009e+17	3.40148e+17	1.6536e+18	1.53014e+19
500.154	39.8469	18.1591	18.1359	557.001	214.947	78.4517	61.5891	61.5771		500.154	4.73365e+18	7.77685e+19	4.5225e+20	2.09967e+16	5.16009e+17	3.40148e+17	1.6536e+18	1.53014e+19
500.333	39.8468	18.1594	18.1362	557.005	214.947	78.4518	61.5893	61.5772		500.333	4.73365e+18	7.77685e+19	4.5225e+20	2.09967e+16	5.16009e+17	3.40148e+17	1.6536e+18	1.53014e+19
500.509	39.8467	18.1597	18.1365	557.009	214.947	78.4519	61.5894	61.5773		500.509	4.73365e+18	7.77685e+19	4.5225e+20	2.09967e+16	5.16009e+17	3.40148e+17	1.6536e+18	1.53014e+19
500.683	39.8466	18.16	18.1367	557.012	214.947	78.4519	61.5895	61.5774		500.683	4.73365e+18	7.77685e+19	4.5225e+20	2.09967e+16	5.16009e+17	3.40148e+17	1.6536e+18	1.53014e+19
500.854	39.8465	18.1602	18.137	557.014	214.947	78.452	61.5895	61.5775		500.854	4.73365e+18	7.77685e+19	4.5225e+20	2.09967e+16	5.16009e+17	3.40148e+17	1.6536e+18	1.53014e+19
501.024	39.8465	18.1604	18.1372	557.017	214.947	78.4521	61.5896	61.5776		501.024	4.73365e+18	7.77685e+19	4.5225e+20	2.09967e+16	5.16009e+17	3.40148e+17	1.6536e+18	1.53014e+19
501.19	39.8464	18.1606	18.1374	557.019	214.947	78.4522	61.5897	61.5777		501.19	4.73365e+18	7.77685e+19	4.5225e+20	2.09967e+16	5.16009e+17	3.40148e+17	1.6536e+18	1.53014e+19
501.355	39.8463	18.1608	18.1376	557.021	214.947	78.4522	61.5898	61.5777		501.355	4.73365e+18	7.77685e+19	4.5225e+20	2.09967e+16	5.16009e+17	3.40148e+17	1.6536e+18	1.53014e+19
501.597	39.8462	18.161	18.1378	557.024	214.947	78.4523	61.5899	61.5778		501.597	4.73365e+18	7.77685e+19	4.5225e+20	2.09967e+16	5.16009e+17	3.40148e+17	1.6536e+18	1.53014e+19
501.999	39.8461	18.1614	18.1382	557.028	214.947	78.4525	61.59	61.578		501.999	4.73365e+18	7.77685e+19	4.5225e+20	2.09967e+16	5.16009e+17	3.40148e+17	1.6536e+18	1.53014e+19
502.435	39.846	18.1618	18.1386	557.036	214.947	78.4526	61.5902	61.5781		502.435	4.73365e+18	7.77685e+19	4.5225e+20	2.09967e+16	5.16009e+17	3.40148e+17	1.6536e+18	1.53014e+19
503.102	39.8458	18.1622	18.1391	557.051	214.947	78.4528	61.5904	61.5783		503.102	4.73365e+18	7.77685e+19	4.5225e+20	2.09967e+16	5.16009e+17	3.40148e+17	1.6536e+18	1.53014e+19
503.657	39.8458	18.1625	18.1394	557.065	214.948	78.4529	61.5905	61.5784		503.657	4.73365e+18	7.77685e+19	4.5225e+20	2.09967e+16	5.16009e+17	3.40148e+17	1.6536e+18	1.53014e+19
504.299	39.8457	18.1628	18.1396	557.08	214.948	78.453	61.5906	61.5785		504.299	4.73365e+18	7.77685e+19	4.5225e+20	2.09967e+16	5.16009e+17	3.40148e+17	1.6536e+18	1.53014e+19
505.084	39.8457	18.163	18.1399	557.094	214.948	78.4531	61.5907	61.5786		505.084	4.73365e+18	7.77685e+19	4.5225e+20	2.09967e+16	5.16009e+17	3.40148e+17	1.6536e+18	1.53014e+19
505.877	39.8457	18.1632	18.1401	557.103	214.948	78.4531	61.5908	61.5787		505.877	4.73365e+18	7.77685e+19	4.5225e+20	2.09967e+16	5.16009e+17	3.40148e+17	1.6536e+18	1.53014e+19
506.671	39.8457	18.1633	18.1402	557.109	214.948	78.4532	61.5908	61.5788		506.671	4.73365e+18	7.77685e+19	4.5225e+20	2.09967e+16	5.16009e+17	3.40148e+17	1.6536e+18	1.53014e+19
507.465	39.8457	18.1634	18.1403	557.113	214.948	78.4532	61.5908	61.5788		507.465	4.73365e+18	7.77685e+19	4.5225e+20	2.09967e+16	5.16009e+17	3.40148e+17	1.6536e+18	1.53014e+19
508.258	39.8457	18.1635	18.1403	557.115	214.948	78.4532	61.5909	61.5788		508.258	4.73365e+18	7.77685e+19	4.5225e+20	2.09967e+16	5.16009e+17	3.40148e+17	1.6536e+18	1.53014e+19
509.636	39.8457	18.1636	18.1404	557.118	214.948	78.4533	61.5909	61.5789		509.636	4.73365e+18	7.77685e+19	4.5225e+20	2.09967e+16	5.16009e+17	3.40148e+17	1.6536e+18	1.53014e+19
509.636	39.8457	18.1636	18.1404	557.118	214.948	78.4533	61.5909	61.5789		509.636	4.73365e+18	7.77685e+19	4.5225e+20	2.09967e+16	5.16009e+17	3.40148e+17	1.6536e+18	1.53014e+19
510.43	39.8457	18.1636	18.1404	557.119	214.948	78.4533	61.5909	61.5789		510.43	4.73365e+18	7.77685e+19	4.5225e+20	2.09967e+16	5.16009e+17	3.40148e+17	1.6536e+18	1.53014e+19
511.223	39.8457	18.1636	18.1405	557.12	214.948	78.4533	61.5909	61.5789		511.223	4.73365e+18	7.77685e+19	4.5225e+20	2.09967e+16	5.16009e+17	3.40148e+17	1.6536e+18	1.53014e+19
512.017	39.8457	18.1636	18.1405	557.121	214.948	78.4533	61.5909	61.5789		512.017	4.73365e+18	7.77685e+19	4.5225e+20	2.09967e+16	5.16009e+17	3.40148e+17	1.6536e+18	1.53014e+19
512.811	39.8457	18.1636	18.1405	557.121	214.948	78.4533	61.5909	61.5789		512.811	4.73365e+18	7.77685e+19	4.5225e+20	2.09967e+16	5.16009e+17	3.40148e+17	1.6536e+18	1.53014e+19
513.604	39.8457	18.1636	18.1405	557.122	214.948	78.4533	61.5909	61.5789		513.604	4.73365e+18	7.77686e+19	4.5225e+20	2.09967e+16	5.16009e+17	3.40148e+17	1.6536e+18	1.53014e+19
514.398	39.8457	18.1636	18.1405	557.122	214.948	78.4533	61.5909	61.5789		514.398	4.73365e+18	7.77686e+19	4.52251e+20	2.09967e+16	5.16009e+17	3.40148e+17	1.6536e+18	1.53014e+19
514.398	39.8457	18.1636	18.1405	557.122	214.948	78.4533	61.5909	61.5789		514.398	4.73365e+18	7.77686e+19	4.52251e+20	2.09967e+16	5.16009e+17	3.40148e+17	1.6536e+18	1.53014e+19
515.192	39.8457	18.1636	18.1405	557.122	214.948	78.4533	61.5909	61.5789		515.192	4.73365e+18	7.77686e+19	4.52251e+20	2.09967e+16	5.16009e+17	3.40148e+17	1.6536e+18	1.53014e+19
515.985	39.8457	18.1636	18.1405	557.122	214.948	78.4533	61.5909	61.5789		515.985	4.73365e+18	7.77686e+19	4.52252e+20	2.09967e+16	5.16009e+17	3.40148e+17	1.6536e+18	1.53014e+19
[truncated: 30 more rows]

## Sheet: Z6-Aging
Volume-Weighted Diameter/ nm										Number Density/ m-3											Phase Fraction/ mol.%
[truncated: 849 more rows]

## Sheet: MX-Chemistry-N+T
MX Chemistry (Normalizing + Tempering)/ at.%
[truncated: 1,046 more rows]

[truncated: 1 more sheets: Z-Chemistry-Aging]
